# Supplementary material for: Integrative taxonomy and analysis of species richness patterns of nocturnal Darwin wasps of the genus Enicospilus Stephens (Hymenoptera, Ichneumonidae, Ophioninae) in Japan
Source: Zookeys. 2020 Nov 10;990:1–144. doi: 10.3897/zookeys.990.55542 (PMC7674391; doi:10.3897/zookeys.990.55542)
Supplement: XML Treatment for Enicospilus [file zookeys.990.55542-treatment1.xml]

<!DOCTYPE tp:taxon-treatment
  PUBLIC "-//TaxonX//DTD Taxonomic Treatment Publishing DTD v0 20100105//EN" "tax-treatment-NSO.dtd">
<tp:taxon-treatment xmlns:tp="http://www.plazi.org/taxpub"><tp:treatment-meta><kwd-group><label>Taxon classification</label><kwd><named-content xmlns:xlink="http://www.w3.org/1999/xlink" content-type="kingdom">Animalia</named-content></kwd><kwd><named-content xmlns:xlink="http://www.w3.org/1999/xlink" content-type="order">Hymenoptera</named-content></kwd><kwd><named-content xmlns:xlink="http://www.w3.org/1999/xlink" content-type="family">Ichneumonidae</named-content></kwd></kwd-group><mixed-citation publication-type="journal"><person-group><name><surname>Shimizu</surname><given-names>So</given-names></name><name><surname>Broad</surname><given-names>Gavin R.</given-names></name><name><surname>Maeto</surname><given-names>Kaoru</given-names></name></person-group><article-title>Integrative taxonomy and analysis of species richness patterns of nocturnal Darwin wasps of the genus <italic><tp:taxon-name><tp:taxon-name-part taxon-name-part-type="genus" reg="Enicospilus">Enicospilus</tp:taxon-name-part></tp:taxon-name></italic> Stephens (<tp:taxon-name><tp:taxon-name-part taxon-name-part-type="order">Hymenoptera</tp:taxon-name-part></tp:taxon-name>, <tp:taxon-name><tp:taxon-name-part taxon-name-part-type="family">Ichneumonidae</tp:taxon-name-part></tp:taxon-name>, <tp:taxon-name><tp:taxon-name-part taxon-name-part-type="subfamily">Ophioninae</tp:taxon-name-part></tp:taxon-name>) in Japan</article-title><source>Zookeys</source><day>10</day><month>11</month><year>2020</year><volume>990</volume><fpage>1</fpage><lpage>144</lpage><pub-id pub-id-type="doi">10.3897/zookeys.990.55542</pub-id></mixed-citation></tp:treatment-meta><tp:nomenclature><label>Genus</label><tp:taxon-name><object-id xmlns:xlink="http://www.w3.org/1999/xlink" content-type="arpha" xlink:type="simple">BA26F7DF-CCDE-5E55-A217-5606F27447D8</object-id>
              <tp:taxon-name-part taxon-name-part-type="genus" reg="Enicospilus">Enicospilus</tp:taxon-name-part>
            </tp:taxon-name><tp:taxon-authority>Stephens, 1835</tp:taxon-authority><tp:nomenclature-citation-list><tp:nomenclature-citation><tp:taxon-name>
                  <tp:taxon-name-part taxon-name-part-type="genus" reg="Enicospilus">Enicospilus</tp:taxon-name-part>
                </tp:taxon-name><comment>Stephens, 1835: 126; type species, <tp:taxon-name><tp:taxon-name-part taxon-name-part-type="genus" reg="Ophion">Ophion</tp:taxon-name-part> <tp:taxon-name-part taxon-name-part-type="species" reg="merdarius">merdarius</tp:taxon-name-part></tp:taxon-name> Gravenhorst sensu Stephens (= <tp:taxon-name><tp:taxon-name-part taxon-name-part-type="genus" reg="Ichneumon">Ichneumon</tp:taxon-name-part> <tp:taxon-name-part taxon-name-part-type="species" reg="ramidulus">ramidulus</tp:taxon-name-part></tp:taxon-name> Linnaeus), by monotypy (<xref ref-type="bibr" rid="B160">Stephens 1845</xref>).</comment></tp:nomenclature-citation><tp:nomenclature-citation><tp:taxon-name>
                  <tp:taxon-name-part taxon-name-part-type="genus" reg="Henicospilus">Henicospilus</tp:taxon-name-part>
                </tp:taxon-name><comment><xref ref-type="bibr" rid="B2">Agassiz 1846</xref>: 138; unjustified emendation.</comment></tp:nomenclature-citation><tp:nomenclature-citation><tp:taxon-name>
                  <tp:taxon-name-part taxon-name-part-type="genus" reg="Allocamptus">Allocamptus</tp:taxon-name-part>
                </tp:taxon-name><comment>Förster, 1869: 150; type species, <tp:taxon-name><tp:taxon-name-part taxon-name-part-type="genus" reg="Ophion">Ophion</tp:taxon-name-part> <tp:taxon-name-part taxon-name-part-type="species" reg="undulatus">undulatus</tp:taxon-name-part></tp:taxon-name> Gravenhorst, 1829, by subsequent designation (<xref ref-type="bibr" rid="B170">Thomson 1888</xref>: 1189).</comment></tp:nomenclature-citation><tp:nomenclature-citation><tp:taxon-name>
                  <tp:taxon-name-part taxon-name-part-type="genus" reg="Dispilus">Dispilus</tp:taxon-name-part>
                </tp:taxon-name><comment>Kriechbaumer, 1894: 309; type species, <tp:taxon-name><tp:taxon-name-part taxon-name-part-type="genus" reg="Ophion">Ophion</tp:taxon-name-part> (<tp:taxon-name-part taxon-name-part-type="subgenus" reg="Dispilus">Dispilus</tp:taxon-name-part>) <tp:taxon-name-part taxon-name-part-type="species" reg="natalensis">natalensis</tp:taxon-name-part></tp:taxon-name> Kriechbaumer, 1894, by monotypy.</comment></tp:nomenclature-citation><tp:nomenclature-citation><tp:taxon-name>
                  <tp:taxon-name-part taxon-name-part-type="genus" reg="Pleuroneurophion">Pleuroneurophion</tp:taxon-name-part>
                </tp:taxon-name><comment>Ashmead, 1900: 86; type species, <tp:taxon-name><tp:taxon-name-part taxon-name-part-type="genus" reg="Pleuroneurophion">Pleuroneurophion</tp:taxon-name-part> <tp:taxon-name-part taxon-name-part-type="species" reg="hawaiiensis">hawaiiensis</tp:taxon-name-part></tp:taxon-name> Ashmead, 1900, by original designation.</comment></tp:nomenclature-citation><tp:nomenclature-citation><tp:taxon-name>
                  <tp:taxon-name-part taxon-name-part-type="genus" reg="Banchogastra">Banchogastra</tp:taxon-name-part>
                </tp:taxon-name><comment>Ashmead, 1900: 87; type species, <tp:taxon-name><tp:taxon-name-part taxon-name-part-type="genus" reg="Banchogastra">Banchogastra</tp:taxon-name-part> <tp:taxon-name-part taxon-name-part-type="species" reg="niger">niger</tp:taxon-name-part></tp:taxon-name> Ashmead, 1900, by original designation.</comment></tp:nomenclature-citation><tp:nomenclature-citation><tp:taxon-name>
                  <tp:taxon-name-part taxon-name-part-type="genus" reg="Pycnophion">Pycnophion</tp:taxon-name-part>
                </tp:taxon-name><comment>Ashmead, 1900: 87; type species, <tp:taxon-name><tp:taxon-name-part taxon-name-part-type="genus" reg="Pycnophion">Pycnophion</tp:taxon-name-part> <tp:taxon-name-part taxon-name-part-type="species" reg="molokaiensis">molokaiensis</tp:taxon-name-part></tp:taxon-name> Ashmead, 1900, by original designation.</comment></tp:nomenclature-citation><tp:nomenclature-citation><tp:taxon-name>
                  <tp:taxon-name-part taxon-name-part-type="genus" reg="Cymatoneura">Cymatoneura</tp:taxon-name-part>
                </tp:taxon-name><comment>Kriechbaumer, 1901a: 22; type species, <tp:taxon-name><tp:taxon-name-part taxon-name-part-type="genus" reg="Ophion">Ophion</tp:taxon-name-part> <tp:taxon-name-part taxon-name-part-type="species" reg="undulatus">undulatus</tp:taxon-name-part></tp:taxon-name> Gravenhorst, 1829, by subsequent designation (<xref ref-type="bibr" rid="B187">Viereck 1914</xref>: 8).</comment></tp:nomenclature-citation><tp:nomenclature-citation><tp:taxon-name>
                  <tp:taxon-name-part taxon-name-part-type="genus" reg="Pterospilus">Pterospilus</tp:taxon-name-part>
                </tp:taxon-name><comment>Kriechbaumer, 1901b: 156; type species, <tp:taxon-name><tp:taxon-name-part taxon-name-part-type="genus" reg="Ophion">Ophion</tp:taxon-name-part> (<tp:taxon-name-part taxon-name-part-type="subgenus" reg="Enicospilus">Enicospilus</tp:taxon-name-part>) <tp:taxon-name-part taxon-name-part-type="species" reg="dubius">dubius</tp:taxon-name-part></tp:taxon-name> Tosquinet, 1896, by subsequent designation (<xref ref-type="bibr" rid="B187">Viereck 1914</xref>: 126); junior homonym of <tp:taxon-name><tp:taxon-name-part taxon-name-part-type="genus" reg="Pterospilus">Pterospilus</tp:taxon-name-part></tp:taxon-name> Rondani, 1856.</comment></tp:nomenclature-citation><tp:nomenclature-citation><tp:taxon-name>
                  <tp:taxon-name-part taxon-name-part-type="genus" reg="Trispilus">Trispilus</tp:taxon-name-part>
                </tp:taxon-name><comment>Kriechbaumer, 1901b: 156; type species, <tp:taxon-name><tp:taxon-name-part taxon-name-part-type="genus" reg="Ophion">Ophion</tp:taxon-name-part> (<tp:taxon-name-part taxon-name-part-type="subgenus" reg="Enicospilus">Enicospilus</tp:taxon-name-part>) <tp:taxon-name-part taxon-name-part-type="species" reg="trimaculatus">trimaculatus</tp:taxon-name-part></tp:taxon-name> Tosquinet, 1896, by monotypy.</comment></tp:nomenclature-citation><tp:nomenclature-citation><tp:taxon-name>
                  <tp:taxon-name-part taxon-name-part-type="genus" reg="Abanchogastra">Abanchogastra</tp:taxon-name-part>
                </tp:taxon-name><comment>Perkins, 1902: 141; type species, <tp:taxon-name><tp:taxon-name-part taxon-name-part-type="genus" reg="Abanchogastra">Abanchogastra</tp:taxon-name-part> <tp:taxon-name-part taxon-name-part-type="species" reg="debilis">debilis</tp:taxon-name-part></tp:taxon-name> Perkins, 1902, by monotypy.</comment></tp:nomenclature-citation><tp:nomenclature-citation><tp:taxon-name>
                  <tp:taxon-name-part taxon-name-part-type="genus" reg="Metophion">Metophion</tp:taxon-name-part>
                </tp:taxon-name><comment>Szépligeti, 1905: 28; type species, <tp:taxon-name><tp:taxon-name-part taxon-name-part-type="genus" reg="Metophion">Metophion</tp:taxon-name-part> <tp:taxon-name-part taxon-name-part-type="species" reg="bicolor">bicolor</tp:taxon-name-part></tp:taxon-name> Szépligeti, 1905, by subsequent designation (<xref ref-type="bibr" rid="B187">Viereck 1914</xref>: 94).</comment></tp:nomenclature-citation><tp:nomenclature-citation><tp:taxon-name>
                  <tp:taxon-name-part taxon-name-part-type="genus" reg="Ceratospilus">Ceratospilus</tp:taxon-name-part>
                </tp:taxon-name><comment>Szépligeti, 1905: 28; type species, <tp:taxon-name><tp:taxon-name-part taxon-name-part-type="genus" reg="Ceratospilus">Ceratospilus</tp:taxon-name-part> <tp:taxon-name-part taxon-name-part-type="species" reg="biroi">biroi</tp:taxon-name-part></tp:taxon-name> Szépligeti, 1905, by monotypy.</comment></tp:nomenclature-citation><tp:nomenclature-citation><tp:taxon-name>
                  <tp:taxon-name-part taxon-name-part-type="genus" reg="Atoponeura">Atoponeura</tp:taxon-name-part>
                </tp:taxon-name><comment>Szépligeti, 1905: 34; type species, <tp:taxon-name><tp:taxon-name-part taxon-name-part-type="genus" reg="Atoponeura">Atoponeura</tp:taxon-name-part> <tp:taxon-name-part taxon-name-part-type="species" reg="concolor">concolor</tp:taxon-name-part></tp:taxon-name> Szépligeti, 1905 (= <tp:taxon-name><tp:taxon-name-part taxon-name-part-type="genus" reg="Enicospilus">Enicospilus</tp:taxon-name-part> <tp:taxon-name-part taxon-name-part-type="species" reg="atoponeurus">atoponeurus</tp:taxon-name-part></tp:taxon-name> Cushman, 1947), by monotypy.</comment></tp:nomenclature-citation><tp:nomenclature-citation><tp:taxon-name>
                  <tp:taxon-name-part taxon-name-part-type="genus" reg="Ophiomorpha">Ophiomorpha</tp:taxon-name-part>
                </tp:taxon-name><comment>Szépligeti, 1905: 34; type species, <tp:taxon-name><tp:taxon-name-part taxon-name-part-type="genus" reg="Ophion">Ophion</tp:taxon-name-part> <tp:taxon-name-part taxon-name-part-type="species" reg="curvinervis">curvinervis</tp:taxon-name-part></tp:taxon-name> Cameron, 1886 (= <tp:taxon-name><tp:taxon-name-part taxon-name-part-type="genus" reg="Enicospilus">Enicospilus</tp:taxon-name-part> <tp:taxon-name-part taxon-name-part-type="species" reg="cameronii">cameronii</tp:taxon-name-part></tp:taxon-name> Dalla Torre, 1901), by subsequent designation (<xref ref-type="bibr" rid="B49">Hooker 1912</xref>: 134); junior homonym of <tp:taxon-name><tp:taxon-name-part taxon-name-part-type="genus" reg="Ophiomorpha">Ophiomorpha</tp:taxon-name-part></tp:taxon-name> Nilsson, 1836.</comment></tp:nomenclature-citation><tp:nomenclature-citation><tp:taxon-name>
                  <tp:taxon-name-part taxon-name-part-type="genus" reg="Cryptocamptus">Cryptocamptus</tp:taxon-name-part>
                </tp:taxon-name><comment>Brèthes, 1909: 230; unnecessary replacement name for <tp:taxon-name><tp:taxon-name-part taxon-name-part-type="genus" reg="Allocamptus">Allocamptus</tp:taxon-name-part></tp:taxon-name> Förster, 1869.</comment></tp:nomenclature-citation><tp:nomenclature-citation><tp:taxon-name>
                  <tp:taxon-name-part taxon-name-part-type="genus" reg="Amesospilus">Amesospilus</tp:taxon-name-part>
                </tp:taxon-name><comment>Enderlein, 1914: 222; type species, <tp:taxon-name><tp:taxon-name-part taxon-name-part-type="genus" reg="Ophion">Ophion</tp:taxon-name-part> <tp:taxon-name-part taxon-name-part-type="species" reg="unicallosus">unicallosus</tp:taxon-name-part></tp:taxon-name> Vollenhoven, 1878, by original designation.</comment></tp:nomenclature-citation><tp:nomenclature-citation><tp:taxon-name>
                  <tp:taxon-name-part taxon-name-part-type="genus" reg="Eremotyloides">Eremotyloides</tp:taxon-name-part>
                </tp:taxon-name><comment>Perkins, 1915: 530; type species, <tp:taxon-name><tp:taxon-name-part taxon-name-part-type="genus" reg="Eremotylus">Eremotylus</tp:taxon-name-part> <tp:taxon-name-part taxon-name-part-type="species" reg="orbitalis">orbitalis</tp:taxon-name-part></tp:taxon-name> Ashmead, 1901, by monotypy.</comment></tp:nomenclature-citation><tp:nomenclature-citation><tp:taxon-name>
                  <tp:taxon-name-part taxon-name-part-type="genus" reg="Schizospilus">Schizospilus</tp:taxon-name-part>
                </tp:taxon-name><comment>Seyrig, 1935: 79; type species, <tp:taxon-name><tp:taxon-name-part taxon-name-part-type="genus" reg="Schizospilus">Schizospilus</tp:taxon-name-part> <tp:taxon-name-part taxon-name-part-type="species" reg="divisus">divisus</tp:taxon-name-part></tp:taxon-name> Seyrig, 1935, by original designation.</comment></tp:nomenclature-citation></tp:nomenclature-citation-list></tp:nomenclature><tp:treatment-sec sec-type="distribution" id="SECID0EDDDI"><title>Distribution.</title><p>Afrotropical, Australasian, Holarctic, Neotropical, Oceanic, and Oriental regions (<xref ref-type="bibr" rid="B199">Yu et al. 2016</xref>).</p></tp:treatment-sec><tp:treatment-sec sec-type="Bionomics" id="SECID0ENDDI"><title>Bionomics.</title><p>According to the available evidence, species of <italic><tp:taxon-name><tp:taxon-name-part taxon-name-part-type="genus" reg="Enicospilus">Enicospilus</tp:taxon-name-part></tp:taxon-name></italic> are koinobiont endoparasitoids of usually late instar <tp:taxon-name><tp:taxon-name-part taxon-name-part-type="order">Lepidoptera</tp:taxon-name-part></tp:taxon-name> larvae, but sometimes ovipositing in early instars (see summary in <xref ref-type="bibr" rid="B8">Broad et al. 2018</xref>). Many lepidopteran families, such as <tp:taxon-name><tp:taxon-name-part taxon-name-part-type="family">Noctuidae</tp:taxon-name-part></tp:taxon-name>, <tp:taxon-name><tp:taxon-name-part taxon-name-part-type="family">Notodontidae</tp:taxon-name-part></tp:taxon-name> and <tp:taxon-name><tp:taxon-name-part taxon-name-part-type="family">Saturniidae</tp:taxon-name-part></tp:taxon-name>, are recorded as hosts (e.g., <xref ref-type="bibr" rid="B40">Gauld and Mitchell 1978</xref>, <xref ref-type="bibr" rid="B41">1981</xref>; <xref ref-type="bibr" rid="B35">Gauld 1988</xref>; <xref ref-type="bibr" rid="B7">Broad and Shaw 2016</xref>). They are frequently collected at light and usually considered to be nocturnal or crepuscular (e.g., <xref ref-type="bibr" rid="B41">Gauld and Mitchell 1981</xref>; <xref ref-type="bibr" rid="B35">Gauld 1988</xref>; <xref ref-type="bibr" rid="B148">Shimizu and Maeto 2016</xref>; <xref ref-type="bibr" rid="B142">Shimizu 2017</xref>). Some <italic><tp:taxon-name><tp:taxon-name-part taxon-name-part-type="genus" reg="Enicospilus">Enicospilus</tp:taxon-name-part></tp:taxon-name></italic> are parasitoids of economically important <tp:taxon-name><tp:taxon-name-part taxon-name-part-type="order">Lepidoptera</tp:taxon-name-part></tp:taxon-name> pests (e.g., <xref ref-type="bibr" rid="B102">Nagatomi et al. 1972</xref>; <xref ref-type="bibr" rid="B84">Kusigemati 1976</xref>). For instance, <italic><tp:taxon-name><tp:taxon-name-part taxon-name-part-type="genus" reg="Enicospilus">Enicospilus</tp:taxon-name-part> <tp:taxon-name-part taxon-name-part-type="species" reg="signativentris">signativentris</tp:taxon-name-part></tp:taxon-name></italic> (Tosquinet, 1903) is a parasitoid of <tp:taxon-name><tp:taxon-name-part taxon-name-part-type="family">Poaceae</tp:taxon-name-part></tp:taxon-name> pests, such as the noctuid moths <italic><tp:taxon-name><tp:taxon-name-part taxon-name-part-type="genus" reg="Anadevidia">Anadevidia</tp:taxon-name-part> <tp:taxon-name-part taxon-name-part-type="species" reg="peponis">peponis</tp:taxon-name-part></tp:taxon-name></italic> Fabricius, 1775, <italic><tp:taxon-name><tp:taxon-name-part taxon-name-part-type="genus" reg="Autographa">Autographa</tp:taxon-name-part> <tp:taxon-name-part taxon-name-part-type="species" reg="nigrisigna">nigrisigna</tp:taxon-name-part></tp:taxon-name></italic> Walker, 1857 and <italic><tp:taxon-name><tp:taxon-name-part taxon-name-part-type="genus" reg="Trichoplusia">Trichoplusia</tp:taxon-name-part> <tp:taxon-name-part taxon-name-part-type="species" reg="intermixta">intermixta</tp:taxon-name-part></tp:taxon-name></italic> (Warren, 1913) (<xref ref-type="bibr" rid="B84">Kusigemati 1976</xref>, <xref ref-type="bibr" rid="B85">1981</xref>; <xref ref-type="bibr" rid="B86">Kusigemati and Tanaka 1992</xref>); and <italic><tp:taxon-name><tp:taxon-name-part taxon-name-part-type="genus" reg="Enicospilus">E.</tp:taxon-name-part> <tp:taxon-name-part taxon-name-part-type="species" reg="sakaguchii">sakaguchii</tp:taxon-name-part></tp:taxon-name></italic> (Matsumura &amp; Uchida, 1926) is also known as a parasitoid of the rice pests <italic><tp:taxon-name><tp:taxon-name-part taxon-name-part-type="genus" reg="Sesamia">Sesamia</tp:taxon-name-part> <tp:taxon-name-part taxon-name-part-type="species" reg="turpis">turpis</tp:taxon-name-part></tp:taxon-name></italic> (Butler, 1879) and <italic><tp:taxon-name><tp:taxon-name-part taxon-name-part-type="genus" reg="Sesamia">S.</tp:taxon-name-part> <tp:taxon-name-part taxon-name-part-type="species" reg="inferens">inferens</tp:taxon-name-part></tp:taxon-name></italic> (Walker, 1856) (<xref ref-type="bibr" rid="B102">Nagatomi et al. 1972</xref>). Hence, <tp:taxon-name><tp:taxon-name-part taxon-name-part-type="subfamily">Ophioninae</tp:taxon-name-part></tp:taxon-name> could potentially be useful for agriculture as biocontrol agents (e.g., <xref ref-type="bibr" rid="B40">Gauld and Mitchell 1978</xref>, <xref ref-type="bibr" rid="B41">1981</xref>; <xref ref-type="bibr" rid="B35">Gauld 1988</xref>).</p></tp:treatment-sec><tp:treatment-sec sec-type="Generic diagnosis" id="SECID0EZJDI"><title>Generic diagnosis.</title><p><italic><tp:taxon-name><tp:taxon-name-part taxon-name-part-type="genus" reg="Enicospilus">Enicospilus</tp:taxon-name-part></tp:taxon-name></italic> species are moderately to very large insects, fore wing length usually 10.0–30.0 mm, with ophionoid facies. Easily distinguishable from other <tp:taxon-name><tp:taxon-name-part taxon-name-part-type="subfamily">Ophioninae</tp:taxon-name-part></tp:taxon-name> by the following characters: fore wing discosubmarginal cell with extensive glabrous area (fenestra), often with one or more sclerites (e.g., Fig. <xref ref-type="fig" rid="F4">4</xref>); mandibles narrow, slightly to strongly twisted (e.g., Fig. <xref ref-type="fig" rid="F2">2</xref>); inner surface of fore tibial spur lacking membranous flange. <italic><tp:taxon-name><tp:taxon-name-part taxon-name-part-type="genus" reg="Enicospilus">Enicospilus</tp:taxon-name-part></tp:taxon-name></italic> species can be confused with the genus <italic><tp:taxon-name><tp:taxon-name-part taxon-name-part-type="genus" reg="Dicamptus">Dicamptus</tp:taxon-name-part></tp:taxon-name></italic> but easily distinguished by the weakly to strongly tapered and twisted mandible (mandible very weakly tapered and never strongly twisted in <italic><tp:taxon-name><tp:taxon-name-part taxon-name-part-type="genus" reg="Dicamptus">Dicamptus</tp:taxon-name-part></tp:taxon-name></italic>). A key to the Japanese genera of <tp:taxon-name><tp:taxon-name-part taxon-name-part-type="subfamily">Ophioninae</tp:taxon-name-part></tp:taxon-name> has also been provided by <xref ref-type="bibr" rid="B149">Shimizu and Watanabe (2017)</xref>.</p></tp:treatment-sec><tp:treatment-sec sec-type="description" id="SECID0ERLDI"><title>Generic description.</title><p>Middle- to large-sized wasps (fore wing length usually 10.0–30.0 mm).</p><p>Head. Clypeus flat to strongly convex in profile, ventral margin acute, blunt, or impressed. Mandible weakly to strongly tapered and twisted, usually moderately long, outer surface with or without diagonal setose groove or line of punctures, and bidentate apically. Frons, vertex and gena shiny and smooth. Ocelli usually very large and posterior ocellus often close to or touching eye. Occipital carina usually complete, ventrally reaching oral carina or not. Antennae usually longer than fore wing, with usually more than 50 flagellomeres.</p><p>Mesosoma entirely weakly to moderately shiny with setae. Pronotum finely punctate or diagonally wrinkled and not specialised. Mesoscutum shiny and punctate to smooth with setae, evenly rounded in profile, and notauli usually absent. Scutellum moderately convex and usually with lateral longitudinal carinae. Epicnemium usually densely punctate with setae. Epicnemial carina present, straight to curved, inclined to curved to anterior margin of mesopleuron. Posterior transverse carina of mesosternum usually complete. Propodeum evenly rounded or declivous in profile; anterior transverse carina usually complete; anterior area longitudinally striate; spiracular area usually smooth; posterior area reticulate, wrinkled, striate, or rugose; and posterior transverse carina usually absent.</p><p>Wings. Fore wing pterostigma fairly slender; vein 1m-cu&amp;M evenly curved, angulate or sinuate, usually without a ramulus; vein 2r&amp;RS usually more or less widened and sinuate; discosubmarginal cell usually with bare fenestra, often with one or more sclerotised sclerites. Hind wing vein RS usually straight and rarely weakly curved; vein RA usually with 4–12 uniform hamuli.</p><p>Legs. Inner mesal surface of fore tibial spur without membranous flange. Outer distal margin of mid and hind trochantelli usually simple without decurved tooth. Hind tarsal claw moderately to strongly curved and usually simply pectinate.</p><p>Metasoma very slender. Spiracle of T1 far behind middle. Thyridium well developed. Ovipositor straight and almost always not longer than posterior depth of metasoma.</p><p>Colour. General body colour usually entirely testaceous, with posterior metasomal segments sometimes darker, but body sometimes entirely dark brown to black or pale. Wings usually entirely hyaline or weakly infuscate, but wings with strong infumate area in a few species; fenestra always hyaline; sclerites weakly to strongly pigmented amber.</p></tp:treatment-sec><tp:treatment-sec sec-type="Species criteria" id="SECID0E3LDI"><title>Species criteria.</title><p>We summarise the especially important diagnostic characters to identify <italic><tp:taxon-name><tp:taxon-name-part taxon-name-part-type="genus" reg="Enicospilus">Enicospilus</tp:taxon-name-part></tp:taxon-name></italic> species below.</p><p><italic>Head</italic> (Fig. <xref ref-type="fig" rid="F2">2</xref>). The head provides many good characters to define species, as many previous authors have indicated (e.g., <xref ref-type="bibr" rid="B40">Gauld and Mitchell 1978</xref>, <xref ref-type="bibr" rid="B41">1981</xref>; <xref ref-type="bibr" rid="B35">Gauld 1988</xref>; <xref ref-type="bibr" rid="B135">Schwarzfeld and Sperling 2014</xref>; <xref ref-type="bibr" rid="B60">Johansson and Cederberg 2019</xref>). Among them, the width of lower face as well as of clypeus, colour of interocellar area (or stemmaticum), shape of clypeus, and mandibular characters are especially useful and easy to use.</p><p>Width of the lower face is usually stable within a species group and/or species, even if the species is widespread, and sometimes provides enough gaps between species, although a few species, such as <italic><tp:taxon-name><tp:taxon-name-part taxon-name-part-type="genus" reg="Enicospilus">E.</tp:taxon-name-part> <tp:taxon-name-part taxon-name-part-type="species" reg="capensis">capensis</tp:taxon-name-part></tp:taxon-name></italic>, exhibit considerable variation.</p><p>Although body colour can be very variable within species, the colour of the interocellar area is usually stable at the species level and a good diagnostic character.</p><p>The shape of the clypeus is also very useful. For instance, the nasute clypeus is one of the most critical diagnostic characters of <italic><tp:taxon-name><tp:taxon-name-part taxon-name-part-type="genus" reg="Enicospilus">E.</tp:taxon-name-part> <tp:taxon-name-part taxon-name-part-type="species" reg="riukiuensis">riukiuensis</tp:taxon-name-part></tp:taxon-name></italic> and related species (Fig. <xref ref-type="fig" rid="F40">40D</xref>), and the flat and projecting clypeus of <italic><tp:taxon-name><tp:taxon-name-part taxon-name-part-type="genus" reg="Enicospilus">E.</tp:taxon-name-part> <tp:taxon-name-part taxon-name-part-type="species" reg="sakaguchii">sakaguchii</tp:taxon-name-part></tp:taxon-name></italic> is distinctive (Fig. <xref ref-type="fig" rid="F41">41D</xref>). The shape of the ventral margin, i.e., acute, blunt, or impressed, is also a very useful diagnostic character.</p><p>Features of mandibles are some of the most important diagnostic characters of <italic><tp:taxon-name><tp:taxon-name-part taxon-name-part-type="genus" reg="Enicospilus">Enicospilus</tp:taxon-name-part></tp:taxon-name></italic> species. First, the outer mandibular surface sculpture, especially presence or absence of a diagonal setose groove or line of punctures between the dorsoproximal corner and base of the apical teeth, is important. For example, the outer mandible surface of <italic><tp:taxon-name><tp:taxon-name-part taxon-name-part-type="genus" reg="Enicospilus">E.</tp:taxon-name-part> <tp:taxon-name-part taxon-name-part-type="species" reg="ramidulus">ramidulus</tp:taxon-name-part></tp:taxon-name></italic> has a diagonal setose groove (Fig. <xref ref-type="fig" rid="F39">39B, D</xref>), but of <italic><tp:taxon-name><tp:taxon-name-part taxon-name-part-type="genus" reg="Enicospilus">E.</tp:taxon-name-part> <tp:taxon-name-part taxon-name-part-type="species" reg="pungens">pungens</tp:taxon-name-part></tp:taxon-name></italic> is smooth (Fig. <xref ref-type="fig" rid="F38">38B, D</xref>). Second, the torsion of the mandible is a useful character, although it is rather difficult to measure. For instance, the strongly twisted mandible of <italic><tp:taxon-name><tp:taxon-name-part taxon-name-part-type="genus" reg="Enicospilus">E.</tp:taxon-name-part> <tp:taxon-name-part taxon-name-part-type="species" reg="acutus">acutus</tp:taxon-name-part></tp:taxon-name></italic> sp. nov. is one of the most important diagnostic characters for this species (Fig. <xref ref-type="fig" rid="F11">11B, D</xref>). Finally, length and shape also provide good characters. For instance, the mandible of <italic><tp:taxon-name><tp:taxon-name-part taxon-name-part-type="genus" reg="Enicospilus">E.</tp:taxon-name-part> <tp:taxon-name-part taxon-name-part-type="species" reg="shikokuensis">shikokuensis</tp:taxon-name-part></tp:taxon-name></italic> is very long, slender, strongly tapered proximally, and subparallel-sided distally (Fig. <xref ref-type="fig" rid="F44">44B, D</xref>), but of <italic><tp:taxon-name><tp:taxon-name-part taxon-name-part-type="genus" reg="Enicospilus">E.</tp:taxon-name-part> <tp:taxon-name-part taxon-name-part-type="species" reg="sakaguchii">sakaguchii</tp:taxon-name-part></tp:taxon-name></italic> is very short, stout, and evenly tapered (Fig. <xref ref-type="fig" rid="F41">41B, D</xref>).</p><p>Some mandibular diagnostic characters at the species level, such as degree of torsion and length of teeth are possibly adaptive characters and have been considered to be related to modes of emergence from host insects; hence, these characters are usually easily modified and not phylogenetically restricted, so it is indeed useful for species level taxonomy.</p><p><italic>Mesosoma</italic> (Fig. <xref ref-type="fig" rid="F3">3</xref>). Mesosomal characters are also very informative. Surface microsculuptures of meso- and metapleuron are rather stable within species and also show large gaps between species and/or species groups. For example, the mesopleuron is coarsely longitudinally striate and metapleuron coarsely rugose in <italic><tp:taxon-name><tp:taxon-name-part taxon-name-part-type="genus" reg="Enicospilus">E.</tp:taxon-name-part> <tp:taxon-name-part taxon-name-part-type="species" reg="nigristigma">nigristigma</tp:taxon-name-part></tp:taxon-name></italic> (Fig. <xref ref-type="fig" rid="F31">31E</xref>), but the meso- and metapleuron are evenly moderately punctate and strongly shiny in <italic><tp:taxon-name><tp:taxon-name-part taxon-name-part-type="genus" reg="Enicospilus">E.</tp:taxon-name-part> <tp:taxon-name-part taxon-name-part-type="species" reg="unctus">unctus</tp:taxon-name-part></tp:taxon-name></italic> sp. nov. (Fig. <xref ref-type="fig" rid="F50">50E</xref>). Propodeum characters are useful as well. The posterior transverse carina of the propodeum of <italic><tp:taxon-name><tp:taxon-name-part taxon-name-part-type="genus" reg="Enicospilus">E.</tp:taxon-name-part> <tp:taxon-name-part taxon-name-part-type="species" reg="signativentris">signativentris</tp:taxon-name-part></tp:taxon-name></italic> is unique in the Japanese species (Fig. <xref ref-type="fig" rid="F46">46E</xref>), and globally few <italic><tp:taxon-name><tp:taxon-name-part taxon-name-part-type="genus" reg="Enicospilus">Enicospilus</tp:taxon-name-part></tp:taxon-name></italic> species possess this carina. In other cases, the posterior area can be entirely densely punctate to finely reticulate in <italic><tp:taxon-name><tp:taxon-name-part taxon-name-part-type="genus" reg="Enicospilus">E.</tp:taxon-name-part> <tp:taxon-name-part taxon-name-part-type="species" reg="limnophilus">limnophilus</tp:taxon-name-part></tp:taxon-name></italic> sp. nov. (Fig. <xref ref-type="fig" rid="F25">25E</xref>), but coarsely concentrically striate in <italic><tp:taxon-name><tp:taxon-name-part taxon-name-part-type="genus" reg="Enicospilus">E.</tp:taxon-name-part> <tp:taxon-name-part taxon-name-part-type="species" reg="insinuator">insinuator</tp:taxon-name-part></tp:taxon-name></italic> (Fig. <xref ref-type="fig" rid="F19">19E</xref>), providing an easy means to separate them. In this way, the propodeum is useful for definition of the species or species group when combined with other characters. Characters of the scutellum are also sometimes good for species recognition. For example, the quadrate scutellum of <italic><tp:taxon-name><tp:taxon-name-part taxon-name-part-type="genus" reg="Enicospilus">E.</tp:taxon-name-part> <tp:taxon-name-part taxon-name-part-type="species" reg="formosensis">formosensis</tp:taxon-name-part></tp:taxon-name></italic> contributes to its identification, with the scutellum more or less trapezoidal or triangular in most <italic><tp:taxon-name><tp:taxon-name-part taxon-name-part-type="genus" reg="Enicospilus">Enicospilus</tp:taxon-name-part></tp:taxon-name></italic> species. Additionally, the length of the lateral longitudinal carinae of the scutellum is almost always stable within species and useful, with very rare exceptions, such as in <italic><tp:taxon-name><tp:taxon-name-part taxon-name-part-type="genus" reg="Enicospilus">E.</tp:taxon-name-part> <tp:taxon-name-part taxon-name-part-type="species" reg="limnophilus">limnophilus</tp:taxon-name-part></tp:taxon-name></italic> sp. nov., that exhibits a very wide range of variation (length of the carinae varies from 0.1–1.0× scutellum length).</p><p><italic>Wings</italic> (Fig. <xref ref-type="fig" rid="F4">4</xref>). Wing characters have probably been regarded as the most important diagnostic characters in nocturnal <tp:taxon-name><tp:taxon-name-part taxon-name-part-type="subfamily">Ophioninae</tp:taxon-name-part></tp:taxon-name> by many previous authors (e.g., <xref ref-type="bibr" rid="B31">Gauld 1977</xref>; <xref ref-type="bibr" rid="B41">Gauld and Mitchell 1981</xref>; <xref ref-type="bibr" rid="B144">Shimizu 2020</xref>). These are much easier to use than other characters and can easily be measured.</p><p>First, the number, shape, and position of sclerites of the fore wing fenestra is usually very useful in <italic><tp:taxon-name><tp:taxon-name-part taxon-name-part-type="genus" reg="Enicospilus">Enicospilus</tp:taxon-name-part></tp:taxon-name></italic>. The number of sclerites varies in <italic><tp:taxon-name><tp:taxon-name-part taxon-name-part-type="genus" reg="Enicospilus">Enicospilus</tp:taxon-name-part></tp:taxon-name></italic> species from zero to four, but is nearly always stable within a species. The shape and position of sclerites are also very diverse, and some previous research has suggested that some species exhibit a wide range of intraspecific variation (e.g., <xref ref-type="bibr" rid="B41">Gauld and Mitchell 1981</xref>). However, it is stable in many cases and, if a species shows a wide range of intraspecific variation, it is likely that cryptic species are involved.</p><p>Second, the shape and setosity of the fore wing fenestra is sometimes a very useful character. For example, among Japanese species, the fenestra of <italic><tp:taxon-name><tp:taxon-name-part taxon-name-part-type="genus" reg="Enicospilus">E.</tp:taxon-name-part> <tp:taxon-name-part taxon-name-part-type="species" reg="nigribasalis">nigribasalis</tp:taxon-name-part></tp:taxon-name></italic> and <italic><tp:taxon-name><tp:taxon-name-part taxon-name-part-type="genus" reg="Enicospilus">E.</tp:taxon-name-part> <tp:taxon-name-part taxon-name-part-type="species" reg="stenophleps">stenophleps</tp:taxon-name-part></tp:taxon-name></italic> is long and its anterodistal corner interstitial to fore wing vein RS (Figs <xref ref-type="fig" rid="F30">30F</xref>, <xref ref-type="fig" rid="F47">47F</xref>), but in other Japanese species the fenestra is shorter and its anterodistal corner clearly antefurcal to RS (e.g., Figs <xref ref-type="fig" rid="F25">25F</xref>, <xref ref-type="fig" rid="F36">36F</xref>).</p><p>Finally, the length and shape of wing veins also offer very good diagnostic characters. For example, the shape of fore wing veins 1m-cu&amp;M and 2r&amp;RS, the position of fore wing vein 1cu-a, and values of indices (e.g., <abbrev xmlns:xlink="http://www.w3.org/1999/xlink" xlink:title="Alar Index" id="ABBRID0EWXDI" xlink:type="simple">AI</abbrev>, <abbrev xmlns:xlink="http://www.w3.org/1999/xlink" xlink:title="Cubital Index" id="ABBRID0E1XDI" xlink:type="simple">CI</abbrev>, <abbrev xmlns:xlink="http://www.w3.org/1999/xlink" xlink:title="Intercubital Index" id="ABBRID0E5XDI" xlink:type="simple">ICI</abbrev>) are useful to distinguish species.</p><p><italic>Legs</italic>. Legs do not seem to provide many useful characters, but some characters, such as the density of spines on the outer surface of the fore tibia, and pectination of the hind tarsal claw, are useful in species definition. For example, <italic><tp:taxon-name><tp:taxon-name-part taxon-name-part-type="genus" reg="Enicospilus">E.</tp:taxon-name-part> <tp:taxon-name-part taxon-name-part-type="species" reg="maruyamanus">maruyamanus</tp:taxon-name-part></tp:taxon-name></italic> and <italic><tp:taxon-name><tp:taxon-name-part taxon-name-part-type="genus" reg="Enicospilus">E.</tp:taxon-name-part> <tp:taxon-name-part taxon-name-part-type="species" reg="pudibundae">pudibundae</tp:taxon-name-part></tp:taxon-name></italic> are very difficult to distinguish from each other, but the hind tarsal claw of the former is entirely uniformly pectinate, and the latter is not pectinate proximally.</p><p><italic>Metasoma</italic> (Fig. <xref ref-type="fig" rid="F5">5</xref>). The shape of the first metasomal segment (e.g., sinuous or straight in profile, slender or stout) is useful (<xref ref-type="bibr" rid="B7">Broad and Shaw 2016</xref>; <xref ref-type="bibr" rid="B60">Johansson and Cederberg 2019</xref>).</p><p><italic>Body size</italic>. Measuring body length is rather difficult due to the wide range of contraction or expansion of metasomal segments after death, hence fore wing length is a more useful character. However, body size shows a very wide range of variation in many species, such as <italic><tp:taxon-name><tp:taxon-name-part taxon-name-part-type="genus" reg="Enicospilus">E.</tp:taxon-name-part> <tp:taxon-name-part taxon-name-part-type="species" reg="pseudoconspersae">pseudoconspersae</tp:taxon-name-part></tp:taxon-name></italic>, although it is stable in a few species (e.g., <italic><tp:taxon-name><tp:taxon-name-part taxon-name-part-type="genus" reg="Enicospilus">E.</tp:taxon-name-part> <tp:taxon-name-part taxon-name-part-type="species" reg="concentralis">concentralis</tp:taxon-name-part></tp:taxon-name></italic> and <italic><tp:taxon-name><tp:taxon-name-part taxon-name-part-type="genus" reg="Enicospilus">E.</tp:taxon-name-part> <tp:taxon-name-part taxon-name-part-type="species" reg="nigronotatus">nigronotatus</tp:taxon-name-part></tp:taxon-name></italic>). Therefore, this character is occasionally useful for species definition.</p><p><italic>Colour</italic>. As mentioned above, this character can easily change intraspecifically. For instance, <italic><tp:taxon-name><tp:taxon-name-part taxon-name-part-type="genus" reg="Enicospilus">E.</tp:taxon-name-part> <tp:taxon-name-part taxon-name-part-type="species" reg="nigropectus">nigropectus</tp:taxon-name-part></tp:taxon-name></italic> and <italic><tp:taxon-name><tp:taxon-name-part taxon-name-part-type="genus" reg="Enicospilus">E.</tp:taxon-name-part> <tp:taxon-name-part taxon-name-part-type="species" reg="signativentris">signativentris</tp:taxon-name-part></tp:taxon-name></italic> show a considerable range of colour variation (body entirely blackish to entirely testaceous). However, this character is stable within some species (e.g., <italic><tp:taxon-name><tp:taxon-name-part taxon-name-part-type="genus" reg="Enicospilus">E.</tp:taxon-name-part> <tp:taxon-name-part taxon-name-part-type="species" reg="acutus">acutus</tp:taxon-name-part></tp:taxon-name></italic> sp. nov. and <italic><tp:taxon-name><tp:taxon-name-part taxon-name-part-type="genus" reg="Enicospilus">E.</tp:taxon-name-part> <tp:taxon-name-part taxon-name-part-type="species" reg="nigribasalis">nigribasalis</tp:taxon-name-part></tp:taxon-name></italic>, as in Figs <xref ref-type="fig" rid="F11">11</xref>, <xref ref-type="fig" rid="F30">30</xref>). Hence, this is also a useful critical character, but we need to be careful when relying on colour pattern.</p></tp:treatment-sec><tp:treatment-sec><!--Section generated to contain objects referenced in tp:taxon-treatment.--><fig id="F4" position="float" orientation="portrait"><object-id xmlns:xlink="http://www.w3.org/1999/xlink" content-type="doi" xlink:type="simple">10.3897/zookeys.990.55542.figure4</object-id><object-id xmlns:xlink="http://www.w3.org/1999/xlink" content-type="arpha" xlink:type="simple">F825BA25-D05F-5D2E-889C-79714F6DF7FD</object-id><label>Figure 4.</label><caption><p>Morphological terms and measurement characters for wings <bold>A</bold> fore wing (AC = anal cell, BC = basal cell, DS = discosubmarginal cell, FE = fenestra, FS = first subdiscal cell, FSM = fourth submarginal cell, MC = marginal cell, SD = second discal cell, SB = subbasal cell, SS = second subdiscal cell, TD = third discal cell) <bold>B</bold> hind wing (<abbrev xmlns:xlink="http://www.w3.org/1999/xlink" xlink:title="Nervellar Index" id="ABBRID0EYHAI" xlink:type="simple">NI</abbrev> = mn / no, AC = anal cell, BC = basal cell, DC = discal cell, MC = marginal cell, SB = subbasal cell, SDC = subdiscal cell, SM = submarginal cell) <bold>C</bold> central part of fore wing (<abbrev xmlns:xlink="http://www.w3.org/1999/xlink" xlink:title="Alar Index" id="ABBRID0E5HAI" xlink:type="simple">AI</abbrev> = cd / ab, <abbrev xmlns:xlink="http://www.w3.org/1999/xlink" xlink:title="Cubital Index" id="ABBRID0ECIAI" xlink:type="simple">CI</abbrev> = gf / fh, <abbrev xmlns:xlink="http://www.w3.org/1999/xlink" xlink:title="Discoidal Index" id="ABBRID0EGIAI" xlink:type="simple">DI</abbrev> = k / fe, <abbrev xmlns:xlink="http://www.w3.org/1999/xlink" xlink:title="Intercubital Index" id="ABBRID0EKIAI" xlink:type="simple">ICI</abbrev> = ab / bc, <abbrev xmlns:xlink="http://www.w3.org/1999/xlink" xlink:title="Second Discoidal Index" id="ABBRID0EOIAI" xlink:type="simple">SDI</abbrev> = ef / gi, <abbrev xmlns:xlink="http://www.w3.org/1999/xlink" xlink:title="Sinuousness Index" id="ABBRID0ESIAI" xlink:type="simple">SI</abbrev> = l / j, <abbrev xmlns:xlink="http://www.w3.org/1999/xlink" xlink:title="Second Recurrent Index" id="ABBRID0EWIAI" xlink:type="simple">SRI</abbrev> = ce / ef). Brown letters indicate veins and sclerites.</p></caption><graphic xmlns:xlink="http://www.w3.org/1999/xlink" xlink:href="zookeys-990-001-g004.jpg" position="float" orientation="portrait" xlink:type="simple" id="oo_473770.jpg"><uri content-type="original_file" xlink:type="simple">https://binary.pensoft.net/fig/473770</uri></graphic></fig><fig id="F2" position="float" orientation="portrait"><object-id xmlns:xlink="http://www.w3.org/1999/xlink" content-type="doi" xlink:type="simple">10.3897/zookeys.990.55542.figure2</object-id><object-id xmlns:xlink="http://www.w3.org/1999/xlink" content-type="arpha" xlink:type="simple">27EC016D-A99F-5B72-AE6A-9CBAF5B43960</object-id><label>Figure 2.</label><caption><p>Morphological terms and measurement characters for head and mandible <bold>A</bold> head in frontal view (fh = face height, fw = face width, ch = clypeus height, cw = clypeus width) <bold>B</bold> head in lateral view (be = breadth of eye, bg = breadth of gena; <abbrev xmlns:xlink="http://www.w3.org/1999/xlink" xlink:title="Geno-Orbital Index" id="ABBRID0EQGAI" xlink:type="simple">GOI</abbrev> = be / bg) <bold>C</bold> mandible in outer view.</p></caption><graphic xmlns:xlink="http://www.w3.org/1999/xlink" xlink:href="zookeys-990-001-g002.jpg" position="float" orientation="portrait" xlink:type="simple" id="oo_473768.jpg"><uri content-type="original_file" xlink:type="simple">https://binary.pensoft.net/fig/473768</uri></graphic></fig><fig id="F40" position="float" orientation="portrait"><object-id xmlns:xlink="http://www.w3.org/1999/xlink" content-type="doi" xlink:type="simple">10.3897/zookeys.990.55542.figure40</object-id><object-id xmlns:xlink="http://www.w3.org/1999/xlink" content-type="arpha" xlink:type="simple">274CBF41-639A-5251-AF0E-89C7D8C06751</object-id><label>Figure 40.</label><caption><p><italic><tp:taxon-name><tp:taxon-name-part taxon-name-part-type="genus" reg="Enicospilus">Enicospilus</tp:taxon-name-part> <tp:taxon-name-part taxon-name-part-type="species" reg="riukiuensis">riukiuensis</tp:taxon-name-part></tp:taxon-name></italic> (Matsumura &amp; Uchida, 1926) ♀ from Japan <bold>A</bold> habitus <bold>B</bold> head, frontal view <bold>C</bold> head, dorsal view <bold>D</bold> head, lateral view <bold>E</bold> mesosoma, lateral view <bold>F</bold> central part of fore wing.</p></caption><graphic xmlns:xlink="http://www.w3.org/1999/xlink" xlink:href="zookeys-990-001-g040.jpg" position="float" orientation="portrait" xlink:type="simple" id="oo_473806.jpg"><uri content-type="original_file" xlink:type="simple">https://binary.pensoft.net/fig/473806</uri></graphic></fig><fig id="F41" position="float" orientation="portrait"><object-id xmlns:xlink="http://www.w3.org/1999/xlink" content-type="doi" xlink:type="simple">10.3897/zookeys.990.55542.figure41</object-id><object-id xmlns:xlink="http://www.w3.org/1999/xlink" content-type="arpha" xlink:type="simple">D76D5774-F731-5FB2-9C8B-071240719DC7</object-id><label>Figure 41.</label><caption><p><italic><tp:taxon-name><tp:taxon-name-part taxon-name-part-type="genus" reg="Enicospilus">Enicospilus</tp:taxon-name-part> <tp:taxon-name-part taxon-name-part-type="species" reg="sakaguchii">sakaguchii</tp:taxon-name-part></tp:taxon-name></italic> (Matsumura &amp; Uchida, 1926) ♀ from Japan <bold>A</bold> habitus <bold>B</bold> head, frontal view <bold>C</bold> head, dorsal view <bold>D</bold> head, lateral view <bold>E</bold> mesosoma, lateral view <bold>F</bold> central part of fore wing.</p></caption><graphic xmlns:xlink="http://www.w3.org/1999/xlink" xlink:href="zookeys-990-001-g041.jpg" position="float" orientation="portrait" xlink:type="simple" id="oo_473807.jpg"><uri content-type="original_file" xlink:type="simple">https://binary.pensoft.net/fig/473807</uri></graphic></fig><fig id="F39" position="float" orientation="portrait"><object-id xmlns:xlink="http://www.w3.org/1999/xlink" content-type="doi" xlink:type="simple">10.3897/zookeys.990.55542.figure39</object-id><object-id xmlns:xlink="http://www.w3.org/1999/xlink" content-type="arpha" xlink:type="simple">B18431F5-E7F6-566A-A543-AA108FE8EB03</object-id><label>Figure 39.</label><caption><p><italic><tp:taxon-name><tp:taxon-name-part taxon-name-part-type="genus" reg="Enicospilus">Enicospilus</tp:taxon-name-part> <tp:taxon-name-part taxon-name-part-type="species" reg="ramidulus">ramidulus</tp:taxon-name-part></tp:taxon-name></italic> (Linnaeus, 1758) ♀ from Japan <bold>A</bold> habitus <bold>B</bold> head, frontal view <bold>C</bold> head, dorsal view <bold>D</bold> head, lateral view <bold>E</bold> mesosoma, lateral view <bold>F</bold> central part of fore wing.</p></caption><graphic xmlns:xlink="http://www.w3.org/1999/xlink" xlink:href="zookeys-990-001-g039.jpg" position="float" orientation="portrait" xlink:type="simple" id="oo_473805.jpg"><uri content-type="original_file" xlink:type="simple">https://binary.pensoft.net/fig/473805</uri></graphic></fig><fig id="F38" position="float" orientation="portrait"><object-id xmlns:xlink="http://www.w3.org/1999/xlink" content-type="doi" xlink:type="simple">10.3897/zookeys.990.55542.figure38</object-id><object-id xmlns:xlink="http://www.w3.org/1999/xlink" content-type="arpha" xlink:type="simple">58BF254A-BBCA-593A-BB95-6B24058E94BD</object-id><label>Figure 38.</label><caption><p><italic><tp:taxon-name><tp:taxon-name-part taxon-name-part-type="genus" reg="Enicospilus">Enicospilus</tp:taxon-name-part> <tp:taxon-name-part taxon-name-part-type="species" reg="pungens">pungens</tp:taxon-name-part></tp:taxon-name></italic> (Smith, 1874) ♀ from Japan <bold>A</bold> habitus <bold>B</bold> head, frontal view <bold>C</bold> head, dorsal view <bold>D</bold> head, lateral view <bold>E</bold> mesosoma, lateral view <bold>F</bold> central part of fore wing.</p></caption><graphic xmlns:xlink="http://www.w3.org/1999/xlink" xlink:href="zookeys-990-001-g038.jpg" position="float" orientation="portrait" xlink:type="simple" id="oo_473804.jpg"><uri content-type="original_file" xlink:type="simple">https://binary.pensoft.net/fig/473804</uri></graphic></fig><fig id="F11" position="float" orientation="portrait"><object-id xmlns:xlink="http://www.w3.org/1999/xlink" content-type="doi" xlink:type="simple">10.3897/zookeys.990.55542.figure11</object-id><object-id xmlns:xlink="http://www.w3.org/1999/xlink" content-type="arpha" xlink:type="simple">5DF765D5-6A48-523A-B1C5-E3BFC1452B1A</object-id><label>Figure 11.</label><caption><p><italic><tp:taxon-name><tp:taxon-name-part taxon-name-part-type="genus" reg="Enicospilus">Enicospilus</tp:taxon-name-part> <tp:taxon-name-part taxon-name-part-type="species" reg="acutus">acutus</tp:taxon-name-part></tp:taxon-name></italic> Shimizu, sp. nov. ♀ from Japan (<abbrev xmlns:xlink="http://www.w3.org/1999/xlink" xlink:title="paratype" id="ABBRID0EGVEK" xlink:type="simple">PT</abbrev>) <bold>A</bold> habitus <bold>B</bold> head, frontal view <bold>C</bold> head, dorsal view <bold>D</bold> head, lateral view <bold>E</bold> mesosoma, lateral view <bold>F</bold> central part of fore wing.</p></caption><graphic xmlns:xlink="http://www.w3.org/1999/xlink" xlink:href="zookeys-990-001-g011.jpg" position="float" orientation="portrait" xlink:type="simple" id="oo_473777.jpg"><uri content-type="original_file" xlink:type="simple">https://binary.pensoft.net/fig/473777</uri></graphic></fig><fig id="F44" position="float" orientation="portrait"><object-id xmlns:xlink="http://www.w3.org/1999/xlink" content-type="doi" xlink:type="simple">10.3897/zookeys.990.55542.figure44</object-id><object-id xmlns:xlink="http://www.w3.org/1999/xlink" content-type="arpha" xlink:type="simple">6C9545B6-B193-5377-BA12-D01F812DE38A</object-id><label>Figure 44.</label><caption><p><italic><tp:taxon-name><tp:taxon-name-part taxon-name-part-type="genus" reg="Enicospilus">Enicospilus</tp:taxon-name-part> <tp:taxon-name-part taxon-name-part-type="species" reg="shikokuensis">shikokuensis</tp:taxon-name-part></tp:taxon-name></italic> (Uchida, 1928) ♀ from Japan <bold>A</bold> habitus <bold>B</bold> head, frontal view <bold>C</bold> head, dorsal view <bold>D</bold> head, lateral view <bold>E</bold> mesosoma, lateral view <bold>F</bold> central part of fore wing.</p></caption><graphic xmlns:xlink="http://www.w3.org/1999/xlink" xlink:href="zookeys-990-001-g044.jpg" position="float" orientation="portrait" xlink:type="simple" id="oo_473810.jpg"><uri content-type="original_file" xlink:type="simple">https://binary.pensoft.net/fig/473810</uri></graphic></fig><fig id="F3" position="float" orientation="portrait"><object-id xmlns:xlink="http://www.w3.org/1999/xlink" content-type="doi" xlink:type="simple">10.3897/zookeys.990.55542.figure3</object-id><object-id xmlns:xlink="http://www.w3.org/1999/xlink" content-type="arpha" xlink:type="simple">54519D31-2AB9-5520-B13D-680B23A6A66F</object-id><label>Figure 3.</label><caption><p>Morphological terms for mesosoma <bold>A</bold> lateral view <bold>B</bold> dorsal view.</p></caption><graphic xmlns:xlink="http://www.w3.org/1999/xlink" xlink:href="zookeys-990-001-g003.jpg" position="float" orientation="portrait" xlink:type="simple" id="oo_473769.jpg"><uri content-type="original_file" xlink:type="simple">https://binary.pensoft.net/fig/473769</uri></graphic></fig><fig id="F31" position="float" orientation="portrait"><object-id xmlns:xlink="http://www.w3.org/1999/xlink" content-type="doi" xlink:type="simple">10.3897/zookeys.990.55542.figure31</object-id><object-id xmlns:xlink="http://www.w3.org/1999/xlink" content-type="arpha" xlink:type="simple">D9B93FB4-A55C-50B5-AF24-1AD4B72C720A</object-id><label>Figure 31.</label><caption><p><italic><tp:taxon-name><tp:taxon-name-part taxon-name-part-type="genus" reg="Enicospilus">Enicospilus</tp:taxon-name-part> <tp:taxon-name-part taxon-name-part-type="species" reg="nigristigma">nigristigma</tp:taxon-name-part></tp:taxon-name></italic> Cushman, 1937 ♀ from Japan <bold>A</bold> habitus <bold>B</bold> head, frontal view <bold>C</bold> head, dorsal view <bold>D</bold> head, lateral view <bold>E</bold> mesosoma, lateral view <bold>F</bold> central part of fore wing.</p></caption><graphic xmlns:xlink="http://www.w3.org/1999/xlink" xlink:href="zookeys-990-001-g031.jpg" position="float" orientation="portrait" xlink:type="simple" id="oo_473797.jpg"><uri content-type="original_file" xlink:type="simple">https://binary.pensoft.net/fig/473797</uri></graphic></fig><fig id="F50" position="float" orientation="portrait"><object-id xmlns:xlink="http://www.w3.org/1999/xlink" content-type="doi" xlink:type="simple">10.3897/zookeys.990.55542.figure50</object-id><object-id xmlns:xlink="http://www.w3.org/1999/xlink" content-type="arpha" xlink:type="simple">FA4E5686-8D74-5E34-8BFF-6AFE3F87F785</object-id><label>Figure 50.</label><caption><p><italic><tp:taxon-name><tp:taxon-name-part taxon-name-part-type="genus" reg="Enicospilus">Enicospilus</tp:taxon-name-part> <tp:taxon-name-part taxon-name-part-type="species" reg="unctus">unctus</tp:taxon-name-part></tp:taxon-name></italic> Shimizu, sp. nov. ♀ (<abbrev xmlns:xlink="http://www.w3.org/1999/xlink" xlink:title="holotype" id="ABBRID0EW4LM" xlink:type="simple">HT</abbrev>) from Japan <bold>A</bold> habitus <bold>B</bold> head, frontal view <bold>C</bold> head, dorsal view <bold>D</bold> head, lateral view <bold>E</bold> mesosoma, lateral view <bold>F</bold> central part of fore wing.</p></caption><graphic xmlns:xlink="http://www.w3.org/1999/xlink" xlink:href="zookeys-990-001-g050.jpg" position="float" orientation="portrait" xlink:type="simple" id="oo_473816.jpg"><uri content-type="original_file" xlink:type="simple">https://binary.pensoft.net/fig/473816</uri></graphic></fig><fig id="F46" position="float" orientation="portrait"><object-id xmlns:xlink="http://www.w3.org/1999/xlink" content-type="doi" xlink:type="simple">10.3897/zookeys.990.55542.figure46</object-id><object-id xmlns:xlink="http://www.w3.org/1999/xlink" content-type="arpha" xlink:type="simple">AFDA825F-22C8-58A8-BD0D-488C0AF8AC2B</object-id><label>Figure 46.</label><caption><p><italic><tp:taxon-name><tp:taxon-name-part taxon-name-part-type="genus" reg="Enicospilus">Enicospilus</tp:taxon-name-part> <tp:taxon-name-part taxon-name-part-type="species" reg="signativentris">signativentris</tp:taxon-name-part></tp:taxon-name></italic> (Tosquinet, 1903) ♀ from Japan <bold>A</bold> habitus <bold>B</bold> head, frontal view <bold>C</bold> head, dorsal view <bold>D</bold> head, lateral view <bold>E</bold> mesosoma, lateral view <bold>F</bold> central part of fore wing.</p></caption><graphic xmlns:xlink="http://www.w3.org/1999/xlink" xlink:href="zookeys-990-001-g046.jpg" position="float" orientation="portrait" xlink:type="simple" id="oo_473812.jpg"><uri content-type="original_file" xlink:type="simple">https://binary.pensoft.net/fig/473812</uri></graphic></fig><fig id="F25" position="float" orientation="portrait"><object-id xmlns:xlink="http://www.w3.org/1999/xlink" content-type="doi" xlink:type="simple">10.3897/zookeys.990.55542.figure25</object-id><object-id xmlns:xlink="http://www.w3.org/1999/xlink" content-type="arpha" xlink:type="simple">6554AE5E-3B55-5442-A1E2-827DBD6D5A8E</object-id><label>Figure 25.</label><caption><p><italic><tp:taxon-name><tp:taxon-name-part taxon-name-part-type="genus" reg="Enicospilus">Enicospilus</tp:taxon-name-part> <tp:taxon-name-part taxon-name-part-type="species" reg="limnophilus">limnophilus</tp:taxon-name-part></tp:taxon-name></italic> Shimizu, sp. nov. ♀ (<bold>A–E</bold><abbrev xmlns:xlink="http://www.w3.org/1999/xlink" xlink:title="holotype" id="ABBRID0EUYBM" xlink:type="simple">HT</abbrev><bold>F</bold><abbrev xmlns:xlink="http://www.w3.org/1999/xlink" xlink:title="paratype" id="ABBRID0E1YBM" xlink:type="simple">PT</abbrev>) from Japan <bold>A</bold> habitus <bold>B</bold> head, frontal view <bold>C</bold> head, dorsal view <bold>D</bold> head, lateral view <bold>E</bold> mesosoma, lateral view <bold>F</bold> central part of fore wing.</p></caption><graphic xmlns:xlink="http://www.w3.org/1999/xlink" xlink:href="zookeys-990-001-g025.jpg" position="float" orientation="portrait" xlink:type="simple" id="oo_473791.jpg"><uri content-type="original_file" xlink:type="simple">https://binary.pensoft.net/fig/473791</uri></graphic></fig><fig id="F19" position="float" orientation="portrait"><object-id xmlns:xlink="http://www.w3.org/1999/xlink" content-type="doi" xlink:type="simple">10.3897/zookeys.990.55542.figure19</object-id><object-id xmlns:xlink="http://www.w3.org/1999/xlink" content-type="arpha" xlink:type="simple">CF83DE8D-EB5B-5998-9EF0-5F340477E4A5</object-id><label>Figure 19.</label><caption><p><italic><tp:taxon-name><tp:taxon-name-part taxon-name-part-type="genus" reg="Enicospilus">Enicospilus</tp:taxon-name-part> <tp:taxon-name-part taxon-name-part-type="species" reg="insinuator">insinuator</tp:taxon-name-part></tp:taxon-name></italic> (Smith, 1860) ♀ from Japan <bold>A</bold> habitus <bold>B</bold> head, frontal view <bold>C</bold> head, dorsal view <bold>D</bold> head, lateral view <bold>E</bold> mesosoma, lateral view <bold>F</bold> central part of fore wing.</p></caption><graphic xmlns:xlink="http://www.w3.org/1999/xlink" xlink:href="zookeys-990-001-g019.jpg" position="float" orientation="portrait" xlink:type="simple" id="oo_473785.jpg"><uri content-type="original_file" xlink:type="simple">https://binary.pensoft.net/fig/473785</uri></graphic></fig><fig id="F30" position="float" orientation="portrait"><object-id xmlns:xlink="http://www.w3.org/1999/xlink" content-type="doi" xlink:type="simple">10.3897/zookeys.990.55542.figure30</object-id><object-id xmlns:xlink="http://www.w3.org/1999/xlink" content-type="arpha" xlink:type="simple">D558583C-368B-5CFC-B3E6-97283034AC34</object-id><label>Figure 30.</label><caption><p><italic><tp:taxon-name><tp:taxon-name-part taxon-name-part-type="genus" reg="Enicospilus">Enicospilus</tp:taxon-name-part> <tp:taxon-name-part taxon-name-part-type="species" reg="nigribasalis">nigribasalis</tp:taxon-name-part></tp:taxon-name></italic> (Uchida, 1928) ♀ from Japan <bold>A</bold> habitus <bold>B</bold> head, frontal view <bold>C</bold> head, dorsal view <bold>D</bold> head, lateral view <bold>E</bold> mesosoma, lateral view <bold>F</bold> central part of fore wing.</p></caption><graphic xmlns:xlink="http://www.w3.org/1999/xlink" xlink:href="zookeys-990-001-g030.jpg" position="float" orientation="portrait" xlink:type="simple" id="oo_473796.jpg"><uri content-type="original_file" xlink:type="simple">https://binary.pensoft.net/fig/473796</uri></graphic></fig><fig id="F47" position="float" orientation="portrait"><object-id xmlns:xlink="http://www.w3.org/1999/xlink" content-type="doi" xlink:type="simple">10.3897/zookeys.990.55542.figure47</object-id><object-id xmlns:xlink="http://www.w3.org/1999/xlink" content-type="arpha" xlink:type="simple">0DC95003-0143-5CBB-90AF-09FBC851E540</object-id><label>Figure 47.</label><caption><p><italic><tp:taxon-name><tp:taxon-name-part taxon-name-part-type="genus" reg="Enicospilus">Enicospilus</tp:taxon-name-part> <tp:taxon-name-part taxon-name-part-type="species" reg="stenophleps">stenophleps</tp:taxon-name-part></tp:taxon-name></italic> Cushman, 1937 ♀ from Japan <bold>A</bold> habitus <bold>B</bold> head, frontal view <bold>C</bold> head, dorsal view <bold>D</bold> head, lateral view <bold>E</bold> mesosoma, lateral view <bold>F</bold> central part of fore wing.</p></caption><graphic xmlns:xlink="http://www.w3.org/1999/xlink" xlink:href="zookeys-990-001-g047.jpg" position="float" orientation="portrait" xlink:type="simple" id="oo_473813.jpg"><uri content-type="original_file" xlink:type="simple">https://binary.pensoft.net/fig/473813</uri></graphic></fig><fig id="F36" position="float" orientation="portrait"><object-id xmlns:xlink="http://www.w3.org/1999/xlink" content-type="doi" xlink:type="simple">10.3897/zookeys.990.55542.figure36</object-id><object-id xmlns:xlink="http://www.w3.org/1999/xlink" content-type="arpha" xlink:type="simple">2039EA14-6C48-5FD5-9A53-BE31DE2E3DEE</object-id><label>Figure 36.</label><caption><p><italic><tp:taxon-name><tp:taxon-name-part taxon-name-part-type="genus" reg="Enicospilus">Enicospilus</tp:taxon-name-part> <tp:taxon-name-part taxon-name-part-type="species" reg="pudibundae">pudibundae</tp:taxon-name-part></tp:taxon-name></italic> (Uchida, 1928) ♀ from Japan <bold>A</bold> habitus <bold>B</bold> head, frontal view <bold>C</bold> head, dorsal view <bold>D</bold> head, lateral view <bold>E</bold> mesosoma, lateral view <bold>F</bold> central part of fore wing.</p></caption><graphic xmlns:xlink="http://www.w3.org/1999/xlink" xlink:href="zookeys-990-001-g036.jpg" position="float" orientation="portrait" xlink:type="simple" id="oo_473802.jpg"><uri content-type="original_file" xlink:type="simple">https://binary.pensoft.net/fig/473802</uri></graphic></fig><fig id="F5" position="float" orientation="portrait"><object-id xmlns:xlink="http://www.w3.org/1999/xlink" content-type="doi" xlink:type="simple">10.3897/zookeys.990.55542.figure5</object-id><object-id xmlns:xlink="http://www.w3.org/1999/xlink" content-type="arpha" xlink:type="simple">3C0BD800-39FC-5EEE-84B0-CA944A73E725</object-id><label>Figure 5.</label><caption><p>Morphological terms and measurement characters for metasoma (<abbrev xmlns:xlink="http://www.w3.org/1999/xlink" xlink:title="Dorsal Metasomal Index" id="ABBRID0EHJAI" xlink:type="simple">DMI</abbrev> = e / f, <abbrev xmlns:xlink="http://www.w3.org/1999/xlink" xlink:title="Petiolar Index" id="ABBRID0ELJAI" xlink:type="simple">PI</abbrev> = a / b, <abbrev xmlns:xlink="http://www.w3.org/1999/xlink" xlink:title="Thyridium Index" id="ABBRID0EPJAI" xlink:type="simple">THI</abbrev> = c / d).</p></caption><graphic xmlns:xlink="http://www.w3.org/1999/xlink" xlink:href="zookeys-990-001-g005.jpg" position="float" orientation="portrait" xlink:type="simple" id="oo_473771.jpg"><uri content-type="original_file" xlink:type="simple">https://binary.pensoft.net/fig/473771</uri></graphic></fig></tp:treatment-sec><ref-list><ref id="B160"><mixed-citation xmlns:xlink="http://www.w3.org/1999/xlink" xlink:type="simple"><person-group><name name-style="western"><surname>Stephens</surname><given-names>JF</given-names></name></person-group> (<year>1845</year>) Index, list of plates and errata of “Illustrations of British Entomology. <tp:taxon-name><tp:taxon-name-part taxon-name-part-type="clade">Mandibulata</tp:taxon-name-part></tp:taxon-name>. Vol. VII.”. Baldwin &amp; Cradock, London, 307–312.</mixed-citation></ref><ref id="B2"><mixed-citation xmlns:xlink="http://www.w3.org/1999/xlink" xlink:type="simple"><person-group><name name-style="western"><surname>Agassiz</surname><given-names>LJR</given-names></name></person-group> (<year>1846</year>) Nomenclatoris zoologici index universalis, continens nomina systematica classium, ordinum, familiarum et generum animalium omnium, tam viventium quam fossilium, secundum ordinem alphabeticum unicum disposita, adjectis homonymiis plantarum, nec non variis adnotationibus et emendationibus. Sumptibus Jent et Gassmann, Soloduri [= Solothurn, Switzerland], viii + 393 pp.</mixed-citation></ref><ref id="B170"><mixed-citation xmlns:xlink="http://www.w3.org/1999/xlink" xlink:type="simple"><person-group><name name-style="western"><surname>Thomson</surname><given-names>CG</given-names></name></person-group> (<year>1888</year>) <article-title>XXXVI. Öfversigt af de i Sverige funna arter af <italic><tp:taxon-name><tp:taxon-name-part taxon-name-part-type="genus">Ophion</tp:taxon-name-part></tp:taxon-name></italic> och <italic><tp:taxon-name><tp:taxon-name-part taxon-name-part-type="genus">Paniscus</tp:taxon-name-part></tp:taxon-name></italic>. Opuscula Entomologica.</article-title><source>Lund</source><volume>12</volume>: <fpage>1185</fpage>–<lpage>1201</lpage>.</mixed-citation></ref><ref id="B187"><mixed-citation xmlns:xlink="http://www.w3.org/1999/xlink" xlink:type="simple"><person-group><name name-style="western"><surname>Viereck</surname><given-names>HL</given-names></name></person-group> (<year>1914</year>) <article-title>Type species of the genera of <tp:taxon-name><tp:taxon-name-part taxon-name-part-type="genus">Ichneumon</tp:taxon-name-part></tp:taxon-name> flies.</article-title><source>United States National Museum Bulletin</source><volume>83</volume>: <fpage>1</fpage>–<lpage>186</lpage>. <ext-link xlink:type="simple" ext-link-type="doi" xlink:href="10.5479/si.03629236.83.1">https://doi.org/10.5479/si.03629236.83.1</ext-link></mixed-citation></ref><ref id="B49"><mixed-citation xmlns:xlink="http://www.w3.org/1999/xlink" xlink:type="simple"><person-group><name name-style="western"><surname>Hooker</surname><given-names>CW</given-names></name></person-group> (<year>1912</year>) <article-title>The <tp:taxon-name><tp:taxon-name-part taxon-name-part-type="genus">Ichneumon</tp:taxon-name-part></tp:taxon-name> flies of America belonging to the tribe <tp:taxon-name><tp:taxon-name-part taxon-name-part-type="tribe">Ophionini</tp:taxon-name-part></tp:taxon-name>.</article-title><source>Transactions of the American Entomological Society</source><volume>38</volume>: <fpage>1</fpage>–<lpage>176</lpage>.</mixed-citation></ref><ref id="B199"><mixed-citation xmlns:xlink="http://www.w3.org/1999/xlink" xlink:type="simple"><person-group><name name-style="western"><surname>Yu</surname><given-names>DSK</given-names></name><name name-style="western"><surname>van Achterberg</surname><given-names>C</given-names></name><name name-style="western"><surname>Horstmann</surname><given-names>K</given-names></name></person-group> (<year>2016</year>) Taxapad 2016, <tp:taxon-name><tp:taxon-name-part taxon-name-part-type="superfamily">Ichneumonoidea</tp:taxon-name-part></tp:taxon-name> 2015 Database on flash-drive. Nepean, Ontario, Canada. <ext-link xlink:type="simple" ext-link-type="uri" xlink:href="http://www.taxapad.com">www.taxapad.com</ext-link></mixed-citation></ref><ref id="B8"><mixed-citation xmlns:xlink="http://www.w3.org/1999/xlink" xlink:type="simple"><person-group><name name-style="western"><surname>Broad</surname><given-names>GR</given-names></name><name name-style="western"><surname>Shaw</surname><given-names>MR</given-names></name><name name-style="western"><surname>Fitton</surname><given-names>MG</given-names></name></person-group> (<year>2018</year>) <article-title>Ichneumonid wasps (<tp:taxon-name><tp:taxon-name-part taxon-name-part-type="order">Hymenoptera</tp:taxon-name-part></tp:taxon-name>: <tp:taxon-name><tp:taxon-name-part taxon-name-part-type="family">Ichneumonidae</tp:taxon-name-part></tp:taxon-name>): their classification and biology.</article-title><source>Handbooks for the Identification of British Insects</source><volume>7</volume>(<issue>12</issue>): <fpage>1</fpage>–<lpage>418</lpage>.</mixed-citation></ref><ref id="B40"><mixed-citation xmlns:xlink="http://www.w3.org/1999/xlink" xlink:type="simple"><person-group><name name-style="western"><surname>Gauld</surname><given-names>ID</given-names></name><name name-style="western"><surname>Mitchell</surname><given-names>PA</given-names></name></person-group> (<year>1978</year>) <source>The taxonomy, distribution and host preferences of African parasitic wasps of the subfamily <tp:taxon-name><tp:taxon-name-part taxon-name-part-type="subfamily">Ophioninae</tp:taxon-name-part></tp:taxon-name>.</source><publisher-name>CAB: Slough / Commonwealth Institute of Entomology</publisher-name>, <publisher-loc>London</publisher-loc>, <size units="page">287 pp</size>.</mixed-citation></ref><ref id="B41"><mixed-citation xmlns:xlink="http://www.w3.org/1999/xlink" xlink:type="simple"><person-group><name name-style="western"><surname>Gauld</surname><given-names>ID</given-names></name><name name-style="western"><surname>Mitchell</surname><given-names>PA</given-names></name></person-group> (<year>1981</year>) <source>The taxonomy, distribution and host preferences of Indo-Papuan parasitic wasps of the subfamily <tp:taxon-name><tp:taxon-name-part taxon-name-part-type="subfamily">Ophioninae</tp:taxon-name-part></tp:taxon-name>.</source><publisher-name>CAB: Slough / Commonwealth Institute of Entomology</publisher-name>, <publisher-loc>London</publisher-loc>, <size units="page">611 pp</size>.</mixed-citation></ref><ref id="B35"><mixed-citation xmlns:xlink="http://www.w3.org/1999/xlink" xlink:type="simple"><person-group><name name-style="western"><surname>Gauld</surname><given-names>ID</given-names></name></person-group> (<year>1988</year>) <article-title>A survey of the <tp:taxon-name><tp:taxon-name-part taxon-name-part-type="subfamily">Ophioninae</tp:taxon-name-part></tp:taxon-name> (<tp:taxon-name><tp:taxon-name-part taxon-name-part-type="order">Hymenoptera</tp:taxon-name-part></tp:taxon-name>: <tp:taxon-name><tp:taxon-name-part taxon-name-part-type="family">Ichneumonidae</tp:taxon-name-part></tp:taxon-name>) of tropical Mesoamerica with special reference to the fauna of Costa Rica.</article-title><source>Bulletin of the British Museum (Natural History) (Entomology)</source><volume>57</volume>: <fpage>1</fpage>–<lpage>309</lpage>.</mixed-citation></ref><ref id="B7"><mixed-citation xmlns:xlink="http://www.w3.org/1999/xlink" xlink:type="simple"><person-group><name name-style="western"><surname>Broad</surname><given-names>GR</given-names></name><name name-style="western"><surname>Shaw</surname><given-names>MR</given-names></name></person-group> (<year>2016</year>) <article-title>The British species of <italic><tp:taxon-name><tp:taxon-name-part taxon-name-part-type="genus">Enicospilus</tp:taxon-name-part></tp:taxon-name></italic> (<tp:taxon-name><tp:taxon-name-part taxon-name-part-type="order">Hymenoptera</tp:taxon-name-part></tp:taxon-name>: <tp:taxon-name><tp:taxon-name-part taxon-name-part-type="family">Ichneumonidae</tp:taxon-name-part></tp:taxon-name>: <tp:taxon-name><tp:taxon-name-part taxon-name-part-type="subfamily">Ophioninae</tp:taxon-name-part></tp:taxon-name>).</article-title><source>European Journal of Taxonomy</source><volume>187</volume>: <fpage>1</fpage>–<lpage>31</lpage>. <ext-link xlink:type="simple" ext-link-type="doi" xlink:href="10.5852/ejt.2016.187">https://doi.org/10.5852/ejt.2016.187</ext-link></mixed-citation></ref><ref id="B148"><mixed-citation xmlns:xlink="http://www.w3.org/1999/xlink" xlink:type="simple"><person-group><name name-style="western"><surname>Shimizu</surname><given-names>S</given-names></name><name name-style="western"><surname>Maeto</surname><given-names>K</given-names></name></person-group> (<year>2016</year>) <article-title>Three Oriental species of the genus <italic><tp:taxon-name><tp:taxon-name-part taxon-name-part-type="genus">Enicospilus</tp:taxon-name-part></tp:taxon-name></italic> Stephens (<tp:taxon-name><tp:taxon-name-part taxon-name-part-type="order">Hymenoptera</tp:taxon-name-part></tp:taxon-name>: <tp:taxon-name><tp:taxon-name-part taxon-name-part-type="family">Ichneumonidae</tp:taxon-name-part></tp:taxon-name>: <tp:taxon-name><tp:taxon-name-part taxon-name-part-type="subfamily">Ophioninae</tp:taxon-name-part></tp:taxon-name>) newly recorded from Japan.</article-title><source>Japanese Journal of Systematic Entomology</source><volume>22</volume>: <fpage>203</fpage>–<lpage>207</lpage>.</mixed-citation></ref><ref id="B142"><mixed-citation xmlns:xlink="http://www.w3.org/1999/xlink" xlink:type="simple"><person-group><name name-style="western"><surname>Shimizu</surname><given-names>S</given-names></name></person-group> (<year>2017</year>) <article-title>Description of a new species and revised key to species of the <italic><tp:taxon-name><tp:taxon-name-part taxon-name-part-type="genus">Enicospilus</tp:taxon-name-part> <tp:taxon-name-part taxon-name-part-type="species">antefurcalis</tp:taxon-name-part></tp:taxon-name></italic> species-group from Japan (<tp:taxon-name><tp:taxon-name-part taxon-name-part-type="order">Hymenoptera</tp:taxon-name-part></tp:taxon-name>: <tp:taxon-name><tp:taxon-name-part taxon-name-part-type="family">Ichneumonidae</tp:taxon-name-part></tp:taxon-name>: <tp:taxon-name><tp:taxon-name-part taxon-name-part-type="subfamily">Ophioninae</tp:taxon-name-part></tp:taxon-name>).</article-title><source>Acta Entomologica Musei Nationalis Pragae</source><volume>57</volume>: <fpage>183</fpage>–<lpage>194</lpage>. <ext-link xlink:type="simple" ext-link-type="doi" xlink:href="10.1515/aemnp-2017-0067">https://doi.org/10.1515/aemnp-2017-0067</ext-link></mixed-citation></ref><ref id="B102"><mixed-citation xmlns:xlink="http://www.w3.org/1999/xlink" xlink:type="simple"><person-group><name name-style="western"><surname>Nagatomi</surname><given-names>A</given-names></name><name name-style="western"><surname>Kusigemati</surname><given-names>K</given-names></name><name name-style="western"><surname>Kawasaki</surname><given-names>H</given-names></name><name name-style="western"><surname>Baba</surname><given-names>T</given-names></name></person-group> (<year>1972</year>) <article-title>Parasites of <italic><tp:taxon-name><tp:taxon-name-part taxon-name-part-type="genus">Sesamia</tp:taxon-name-part> <tp:taxon-name-part taxon-name-part-type="species">inferens</tp:taxon-name-part></tp:taxon-name></italic> Walker at sugar cane field in Kagoshima Pref., Japan (Lep., <tp:taxon-name><tp:taxon-name-part taxon-name-part-type="family">Noctuidae</tp:taxon-name-part></tp:taxon-name>).</article-title><source>Mushi</source><volume>46</volume>: <fpage>81</fpage>–<lpage>105</lpage>.</mixed-citation></ref><ref id="B84"><mixed-citation xmlns:xlink="http://www.w3.org/1999/xlink" xlink:type="simple"><person-group><name name-style="western"><surname>Kusigemati</surname><given-names>K</given-names></name></person-group> (<year>1976</year>) <article-title>New host records of <tp:taxon-name><tp:taxon-name-part taxon-name-part-type="family">Ichneumonidae</tp:taxon-name-part></tp:taxon-name> from Japan.</article-title><source>Memoirs of the Faculty of Agriculture, Kagoshima University</source><volume>12</volume>: <fpage>125</fpage>–<lpage>127</lpage>.</mixed-citation></ref><ref id="B85"><mixed-citation xmlns:xlink="http://www.w3.org/1999/xlink" xlink:type="simple"><person-group><name name-style="western"><surname>Kusigemati</surname><given-names>K</given-names></name></person-group> (<year>1981</year>) <article-title>New host records of <tp:taxon-name><tp:taxon-name-part taxon-name-part-type="family">Ichneumonidae</tp:taxon-name-part></tp:taxon-name> from Japan (IV).</article-title><source>Memoirs of the Faculty of Agriculture, Kagoshima University</source><volume>17</volume>: <fpage>135</fpage>–<lpage>138</lpage>.</mixed-citation></ref><ref id="B86"><mixed-citation xmlns:xlink="http://www.w3.org/1999/xlink" xlink:type="simple"><person-group><name name-style="western"><surname>Kusigemati</surname><given-names>K</given-names></name><name name-style="western"><surname>Tanaka</surname><given-names>A</given-names></name></person-group> (<year>1992</year>) <article-title>New host records of <tp:taxon-name><tp:taxon-name-part taxon-name-part-type="family">Ichneumonidae</tp:taxon-name-part></tp:taxon-name> (<tp:taxon-name><tp:taxon-name-part taxon-name-part-type="order">Hymenoptera</tp:taxon-name-part></tp:taxon-name>), with description of a new <italic><tp:taxon-name><tp:taxon-name-part taxon-name-part-type="genus">Eriborus</tp:taxon-name-part></tp:taxon-name></italic> species from Japan (VIII).</article-title><source>Memoirs of the Faculty of Agriculture, Kagoshima University</source><volume>28</volume>: <fpage>83</fpage>–<lpage>88</lpage>.</mixed-citation></ref><ref id="B149"><mixed-citation xmlns:xlink="http://www.w3.org/1999/xlink" xlink:type="simple"><person-group><name name-style="western"><surname>Shimizu</surname><given-names>S</given-names></name><name name-style="western"><surname>Watanabe</surname><given-names>K</given-names></name></person-group> (<year>2017</year>) <article-title>Discovery of the enigmatic genus <italic><tp:taxon-name><tp:taxon-name-part taxon-name-part-type="genus">Skiapus</tp:taxon-name-part></tp:taxon-name></italic> Morley, 1917 (<tp:taxon-name><tp:taxon-name-part taxon-name-part-type="order">Hymenoptera</tp:taxon-name-part></tp:taxon-name>: <tp:taxon-name><tp:taxon-name-part taxon-name-part-type="family">Ichneumonidae</tp:taxon-name-part></tp:taxon-name>: <tp:taxon-name><tp:taxon-name-part taxon-name-part-type="subfamily">Ophioninae</tp:taxon-name-part></tp:taxon-name>) from Japan.</article-title><source>Journal of Asia-Pacific Entomology</source><volume>20</volume>: <fpage>193</fpage>–<lpage>197</lpage>. <ext-link xlink:type="simple" ext-link-type="doi" xlink:href="10.1016/j.aspen.2016.12.011">https://doi.org/10.1016/j.aspen.2016.12.011</ext-link></mixed-citation></ref><ref id="B135"><mixed-citation xmlns:xlink="http://www.w3.org/1999/xlink" xlink:type="simple"><person-group><name name-style="western"><surname>Schwarzfeld</surname><given-names>MD</given-names></name><name name-style="western"><surname>Sperling</surname><given-names>FAH</given-names></name></person-group> (<year>2014</year>) <article-title>Species delimitation using morphology, morphometrics, and molecules: definition of the <italic><tp:taxon-name><tp:taxon-name-part taxon-name-part-type="genus">Ophion</tp:taxon-name-part> <tp:taxon-name-part taxon-name-part-type="species">scutellaris</tp:taxon-name-part></tp:taxon-name></italic> Thomson species group, with descriptions of six new species (<tp:taxon-name><tp:taxon-name-part taxon-name-part-type="order">Hymenoptera</tp:taxon-name-part></tp:taxon-name>, <tp:taxon-name><tp:taxon-name-part taxon-name-part-type="family">Ichneumonidae</tp:taxon-name-part></tp:taxon-name>).</article-title><source>ZooKeys</source><volume>462</volume>: <fpage>59</fpage>–<lpage>114</lpage>. <ext-link xlink:type="simple" ext-link-type="doi" xlink:href="10.3897/zookeys.462.8229">https://doi.org/10.3897/zookeys.462.8229</ext-link></mixed-citation></ref><ref id="B60"><mixed-citation xmlns:xlink="http://www.w3.org/1999/xlink" xlink:type="simple"><person-group><name name-style="western"><surname>Johansson</surname><given-names>N</given-names></name><name name-style="western"><surname>Cederberg</surname><given-names>B</given-names></name></person-group> (<year>2019</year>) <article-title>Review of the Swedish species of <italic><tp:taxon-name><tp:taxon-name-part taxon-name-part-type="genus">Ophion</tp:taxon-name-part></tp:taxon-name></italic> (<tp:taxon-name><tp:taxon-name-part taxon-name-part-type="order">Hymenoptera</tp:taxon-name-part></tp:taxon-name>: <tp:taxon-name><tp:taxon-name-part taxon-name-part-type="family">Ichneumonidae</tp:taxon-name-part></tp:taxon-name>: <tp:taxon-name><tp:taxon-name-part taxon-name-part-type="subfamily">Ophioninae</tp:taxon-name-part></tp:taxon-name>), with the description of 18 new species and an illustrated key to Swedish species.</article-title><source>European Journal of Taxonomy</source><volume>550</volume>: <fpage>1</fpage>–<lpage>136</lpage>. <ext-link xlink:type="simple" ext-link-type="doi" xlink:href="10.5852/ejt.2019.550">https://doi.org/10.5852/ejt.2019.550</ext-link></mixed-citation></ref><ref id="B31"><mixed-citation xmlns:xlink="http://www.w3.org/1999/xlink" xlink:type="simple"><person-group><name name-style="western"><surname>Gauld</surname><given-names>ID</given-names></name></person-group> (<year>1977</year>) <article-title>A revision of the <tp:taxon-name><tp:taxon-name-part taxon-name-part-type="subfamily">Ophioninae</tp:taxon-name-part></tp:taxon-name> (<tp:taxon-name><tp:taxon-name-part taxon-name-part-type="order">Hymenoptera</tp:taxon-name-part></tp:taxon-name>: <tp:taxon-name><tp:taxon-name-part taxon-name-part-type="family">Ichneumonidae</tp:taxon-name-part></tp:taxon-name>) of Australia.</article-title><source>Australian Journal of Zoology (Supplementary Series)</source><volume>49</volume>: <fpage>1</fpage>–<lpage>112</lpage>. <ext-link xlink:type="simple" ext-link-type="doi" xlink:href="10.1071/AJZS049">https://doi.org/10.1071/AJZS049</ext-link></mixed-citation></ref><ref id="B144"><mixed-citation xmlns:xlink="http://www.w3.org/1999/xlink" xlink:type="simple"><person-group><name name-style="western"><surname>Shimizu</surname><given-names>S</given-names></name></person-group> (<year>2020</year>) <article-title>The Nepalese species of the genus <italic><tp:taxon-name><tp:taxon-name-part taxon-name-part-type="genus">Enicospilus</tp:taxon-name-part></tp:taxon-name></italic> Stephens, 1835 (<tp:taxon-name><tp:taxon-name-part taxon-name-part-type="order">Hymenoptera</tp:taxon-name-part></tp:taxon-name>, <tp:taxon-name><tp:taxon-name-part taxon-name-part-type="family">Ichneumonidae</tp:taxon-name-part></tp:taxon-name>, <tp:taxon-name><tp:taxon-name-part taxon-name-part-type="subfamily">Ophioninae</tp:taxon-name-part></tp:taxon-name>): a preliminary revision and identification key to species.</article-title><source>Deutsche Entomologische Zeitschrift</source><volume>67</volume>: <fpage>69</fpage>–<lpage>126</lpage>. <ext-link xlink:type="simple" ext-link-type="doi" xlink:href="10.3897/dez.67.51332">https://doi.org/10.3897/dez.67.51332</ext-link></mixed-citation></ref></ref-list></tp:taxon-treatment>
