# Supplementary material for: Integrative taxonomy and analysis of species richness patterns of nocturnal Darwin wasps of the genus Enicospilus Stephens (Hymenoptera, Ichneumonidae, Ophioninae) in Japan
Source: Zookeys. 2020 Nov 10;990:1–144. doi: 10.3897/zookeys.990.55542 (PMC7674391; doi:10.3897/zookeys.990.55542)
Supplement: XML Treatment for Enicospilus acutus [file zookeys.990.55542-treatment4.xml]

<!DOCTYPE tp:taxon-treatment
  PUBLIC "-//TaxonX//DTD Taxonomic Treatment Publishing DTD v0 20100105//EN" "tax-treatment-NSO.dtd">
<tp:taxon-treatment xmlns:tp="http://www.plazi.org/taxpub"><tp:treatment-meta><kwd-group><label>Taxon classification</label><kwd><named-content xmlns:xlink="http://www.w3.org/1999/xlink" content-type="kingdom">Animalia</named-content></kwd><kwd><named-content xmlns:xlink="http://www.w3.org/1999/xlink" content-type="order">Hymenoptera</named-content></kwd><kwd><named-content xmlns:xlink="http://www.w3.org/1999/xlink" content-type="family">Ichneumonidae</named-content></kwd></kwd-group><mixed-citation publication-type="journal"><person-group><name><surname>Shimizu</surname><given-names>So</given-names></name><name><surname>Broad</surname><given-names>Gavin R.</given-names></name><name><surname>Maeto</surname><given-names>Kaoru</given-names></name></person-group><article-title>Integrative taxonomy and analysis of species richness patterns of nocturnal Darwin wasps of the genus <italic><tp:taxon-name><tp:taxon-name-part taxon-name-part-type="genus" reg="Enicospilus">Enicospilus</tp:taxon-name-part></tp:taxon-name></italic> Stephens (<tp:taxon-name><tp:taxon-name-part taxon-name-part-type="order">Hymenoptera</tp:taxon-name-part></tp:taxon-name>, <tp:taxon-name><tp:taxon-name-part taxon-name-part-type="family">Ichneumonidae</tp:taxon-name-part></tp:taxon-name>, <tp:taxon-name><tp:taxon-name-part taxon-name-part-type="subfamily">Ophioninae</tp:taxon-name-part></tp:taxon-name>) in Japan</article-title><source>Zookeys</source><day>10</day><month>11</month><year>2020</year><volume>990</volume><fpage>1</fpage><lpage>144</lpage><pub-id pub-id-type="doi">10.3897/zookeys.990.55542</pub-id></mixed-citation></tp:treatment-meta><tp:nomenclature><tp:taxon-name><object-id xmlns:xlink="http://www.w3.org/1999/xlink" content-type="arpha" xlink:type="simple">C4D36F34-A0DD-539A-ABB7-494D907419AE</object-id>
              <tp:taxon-name-part taxon-name-part-type="genus" reg="Enicospilus">Enicospilus</tp:taxon-name-part>
              <tp:taxon-name-part taxon-name-part-type="species" reg="acutus">acutus</tp:taxon-name-part>
              <object-id xmlns:xlink="http://www.w3.org/1999/xlink" content-type="zoobank" xlink:type="simple">http://zoobank.org/F6D9DDEC-2D45-48D3-8E4D-E00C67CAA1A7</object-id>
            </tp:taxon-name><tp:taxon-authority>Shimizu</tp:taxon-authority><tp:taxon-status xmlns:xlink="http://www.w3.org/1999/xlink" xlink:type="simple">sp. nov.</tp:taxon-status><xref ref-type="fig" rid="F11">Figure 11</xref></tp:nomenclature><tp:treatment-sec sec-type="etymology" id="SECID0EF1DK"><title>Etymology.</title><p>The specific name is derived from the characteristic longitudinal acute ridge of the mandibular outer margin.</p></tp:treatment-sec><tp:treatment-sec sec-type="Type series" id="SECID0EK1DK"><title>Type series.</title><p>Total of 87 specimens (66♀♀20♂♂ and 1 unsexed): Japan (65♀♀20♂♂ and 1 unsexed), Taiwan (1♀).</p><p><abbrev xmlns:xlink="http://www.w3.org/1999/xlink" xlink:title="holotype" id="ABBRID0ER1DK" xlink:type="simple">HT</abbrev>: ♀, Ōkuni-rindô (<named-content xmlns:xlink="http://www.w3.org/1999/xlink" content-type="dwc:verbatimCoordinates" xlink:type="simple"><named-content content-type="geo-json" specific-use="{&#34;type&#34;:&#34;Point&#34;,&#34;coordinates&#34;:[128.209556,26.727417]}" id="NCID0EY1DK" xlink:type="simple">26°43'38.7"N, 128°12'34.4"E</named-content></named-content>, 265 m alt.), Okuma, Kunigami Vil., Kunigami County, Okinawa-hontô, Okinawa Pref., Ryûkyûs, JAPAN, 30.VI–1.VII.2016, S. Shimizu et al. leg. (<abbrev xmlns:xlink="http://www.w3.org/1999/xlink" xlink:title="light traps" id="ABBRID0E41DK" xlink:type="simple">LT</abbrev>) (<abbrev xmlns:xlink="http://www.w3.org/1999/xlink" content-type="institution" xlink:title="Museum of Nature and Human Activities, Sanda, Japan" id="ABBRID0EB2DK" xlink:type="simple">MNHA</abbrev>).</p><p><abbrev xmlns:xlink="http://www.w3.org/1999/xlink" xlink:title="paratype" id="ABBRID0EI2DK" xlink:type="simple">PT</abbrev>: 1♀, Kisokoma-kôgen, Kiso County, Nagano Pref., Kantô-Kôshin, JAPAN, 10.VII.1982, Y. Yoshida &amp; S. Yoshimatsu leg. (<abbrev xmlns:xlink="http://www.w3.org/1999/xlink" xlink:title="light traps" id="ABBRID0EM2DK" xlink:type="simple">LT</abbrev>) (<named-content xmlns:xlink="http://www.w3.org/1999/xlink" content-type="dwc:institutional_code" xlink:type="simple">NIAES</named-content>); 4♀♀ and 1 unsexed, Kanaya, Shizuoka Pref., Tôkai, JAPAN, 14.VII.1947 (1♀), 5.VIII.1947 (1♀), 13.VIII.1947 (1♀), 25.IX.1955 (1♀), 30.IX.1955 (1 unsexed), J. Minamikawa leg. (<named-content xmlns:xlink="http://www.w3.org/1999/xlink" content-type="dwc:institutional_code" xlink:type="simple">NIAES</named-content>-<abbrev xmlns:xlink="http://www.w3.org/1999/xlink" xlink:title="J. Minamikawa collection at NIAES" id="ABBRID0E12DK" xlink:type="simple">JMC</abbrev>); 1♀1♂, Mt. Iwamuro, E. Izu, Shizuoka Pref., Tôkai, JAPAN, 11.X.1966, T. Maenami leg. (<named-content xmlns:xlink="http://www.w3.org/1999/xlink" content-type="dwc:institutional_code" xlink:type="simple">NIAES</named-content>); 4♀♀, Hachikita-kôgen (<named-content xmlns:xlink="http://www.w3.org/1999/xlink" content-type="dwc:verbatimCoordinates" xlink:type="simple"><named-content content-type="geo-json" specific-use="{&#34;type&#34;:&#34;Point&#34;,&#34;coordinates&#34;:[134.534722,35.400556]}" id="NCID0EG3DK" xlink:type="simple">35°24'2"N, 134°32'5"E</named-content></named-content>, 750 m alt.), Ōsasa, Muraoka, Kami City, Mikata County, Hyôgo Pref., Kinki, JAPAN, 6–7.VIII.2018, K. Sakagami leg. (<abbrev xmlns:xlink="http://www.w3.org/1999/xlink" xlink:title="light traps" id="ABBRID0EL3DK" xlink:type="simple">LT</abbrev>) (2♀♀, <named-content xmlns:xlink="http://www.w3.org/1999/xlink" content-type="dwc:institutional_code" xlink:type="simple">NSMT</named-content>, SEN17–<abbrev xmlns:xlink="http://www.w3.org/1999/xlink" xlink:title="DNA Data Bank of Japan" id="ABBRID0EU3DK" xlink:type="simple">DDBJ</abbrev>-LC484182; 2♀♀, <named-content xmlns:xlink="http://www.w3.org/1999/xlink" content-type="dwc:institutional_code" xlink:type="simple">NIAES</named-content>, SEN16–<abbrev xmlns:xlink="http://www.w3.org/1999/xlink" xlink:title="DNA Data Bank of Japan" id="ABBRID0E43DK" xlink:type="simple">DDBJ</abbrev>-LC484181); 4♀♀1♂, Kotochi (34.119 136.040, 850 m alt.), Kamikitayama Vil., Nara Pref., Kinki, JAPAN, 16–17.VII.2017, S. Fujie leg. (2♀♀, <named-content xmlns:xlink="http://www.w3.org/1999/xlink" content-type="dwc:institutional_code" xlink:type="simple">OMNH</named-content>; 2♀♀1♂, <abbrev xmlns:xlink="http://www.w3.org/1999/xlink" content-type="institution" xlink:title="Museum of Nature and Human Activities, Sanda, Japan" id="ABBRID0EG4DK" xlink:type="simple">MNHA</abbrev>); 1♀, Komatsu, Kitayama Vil., Wakayama Pref., Kinki, JAPAN, 12.VIII.2009, Ichikawa leg. (<named-content xmlns:xlink="http://www.w3.org/1999/xlink" content-type="dwc:institutional_code" xlink:type="simple">KPMNH</named-content>); 3♀♀, Mt. Tsurugi-yama (<named-content xmlns:xlink="http://www.w3.org/1999/xlink" content-type="dwc:verbatimCoordinates" xlink:type="simple"><named-content content-type="geo-json" specific-use="{&#34;type&#34;:&#34;Point&#34;,&#34;coordinates&#34;:[134.078444,33.864111]}" id="NCID0ET4DK" xlink:type="simple">33°51'50.8"N, 134°04'42.4"E</named-content></named-content>, 1,250 m alt.), Higashiyasugeoi, Miyoshi City, Tokushima Pref., Shikoku, JAPAN, 22.VIII.2015, Y. Kitayama leg. (<abbrev xmlns:xlink="http://www.w3.org/1999/xlink" xlink:title="light traps" id="ABBRID0EY4DK" xlink:type="simple">LT</abbrev>) (2♀♀, <named-content xmlns:xlink="http://www.w3.org/1999/xlink" content-type="dwc:institutional_code" xlink:type="simple">NIAES</named-content>; 1♀, <abbrev xmlns:xlink="http://www.w3.org/1999/xlink" content-type="institution" xlink:title="The Laboratory of Systematic Entomology" id="ABBRID0EB5DK" xlink:type="simple">SEHU</abbrev>); 1♀, Rainbow Highland, Sugasawa, Matsuyama City, Ehime Pref., Shikoku, JAPAN, 27.VII.2014, R. Okano leg. (<abbrev xmlns:xlink="http://www.w3.org/1999/xlink" xlink:title="light traps" id="ABBRID0EG5DK" xlink:type="simple">LT</abbrev>) (<named-content xmlns:xlink="http://www.w3.org/1999/xlink" content-type="dwc:institutional_code" xlink:type="simple">EUM</named-content>, SEN78–<abbrev xmlns:xlink="http://www.w3.org/1999/xlink" xlink:title="DNA Data Bank of Japan" id="ABBRID0EP5DK" xlink:type="simple">DDBJ</abbrev>-LC484183); 1♀1♂, Tengu-kôgen (<named-content xmlns:xlink="http://www.w3.org/1999/xlink" content-type="dwc:verbatimCoordinates" xlink:type="simple"><named-content content-type="geo-json" specific-use="{&#34;type&#34;:&#34;Point&#34;,&#34;coordinates&#34;:[133.005361,33.477417]}" id="NCID0EW5DK" xlink:type="simple">33°28'38.7"N, 133°0'19.3"E</named-content></named-content>, 1,360 m alt.), Yoshiunotsu, Tsuno Town, Takaoka County, Kôchi, Shikoku, JAPAN, 10.IX.2016, D. Funamoto leg. (<abbrev xmlns:xlink="http://www.w3.org/1999/xlink" xlink:title="light traps" id="ABBRID0E25DK" xlink:type="simple">LT</abbrev>) (<named-content xmlns:xlink="http://www.w3.org/1999/xlink" content-type="dwc:institutional_code" xlink:type="simple">NIAES</named-content>); 1♀, Tengu-kôgen, Yoshiunotsu, Tsuno Town, Takaoka County, Kôchi Pref., Shikoku, JAPAN, 13.VIII.2015, Y. Nakatani leg. (<named-content xmlns:xlink="http://www.w3.org/1999/xlink" content-type="dwc:institutional_code" xlink:type="simple">EUM</named-content>); 1♀, Tengu-kôgen, Kôchi, Shikoku, JAPAN, 11.VIII.1998, I. Yamashita leg. (<abbrev xmlns:xlink="http://www.w3.org/1999/xlink" xlink:title="light traps" id="ABBRID0EJ6DK" xlink:type="simple">LT</abbrev>) (<named-content xmlns:xlink="http://www.w3.org/1999/xlink" content-type="dwc:institutional_code" xlink:type="simple">NIAES</named-content>); 5♂♂, Mt. Eboshi, Haruno, Kôchi, Shikoku, JAPAN, 10.VII.1991 (1♂), 11.VII.1991 (4♂♂), I. Yamashita leg. (<named-content xmlns:xlink="http://www.w3.org/1999/xlink" content-type="dwc:institutional_code" xlink:type="simple">NIAES</named-content>); 6♀♀, Teragawa, Hongawa Vil., Kôchi Pref., Shikoku, JAPAN, 22.VII.1989 (1♀), 11.IX.1989 (1♀), 25.VII.1991 (3♀♀), 18.VII.1993 (1♀), I. Yamashita leg. (<named-content xmlns:xlink="http://www.w3.org/1999/xlink" content-type="dwc:institutional_code" xlink:type="simple">NIAES</named-content>); 1♀, Jigokudani, Kôchi City, Kôchi Pref., Shikoku, JAPAN, 11.VIII.1992, I. Yamashita leg. (<abbrev xmlns:xlink="http://www.w3.org/1999/xlink" xlink:title="light traps" id="ABBRID0E36DK" xlink:type="simple">LT</abbrev>) (<named-content xmlns:xlink="http://www.w3.org/1999/xlink" content-type="dwc:institutional_code" xlink:type="simple">NIAES</named-content>); 1♀1♂, Mt. Hikosan, Fukuoka Pref, Kyûshû, JAPAN, 29.VIII.1983, K. Ōhara leg. (<abbrev xmlns:xlink="http://www.w3.org/1999/xlink" xlink:title="light traps" id="ABBRID0EFAEK" xlink:type="simple">LT</abbrev>) (<named-content xmlns:xlink="http://www.w3.org/1999/xlink" content-type="dwc:institutional_code" xlink:type="simple">NIAES</named-content>); 1♀1♂, Mt. Hiko-san, Fukuoka Pref., Kyûshû, JAPAN, 22.IX.1983 (1♀), 20–21.X.1983 (1♂), M.T. Chûjô leg. (<abbrev xmlns:xlink="http://www.w3.org/1999/xlink" xlink:title="light traps" id="ABBRID0EOAEK" xlink:type="simple">LT</abbrev>) (<named-content xmlns:xlink="http://www.w3.org/1999/xlink" content-type="dwc:institutional_code" xlink:type="simple">NIAES</named-content>); 1♀1♂, Mt. Hikosan, Fukuoka Pref., Kyûshû, JAPAN, 5.VII.1983 (1♂), 6.VII.1983 (1♀), R. Noda leg. (<abbrev xmlns:xlink="http://www.w3.org/1999/xlink" xlink:title="light traps" id="ABBRID0EXAEK" xlink:type="simple">LT</abbrev>) (<named-content xmlns:xlink="http://www.w3.org/1999/xlink" content-type="dwc:institutional_code" xlink:type="simple">NIAES</named-content>); 1♂, Hiko-san, Fukuoka Pref., Kyûshû, JAPAN, 1.VIII.1953, S. Kimoto leg. (<abbrev xmlns:xlink="http://www.w3.org/1999/xlink" content-type="institution" xlink:title="Museum of Nature and Human Activities, Sanda, Japan" id="ABBRID0EABEK" xlink:type="simple">MNHA</abbrev>-<abbrev xmlns:xlink="http://www.w3.org/1999/xlink" xlink:title="S. Momoi collection at MNHA" id="ABBRID0EFBEK" xlink:type="simple">SMCM</abbrev>); 1♀, Hiko-san, Fukuoka Pref., Kyûshû, JAPAN, 5.VIII.1955 (<abbrev xmlns:xlink="http://www.w3.org/1999/xlink" content-type="institution" xlink:title="Museum of Nature and Human Activities, Sanda, Japan" id="ABBRID0EJBEK" xlink:type="simple">MNHA</abbrev>-<abbrev xmlns:xlink="http://www.w3.org/1999/xlink" xlink:title="S. Momoi collection at MNHA" id="ABBRID0EOBEK" xlink:type="simple">SMCM</abbrev>); 1♀, Mt. Hiko-san, Fukuoka Pref., Kyûshû, JAPAN, 18–25.VIII.1989, K. Takeno &amp; M. Sharkey leg. (<abbrev xmlns:xlink="http://www.w3.org/1999/xlink" content-type="institution" xlink:title="Utah State University Insect Collection" id="ABBRID0ESBEK" xlink:type="simple">EMUS</abbrev>); 1♀, Nokonoshima, Fukuoka Pref., Kyûshû, JAPAN, 12.IX.1983, K. Konishi leg. (<abbrev xmlns:xlink="http://www.w3.org/1999/xlink" xlink:title="light traps" id="ABBRID0EXBEK" xlink:type="simple">LT</abbrev>) (<named-content xmlns:xlink="http://www.w3.org/1999/xlink" content-type="dwc:institutional_code" xlink:type="simple">NIAES</named-content>); 1♀, Fukuoka Pref., Kyûshû, JAPAN, 30.VIII.1983, K. Ōhara leg. (<abbrev xmlns:xlink="http://www.w3.org/1999/xlink" xlink:title="light traps" id="ABBRID0EACEK" xlink:type="simple">LT</abbrev>) (<named-content xmlns:xlink="http://www.w3.org/1999/xlink" content-type="dwc:institutional_code" xlink:type="simple">NIAES</named-content>); 1♀, Mt. Shiratori, Izumi Vil., Kumamoto Pref., Kyûshû, JAPAN, 6.VII.1991, R. Noda leg. (<named-content xmlns:xlink="http://www.w3.org/1999/xlink" content-type="dwc:institutional_code" xlink:type="simple">NIAES</named-content>); 1♀, Shiiya pass (1,400 m alt.), Kumamoto Pref., Kyûshû, JAPAN, 15.VI.1985, K. Konishi et al. (<abbrev xmlns:xlink="http://www.w3.org/1999/xlink" xlink:title="light traps" id="ABBRID0EOCEK" xlink:type="simple">LT</abbrev>) (<named-content xmlns:xlink="http://www.w3.org/1999/xlink" content-type="dwc:institutional_code" xlink:type="simple">NIAES</named-content>); 1♀, Mt. Kurodake, Mts. Kujû, Ōita Pref., Kyûshû, JAPAN, 3.X.1983, N. Kôda &amp; R. Noda leg. (<abbrev xmlns:xlink="http://www.w3.org/1999/xlink" xlink:title="light traps" id="ABBRID0EXCEK" xlink:type="simple">LT</abbrev>) (<named-content xmlns:xlink="http://www.w3.org/1999/xlink" content-type="dwc:institutional_code" xlink:type="simple">NIAES</named-content>); 1♀, Mt. Kurodake, Mts. Kujû, Ōita Pref., Kyûshû, JAPAN, 15.IX.1985, K. Konishi leg. (<abbrev xmlns:xlink="http://www.w3.org/1999/xlink" xlink:title="light traps" id="ABBRID0EADEK" xlink:type="simple">LT</abbrev>) (<named-content xmlns:xlink="http://www.w3.org/1999/xlink" content-type="dwc:institutional_code" xlink:type="simple">NIAES</named-content>); 1♂, Mt. Hoyoshi-dake, Kouyama Town, Kagoshima Pref., Kyûshû, JAPAN, 12–14.VII.1991, R. Noda leg. (<abbrev xmlns:xlink="http://www.w3.org/1999/xlink" xlink:title="light traps" id="ABBRID0EJDEK" xlink:type="simple">LT</abbrev>) (<named-content xmlns:xlink="http://www.w3.org/1999/xlink" content-type="dwc:institutional_code" xlink:type="simple">NIAES</named-content>); 3♀♀, Anbô-rindô (350 m alt.), Yakushima, Kagoshima Pref., Kyûshû, JAPAN, 22.VII.1982, K. Konishi &amp; S. Yoshimatsu leg. (<abbrev xmlns:xlink="http://www.w3.org/1999/xlink" xlink:title="light traps" id="ABBRID0ESDEK" xlink:type="simple">LT</abbrev>) (<named-content xmlns:xlink="http://www.w3.org/1999/xlink" content-type="dwc:institutional_code" xlink:type="simple">NIAES</named-content>); 1♂, Shiratani-unsuikyô, Yakushima, Kagoshima Pref., Kyûshû, JAPAN, 25.VII.1982, K. Konishi &amp; S. Yoshimatsu leg. (<abbrev xmlns:xlink="http://www.w3.org/1999/xlink" xlink:title="light traps" id="ABBRID0E2DEK" xlink:type="simple">LT</abbrev>) (<named-content xmlns:xlink="http://www.w3.org/1999/xlink" content-type="dwc:institutional_code" xlink:type="simple">NIAES</named-content>); 1♀, Chûô-rindô, Amami-ôshima, Kagoshima Pref., Ryûkyûs, JAPAN, 19.IX.1993, M. Yoshida leg. (<abbrev xmlns:xlink="http://www.w3.org/1999/xlink" xlink:title="light traps" id="ABBRID0EEEEK" xlink:type="simple">LT</abbrev>) (<named-content xmlns:xlink="http://www.w3.org/1999/xlink" content-type="dwc:institutional_code" xlink:type="simple">NIAES</named-content>); 1♀, Mt. Yui-dake, Amami-ôshima, Kagoshima Pref., Ryûkyûs, JAPAN, 14.X.2004, H. Makihara leg. (<abbrev xmlns:xlink="http://www.w3.org/1999/xlink" xlink:title="Malaise traps" id="ABBRID0ENEEK" xlink:type="simple">MsT</abbrev>) (<named-content xmlns:xlink="http://www.w3.org/1999/xlink" content-type="dwc:institutional_code" xlink:type="simple">KPMNH</named-content>); 1♀, Kamiya, Amami-ôshima, Kagoshima Pref., Ryûkyûs, JAPAN, 30.VI.1992, R. Noda leg. (<named-content xmlns:xlink="http://www.w3.org/1999/xlink" content-type="dwc:institutional_code" xlink:type="simple">NIAES</named-content>); 1♀, Higashinakama, Amami-ôshima, Kagoshima Pref., Ryûkyûs, JAPAN, 13.V.1983, S. Yoshimatsu &amp; S. Nomura leg. (<abbrev xmlns:xlink="http://www.w3.org/1999/xlink" xlink:title="light traps" id="ABBRID0E2EEK" xlink:type="simple">LT</abbrev>) (<named-content xmlns:xlink="http://www.w3.org/1999/xlink" content-type="dwc:institutional_code" xlink:type="simple">NIAES</named-content>); 1♀, Mt. Yuidake, Amami-ôshima, Kagoshima Pref., Ryûkyûs, JAPAN, 1.IX.1983, R. Noda &amp; K. Hirano leg. (<abbrev xmlns:xlink="http://www.w3.org/1999/xlink" xlink:title="light traps" id="ABBRID0EEFEK" xlink:type="simple">LT</abbrev>) (<named-content xmlns:xlink="http://www.w3.org/1999/xlink" content-type="dwc:institutional_code" xlink:type="simple">NIAES</named-content>); 1♂, Hiji agricultural road (<named-content xmlns:xlink="http://www.w3.org/1999/xlink" content-type="dwc:verbatimCoordinates" xlink:type="simple"><named-content content-type="geo-json" specific-use="{&#34;type&#34;:&#34;Point&#34;,&#34;coordinates&#34;:[128.178722,26.721333]}" id="NCID0EQFEK" xlink:type="simple">26°43'16.8"N, 128°10'43.4"E</named-content></named-content>, 85 m alt.), Hiji, Kunigami Vil., Kunigami County, Okinawa-hontô, Okinawa Pref., Ryûkyûs, JAPAN, 3–4.VII.2016, S. Shimizu et al. (<abbrev xmlns:xlink="http://www.w3.org/1999/xlink" xlink:title="light traps" id="ABBRID0EVFEK" xlink:type="simple">LT</abbrev>) (<named-content xmlns:xlink="http://www.w3.org/1999/xlink" content-type="dwc:institutional_code" xlink:type="simple">NIAES</named-content>); 2♀♀, Ōkuni-rindô (<named-content xmlns:xlink="http://www.w3.org/1999/xlink" content-type="dwc:verbatimCoordinates" xlink:type="simple"><named-content content-type="geo-json" specific-use="{&#34;type&#34;:&#34;Point&#34;,&#34;coordinates&#34;:[128.209556,26.727417]}" id="NCID0EBGEK" xlink:type="simple">26°43'38.7"N, 128°12'34.4"E</named-content></named-content>, 265 m alt.), Okuma, Kunigami Vil., Kunigami County, Okinawa-hontô, Okinawa Pref., Ryûkyûs, JAPAN, 30.VI–1.VII.2016, S. Shimizu et al. (<abbrev xmlns:xlink="http://www.w3.org/1999/xlink" xlink:title="light traps" id="ABBRID0EGGEK" xlink:type="simple">LT</abbrev>) (<abbrev xmlns:xlink="http://www.w3.org/1999/xlink" content-type="institution" xlink:title="The Laboratory of Systematic Entomology" id="ABBRID0EKGEK" xlink:type="simple">SEHU</abbrev>); 1♀, Ōkuni bridge (26.704179 128.197087, 200 m alt.), Ōkuni-rindô, Hama, Kunigami Vil., Kunigami County, Okinawa-hontô, Okinawa Pref., Ryûkyûs, JAPAN, 6.IV.2019, S. Shimizu leg. (<abbrev xmlns:xlink="http://www.w3.org/1999/xlink" xlink:title="light traps" id="ABBRID0EPGEK" xlink:type="simple">LT</abbrev>) (<named-content xmlns:xlink="http://www.w3.org/1999/xlink" content-type="dwc:institutional_code" xlink:type="simple">TARI</named-content>); 1♀2♂♂, Oku-nigô-rindô (26.815735 128.297288, 200 m alt.), Sosu, Kunigami Vil., Kunigami County, Okinawa-hontô, Okinawa Pref., Ryûkyûs, JAPAN, 7.V.2019, S. Shimizu &amp; T. Tokuhira leg. (<abbrev xmlns:xlink="http://www.w3.org/1999/xlink" xlink:title="light traps" id="ABBRID0EYGEK" xlink:type="simple">LT</abbrev>) (1♀1♂, <abbrev xmlns:xlink="http://www.w3.org/1999/xlink" content-type="institution" xlink:title="Utah State University Insect Collection" id="ABBRID0E3GEK" xlink:type="simple">EMUS</abbrev>; 1♂, <named-content xmlns:xlink="http://www.w3.org/1999/xlink" content-type="dwc:institutional_code" xlink:type="simple">CNC</named-content>); 9♀♀, Ōkuni bridge (26.704179 128.197087, 200 m alt.), Ōkuni-rindô, Hama, Kunigami Vil., Kunigami County, Okinawa-hontô, Okinawa Pref., Ryûkyûs, JAPAN, 29–30.III.2019, S. Shimizu leg. (<abbrev xmlns:xlink="http://www.w3.org/1999/xlink" xlink:title="light traps" id="ABBRID0EGHEK" xlink:type="simple">LT</abbrev>) (2♀♀, <named-content xmlns:xlink="http://www.w3.org/1999/xlink" content-type="dwc:institutional_code" xlink:type="simple">NSMT</named-content>; 5♀♀, <named-content xmlns:xlink="http://www.w3.org/1999/xlink" content-type="dwc:institutional_code" xlink:type="simple">KPMNH</named-content>; 2♀♀, <named-content xmlns:xlink="http://www.w3.org/1999/xlink" content-type="dwc:institutional_code" xlink:type="simple">NIAES</named-content>); 1♀, Okuyona-rindô (26.783608 128.282954, 240 m alt.), Ada, Kunigami Vil., Kunigami County, Okinawa-hontô, Okinawa Pref., Ryûkyûs, JAPAN, 7.IV.2019, S. Shimizu leg. (<abbrev xmlns:xlink="http://www.w3.org/1999/xlink" xlink:title="light traps" id="ABBRID0EZHEK" xlink:type="simple">LT</abbrev>) (<named-content xmlns:xlink="http://www.w3.org/1999/xlink" content-type="dwc:institutional_code" xlink:type="simple">NIAES</named-content>); 2♀♀1♂, Sate (26.774333 128.234803, 230 m alt.), Kunigami Vil., Kunigami County, Okinawa-hontô, Okinawa Pref., Ryûkyûs, JAPAN, 5–6.V.2019, S. Shimizu et al. (<abbrev xmlns:xlink="http://www.w3.org/1999/xlink" xlink:title="light traps" id="ABBRID0ECIEK" xlink:type="simple">LT</abbrev>) (1♀1♂, <abbrev xmlns:xlink="http://www.w3.org/1999/xlink" content-type="institution" xlink:title="Museum of Nature and Human Activities, Sanda, Japan" id="ABBRID0EGIEK" xlink:type="simple">MNHA</abbrev>; 1♀, <named-content xmlns:xlink="http://www.w3.org/1999/xlink" content-type="dwc:institutional_code" xlink:type="simple">NHMUK</named-content>); 1♂, Janagusuku-rindô (26.688693 128.172478, 200 m alt.), Janagusuku, Ōgimi Vil., Kunigami County, Okinawa-hontô, Okinawa Pref., Ryûkyûs, JAPAN, 8.V.2019, S. Shimizu et al. (<abbrev xmlns:xlink="http://www.w3.org/1999/xlink" xlink:title="light traps" id="ABBRID0EQIEK" xlink:type="simple">LT</abbrev>) (<named-content xmlns:xlink="http://www.w3.org/1999/xlink" content-type="dwc:institutional_code" xlink:type="simple">CNC</named-content>); 1♂, Hama-ichigô-rindô (26.708926 128.181583, 200 m alt.), Hama, Kunigami Vil., Kunigami County, Okinawa-hontô, Okinawa Pref., Ryûkyûs, JAPAN, 7.V.2019, S. Shimizu &amp; T. Tokuhira leg. (<abbrev xmlns:xlink="http://www.w3.org/1999/xlink" xlink:title="light traps" id="ABBRID0EZIEK" xlink:type="simple">LT</abbrev>) (<named-content xmlns:xlink="http://www.w3.org/1999/xlink" content-type="dwc:institutional_code" xlink:type="simple">NHMUK</named-content>); 1♀, Pingtung County (<named-content xmlns:xlink="http://www.w3.org/1999/xlink" content-type="dwc:verbatimCoordinates" xlink:type="simple"><named-content content-type="geo-json" specific-use="{&#34;type&#34;:&#34;Point&#34;,&#34;coordinates&#34;:[120.721111,22.417500]}" id="NCID0EFJEK" xlink:type="simple">22°25'3"N, 120°43'16"E</named-content></named-content>, 920 m alt.), Chunri Township, TAIWAN, 3.X.2015, S. Shimizu &amp; M. Ito leg. (<abbrev xmlns:xlink="http://www.w3.org/1999/xlink" xlink:title="light traps" id="ABBRID0EKJEK" xlink:type="simple">LT</abbrev>) (<named-content xmlns:xlink="http://www.w3.org/1999/xlink" content-type="dwc:institutional_code" xlink:type="simple">TARI</named-content>, SEN130–<abbrev xmlns:xlink="http://www.w3.org/1999/xlink" xlink:title="DNA Data Bank of Japan" id="ABBRID0ETJEK" xlink:type="simple">DDBJ</abbrev>-LC484184).</p></tp:treatment-sec><tp:treatment-sec sec-type="distribution" id="SECID0EXJEK"><title>Distribution.</title><p>Eastern Palaearctic and Oriental regions.</p><p>JAPAN: [Kantô-Kôshin] Nagano; [Tôkai] Shizuoka; [Kinki] Hyôgo, Nara, and Wakayama; [Shikoku] Tokushima, Ehime, and Kôchi; [Kyûshû] Fukuoka, Ōita, Kumamoto, and Kagoshima; [Ryûkyûs] Kagoshima and Okinawa. This is a rather common species in western and southern Japan.</p></tp:treatment-sec><tp:treatment-sec sec-type="Bionomics" id="SECID0E4JEK"><title>Bionomics.</title><p>Unknown.</p></tp:treatment-sec><tp:treatment-sec sec-type="Differential diagnosis" id="SECID0ECKEK"><title>Differential diagnosis.</title><p>This species resembles <italic><tp:taxon-name><tp:taxon-name-part taxon-name-part-type="genus" reg="Enicospilus">E.</tp:taxon-name-part> <tp:taxon-name-part taxon-name-part-type="species" reg="maai">maai</tp:taxon-name-part></tp:taxon-name></italic> in colour pattern but can be readily distinguished by the following characters: mandible strongly twisted ca. 85° so that outer margin forming acute median longitudinal ridge between near centro-proximal part of mandible and base of mandibular apical teeth (Fig. <xref ref-type="fig" rid="F11">11B, D</xref>) (mandible more or less weakly twisted less than 35° so that outer mandibular surface without any ridge or groove in <italic><tp:taxon-name><tp:taxon-name-part taxon-name-part-type="genus" reg="Enicospilus">E.</tp:taxon-name-part> <tp:taxon-name-part taxon-name-part-type="species" reg="maai">maai</tp:taxon-name-part></tp:taxon-name></italic>); fore wing with <abbrev xmlns:xlink="http://www.w3.org/1999/xlink" xlink:title="Alar Index" id="ABBRID0ECLEK" xlink:type="simple">AI</abbrev> more than 1.0 (Fig. <xref ref-type="fig" rid="F11">11F</xref>) (<abbrev xmlns:xlink="http://www.w3.org/1999/xlink" xlink:title="Alar Index" id="ABBRID0EKLEK" xlink:type="simple">AI</abbrev> less than 0.7 in <italic><tp:taxon-name><tp:taxon-name-part taxon-name-part-type="genus" reg="Enicospilus">E.</tp:taxon-name-part> <tp:taxon-name-part taxon-name-part-type="species" reg="maai">maai</tp:taxon-name-part></tp:taxon-name></italic>); fore wing fenestra with strongly pigmented central sclerite (Fig. <xref ref-type="fig" rid="F11">11F</xref>) (central sclerite absent in <italic><tp:taxon-name><tp:taxon-name-part taxon-name-part-type="genus" reg="Enicospilus">E.</tp:taxon-name-part> <tp:taxon-name-part taxon-name-part-type="species" reg="maai">maai</tp:taxon-name-part></tp:taxon-name></italic>); and mesopleuron closely striate to punctostriate (Fig. <xref ref-type="fig" rid="F11">11E</xref>) (mesopleuron coarsely striate in <italic><tp:taxon-name><tp:taxon-name-part taxon-name-part-type="genus" reg="Enicospilus">E.</tp:taxon-name-part> <tp:taxon-name-part taxon-name-part-type="species" reg="maai">maai</tp:taxon-name-part></tp:taxon-name></italic>). This species is uniquely distinctive and easily distinguishable within the Japanese <italic><tp:taxon-name><tp:taxon-name-part taxon-name-part-type="genus" reg="Enicospilus">Enicospilus</tp:taxon-name-part></tp:taxon-name></italic> on account of the mandibular morphology and colour pattern.</p></tp:treatment-sec><tp:treatment-sec sec-type="description" id="SECID0E5MEK"><title>Description.</title><p>Female (n = 66). Body length 23.5–26.0 (<abbrev xmlns:xlink="http://www.w3.org/1999/xlink" xlink:title="holotype" id="ABBRID0EENEK" xlink:type="simple">HT</abbrev>: ca. 24.0) mm.</p><p>Head with <abbrev xmlns:xlink="http://www.w3.org/1999/xlink" xlink:title="Geno-Orbital Index" id="ABBRID0EKNEK" xlink:type="simple">GOI</abbrev> = 2.7–3.3 (<abbrev xmlns:xlink="http://www.w3.org/1999/xlink" xlink:title="holotype" id="ABBRID0EONEK" xlink:type="simple">HT</abbrev>: 2.8) (Fig. <xref ref-type="fig" rid="F11">11D</xref>). Lower face 0.7× as wide as high, strongly shiny, finely longitudinally striate centrally, and finely punctate with setae laterally (Fig. <xref ref-type="fig" rid="F11">11B</xref>). Clypeus 1.5–1.7× (<abbrev xmlns:xlink="http://www.w3.org/1999/xlink" xlink:title="holotype" id="ABBRID0E1NEK" xlink:type="simple">HT</abbrev>: 1.5) as wide as high, sparsely finely punctate with setae, weakly convex in profile, and ventral margin acute (Fig. <xref ref-type="fig" rid="F11">11B, D</xref>). Malar space 0.4–0.5× (<abbrev xmlns:xlink="http://www.w3.org/1999/xlink" xlink:title="holotype" id="ABBRID0ECOEK" xlink:type="simple">HT</abbrev>: 0.4) as long as basal mandibular width (Fig. <xref ref-type="fig" rid="F11">11B, D</xref>). Mandible strongly twisted by 80–85° (<abbrev xmlns:xlink="http://www.w3.org/1999/xlink" xlink:title="holotype" id="ABBRID0EKOEK" xlink:type="simple">HT</abbrev>: ca. 85°), moderately long, evenly narrowed, outer surface without diagonal setose groove but with longitudinal acute ridge between near centroproximal part of mandible and base of mandibular teeth (Fig. <xref ref-type="fig" rid="F11">11B, D</xref>). Mandible teeth equal length, but upper tooth stouter than lower (Fig. <xref ref-type="fig" rid="F11">11B</xref>). Frons, vertex and gena strongly shiny with fine setae (Fig. <xref ref-type="fig" rid="F11">11B–D</xref>). Posterior ocellus close to eye (Fig. <xref ref-type="fig" rid="F11">11B–D</xref>). Ventral end of occipital carina not joining oral carina. Antenna with 54–60 (<abbrev xmlns:xlink="http://www.w3.org/1999/xlink" xlink:title="holotype" id="ABBRID0E5OEK" xlink:type="simple">HT</abbrev>: 56) flagellomeres; first flagellomere 1.6–1.9× (<abbrev xmlns:xlink="http://www.w3.org/1999/xlink" xlink:title="holotype" id="ABBRID0ECPEK" xlink:type="simple">HT</abbrev>: 1.6) as long as second; 20<sup>th</sup> flagellomere 1.8–2.0× (<abbrev xmlns:xlink="http://www.w3.org/1999/xlink" xlink:title="holotype" id="ABBRID0EIPEK" xlink:type="simple">HT</abbrev>: 1.8) as long as wide.</p><p>Mesosoma entirely weakly to moderately shiny with setae (Fig. <xref ref-type="fig" rid="F11">11E</xref>). Pronotum finely punctate or diagonally wrinkled (Fig. <xref ref-type="fig" rid="F11">11E</xref>). Mesoscutum 1.4–1.5× (<abbrev xmlns:xlink="http://www.w3.org/1999/xlink" xlink:title="holotype" id="ABBRID0EWPEK" xlink:type="simple">HT</abbrev>: 1.4) as long as maximum width, rather strongly shiny and finely punctate to smooth with setae, and evenly rounded in profile (Fig. <xref ref-type="fig" rid="F11">11E</xref>). Notauli absent (Fig. <xref ref-type="fig" rid="F11">11E</xref>). Scutellum moderately convex, smooth with some irregular rugae, with lateral longitudinal carinae along entire length of scutellum. Epicnemium densely punctate with setae. Epicnemial carina strong, straight or very slightly curved, inclined to anterior, dorsal end not reaching anterior margin of mesopleuron (Fig. <xref ref-type="fig" rid="F11">11E</xref>). Mesopleuron entirely longitudinally striate to punctostriate (Fig. <xref ref-type="fig" rid="F11">11E</xref>). Submetapleural carina broadened anteriorly (Fig. <xref ref-type="fig" rid="F11">11E</xref>). Metapleuron coarsely rugose (Fig. <xref ref-type="fig" rid="F11">11E</xref>). Propodeum evenly rounded in profile; anterior transverse carina complete centrally and not joining pleural carina laterally; anterior area longitudinally striate; spiracular area smooth; posterior area rather coarsely rugose; propodeal spiracle elliptical and joining pleural carina by ridge (Fig. <xref ref-type="fig" rid="F11">11E</xref>).</p><p>Wings (Fig. <xref ref-type="fig" rid="F11">11F</xref>). Fore wing length 16.5–18.0 (<abbrev xmlns:xlink="http://www.w3.org/1999/xlink" xlink:title="holotype" id="ABBRID0E3QEK" xlink:type="simple">HT</abbrev>: 16.5) mm with <abbrev xmlns:xlink="http://www.w3.org/1999/xlink" xlink:title="Alar Index" id="ABBRID0EAREK" xlink:type="simple">AI</abbrev> = 1.0–1.4 (<abbrev xmlns:xlink="http://www.w3.org/1999/xlink" xlink:title="holotype" id="ABBRID0EEREK" xlink:type="simple">HT</abbrev>: 1.4), <abbrev xmlns:xlink="http://www.w3.org/1999/xlink" xlink:title="Cubital Index" id="ABBRID0EIREK" xlink:type="simple">CI</abbrev> = 0.4, <abbrev xmlns:xlink="http://www.w3.org/1999/xlink" xlink:title="Discoidal Index" id="ABBRID0EMREK" xlink:type="simple">DI</abbrev> = 0.3, <abbrev xmlns:xlink="http://www.w3.org/1999/xlink" xlink:title="Intercubital Index" id="ABBRID0EQREK" xlink:type="simple">ICI</abbrev> = 0.5, <abbrev xmlns:xlink="http://www.w3.org/1999/xlink" xlink:title="Second Discoidal Index" id="ABBRID0EUREK" xlink:type="simple">SDI</abbrev> = 1.3–1.4 (<abbrev xmlns:xlink="http://www.w3.org/1999/xlink" xlink:title="holotype" id="ABBRID0EYREK" xlink:type="simple">HT</abbrev>: 1.4), <abbrev xmlns:xlink="http://www.w3.org/1999/xlink" xlink:title="Sinuousness Index" id="ABBRID0E3REK" xlink:type="simple">SI</abbrev> = 0.1–0.2 (<abbrev xmlns:xlink="http://www.w3.org/1999/xlink" xlink:title="holotype" id="ABBRID0EASEK" xlink:type="simple">HT</abbrev>: 0.1), <abbrev xmlns:xlink="http://www.w3.org/1999/xlink" xlink:title="Second Recurrent Index" id="ABBRID0EESEK" xlink:type="simple">SRI</abbrev> = 0.3; vein 1m-cu&amp;M sinuate; vein 2r&amp;RS slightly sinuate; vein RS rather evenly curved; fenestra and sclerites of discosubmarginal cell as in Fig. <xref ref-type="fig" rid="F11">11F</xref>; proximal sclerite triangular, not confluent with distal sclerite, strongly pigmented; central sclerite suboval, pigmented, positioned in centrodistal part of fenestra; distal sclerite pigmented; proximal corner of marginal cell evenly setose; posterodistal corner of second discal cell 90–100° (<abbrev xmlns:xlink="http://www.w3.org/1999/xlink" xlink:title="holotype" id="ABBRID0EMSEK" xlink:type="simple">HT</abbrev>: ca. 100°) and of subbasal cell 80–85° (<abbrev xmlns:xlink="http://www.w3.org/1999/xlink" xlink:title="holotype" id="ABBRID0EQSEK" xlink:type="simple">HT</abbrev>: ca. 80°); vein 1cu-a antefurcal to M&amp;RS by 0.1–0.2× (<abbrev xmlns:xlink="http://www.w3.org/1999/xlink" xlink:title="holotype" id="ABBRID0EUSEK" xlink:type="simple">HT</abbrev>: 0.2) length of 1cu-a. Hind wing with <abbrev xmlns:xlink="http://www.w3.org/1999/xlink" xlink:title="Nervellar Index" id="ABBRID0EYSEK" xlink:type="simple">NI</abbrev> = 2.9–3.5 (<abbrev xmlns:xlink="http://www.w3.org/1999/xlink" xlink:title="holotype" id="ABBRID0E3SEK" xlink:type="simple">HT</abbrev>: 2.9); vein RS straight; vein RA with 7–9 (<abbrev xmlns:xlink="http://www.w3.org/1999/xlink" xlink:title="holotype" id="ABBRID0EATEK" xlink:type="simple">HT</abbrev>: 8) uniform hamuli.</p><p>Legs. Hind legs with coxa in profile 1.7–1.8× (<abbrev xmlns:xlink="http://www.w3.org/1999/xlink" xlink:title="holotype" id="ABBRID0EGTEK" xlink:type="simple">HT</abbrev>: 1.8) as long as deep; basitarsus 1.9–2.0× (<abbrev xmlns:xlink="http://www.w3.org/1999/xlink" xlink:title="holotype" id="ABBRID0EKTEK" xlink:type="simple">HT</abbrev>: 2.0) as long as second tarsomere; fourth tarsomere 3.3–3.5× (<abbrev xmlns:xlink="http://www.w3.org/1999/xlink" xlink:title="holotype" id="ABBRID0EOTEK" xlink:type="simple">HT</abbrev>: 3.5) as long as wide; tarsal claw simply pectinate.</p><p>Metasoma with <abbrev xmlns:xlink="http://www.w3.org/1999/xlink" xlink:title="Dorsal Metasomal Index" id="ABBRID0EUTEK" xlink:type="simple">DMI</abbrev> = 1.2–1.3 (<abbrev xmlns:xlink="http://www.w3.org/1999/xlink" xlink:title="holotype" id="ABBRID0EYTEK" xlink:type="simple">HT</abbrev>: 1.3), <abbrev xmlns:xlink="http://www.w3.org/1999/xlink" xlink:title="Petiolar Index" id="ABBRID0E3TEK" xlink:type="simple">PI</abbrev> = 3.3–3.5 (<abbrev xmlns:xlink="http://www.w3.org/1999/xlink" xlink:title="holotype" id="ABBRID0EAUEK" xlink:type="simple">HT</abbrev>: 3.3), <abbrev xmlns:xlink="http://www.w3.org/1999/xlink" xlink:title="Thyridium Index" id="ABBRID0EEUEK" xlink:type="simple">THI</abbrev> = 3.0–3.4 (<abbrev xmlns:xlink="http://www.w3.org/1999/xlink" xlink:title="holotype" id="ABBRID0EIUEK" xlink:type="simple">HT</abbrev>: 3.3); thyridium oval; ovipositor sheath not longer than posterior depth of metasoma.</p><p>Colour (Fig. <xref ref-type="fig" rid="F11">11</xref>). Entirely light to rather dark brown except for apex of mandible, posterior part of mesoscutum, and central part of frons infuscate. Wings moderately infuscate; sclerites pigmented and amber; veins dark reddish brown.</p><p>Male (n = 20). Very similar to female.</p><fig id="F11" position="float" orientation="portrait"><object-id xmlns:xlink="http://www.w3.org/1999/xlink" content-type="doi" xlink:type="simple">10.3897/zookeys.990.55542.figure11</object-id><object-id xmlns:xlink="http://www.w3.org/1999/xlink" content-type="arpha" xlink:type="simple">5DF765D5-6A48-523A-B1C5-E3BFC1452B1A</object-id><label>Figure 11.</label><caption><p><italic><tp:taxon-name><tp:taxon-name-part taxon-name-part-type="genus" reg="Enicospilus">Enicospilus</tp:taxon-name-part> <tp:taxon-name-part taxon-name-part-type="species" reg="acutus">acutus</tp:taxon-name-part></tp:taxon-name></italic> Shimizu, sp. nov. ♀ from Japan (<abbrev xmlns:xlink="http://www.w3.org/1999/xlink" xlink:title="paratype" id="ABBRID0EGVEK" xlink:type="simple">PT</abbrev>) <bold>A</bold> habitus <bold>B</bold> head, frontal view <bold>C</bold> head, dorsal view <bold>D</bold> head, lateral view <bold>E</bold> mesosoma, lateral view <bold>F</bold> central part of fore wing.</p></caption><graphic xmlns:xlink="http://www.w3.org/1999/xlink" xlink:href="zookeys-990-001-g011.jpg" position="float" orientation="portrait" xlink:type="simple" id="oo_473777.jpg"><uri content-type="original_file" xlink:type="simple">https://binary.pensoft.net/fig/473777</uri></graphic></fig></tp:treatment-sec></tp:taxon-treatment>
