# Supplementary material for: Integrative taxonomy and analysis of species richness patterns of nocturnal Darwin wasps of the genus Enicospilus Stephens (Hymenoptera, Ichneumonidae, Ophioninae) in Japan
Source: Zookeys. 2020 Nov 10;990:1–144. doi: 10.3897/zookeys.990.55542 (PMC7674391; doi:10.3897/zookeys.990.55542)
Supplement: XML Treatment for Enicospilus concentralis [file zookeys.990.55542-treatment7.xml]

<!DOCTYPE tp:taxon-treatment
  PUBLIC "-//TaxonX//DTD Taxonomic Treatment Publishing DTD v0 20100105//EN" "tax-treatment-NSO.dtd">
<tp:taxon-treatment xmlns:tp="http://www.plazi.org/taxpub"><tp:treatment-meta><kwd-group><label>Taxon classification</label><kwd><named-content xmlns:xlink="http://www.w3.org/1999/xlink" content-type="kingdom">Animalia</named-content></kwd><kwd><named-content xmlns:xlink="http://www.w3.org/1999/xlink" content-type="order">Hymenoptera</named-content></kwd><kwd><named-content xmlns:xlink="http://www.w3.org/1999/xlink" content-type="family">Ichneumonidae</named-content></kwd></kwd-group><mixed-citation publication-type="journal"><person-group><name><surname>Shimizu</surname><given-names>So</given-names></name><name><surname>Broad</surname><given-names>Gavin R.</given-names></name><name><surname>Maeto</surname><given-names>Kaoru</given-names></name></person-group><article-title>Integrative taxonomy and analysis of species richness patterns of nocturnal Darwin wasps of the genus <italic><tp:taxon-name><tp:taxon-name-part taxon-name-part-type="genus" reg="Enicospilus">Enicospilus</tp:taxon-name-part></tp:taxon-name></italic> Stephens (<tp:taxon-name><tp:taxon-name-part taxon-name-part-type="order">Hymenoptera</tp:taxon-name-part></tp:taxon-name>, <tp:taxon-name><tp:taxon-name-part taxon-name-part-type="family">Ichneumonidae</tp:taxon-name-part></tp:taxon-name>, <tp:taxon-name><tp:taxon-name-part taxon-name-part-type="subfamily">Ophioninae</tp:taxon-name-part></tp:taxon-name>) in Japan</article-title><source>Zookeys</source><day>10</day><month>11</month><year>2020</year><volume>990</volume><fpage>1</fpage><lpage>144</lpage><pub-id pub-id-type="doi">10.3897/zookeys.990.55542</pub-id></mixed-citation></tp:treatment-meta><tp:nomenclature><tp:taxon-name><object-id xmlns:xlink="http://www.w3.org/1999/xlink" content-type="arpha" xlink:type="simple">853E06F8-C0AB-50BF-8D38-8CE761789B1A</object-id>
              <tp:taxon-name-part taxon-name-part-type="genus" reg="Enicospilus">Enicospilus</tp:taxon-name-part>
              <tp:taxon-name-part taxon-name-part-type="species" reg="concentralis">concentralis</tp:taxon-name-part>
            </tp:taxon-name><tp:taxon-authority>Cushman, 1937</tp:taxon-authority><xref ref-type="fig" rid="F14">Figure 14</xref><tp:nomenclature-citation-list><tp:nomenclature-citation><tp:taxon-name>
                  <tp:taxon-name-part taxon-name-part-type="genus" reg="Enicospilus">Enicospilus</tp:taxon-name-part> <tp:taxon-name-part taxon-name-part-type="species" reg="concentralis">concentralis</tp:taxon-name-part></tp:taxon-name><comment>Cushman, 1937: 305; <abbrev xmlns:xlink="http://www.w3.org/1999/xlink" xlink:title="holotype" id="ABBRID0E51FK" xlink:type="simple">HT</abbrev> ♀ from Taiwan, <named-content xmlns:xlink="http://www.w3.org/1999/xlink" content-type="dwc:institutional_code" xlink:type="simple">DEI</named-content>, not examined.</comment></tp:nomenclature-citation></tp:nomenclature-citation-list></tp:nomenclature><tp:treatment-sec sec-type="material" id="SECID0EH2FK"><title>Specimens examined.</title><p>Total of 59 specimens (51♀♀6♂♂ and 2 unsexed): Brunei (27♀♀2♂♂), Japan (22♀♀2♂♂ and 1 unsexed), Taiwan (2♀♀2♂♂ and 1 unsexed).</p></tp:treatment-sec><tp:treatment-sec sec-type="distribution" id="SECID0EM2FK"><title>Distribution.</title><p>Australasian, Eastern Palaearctic, and Oriental regions (<xref ref-type="bibr" rid="B199">Yu et al. 2016</xref>).</p><p>JAPAN: [Kantô-Kôshin] Tôkyô* and Kanagawa*; [Kinki] Hyôgo*; [Chûgoku] Hiroshima (<xref ref-type="bibr" rid="B76">Konishi and Nakamura 2010</xref>; present study); [Shikoku] Tokushima*, Ehime (<xref ref-type="bibr" rid="B77">Konishi and Yamamoto 2000</xref>; present study), and Kôchi*; [Kyûshû] Fukuoka (<xref ref-type="bibr" rid="B70">Konishi 1993</xref>; present study), Nagasaki (<xref ref-type="bibr" rid="B70">Konishi 1993</xref>; present study), Ōita (<xref ref-type="bibr" rid="B70">Konishi 1993</xref>; present study), and Kumamoto (<xref ref-type="bibr" rid="B70">Konishi 1993</xref>; present study). *New records. <italic><tp:taxon-name><tp:taxon-name-part taxon-name-part-type="genus" reg="Enicospilus">Enicospilus</tp:taxon-name-part> <tp:taxon-name-part taxon-name-part-type="species" reg="concentralis">concentralis</tp:taxon-name-part></tp:taxon-name></italic> is restricted to the warmer Pacific coast in Japan although has not been recorded from Ryûkyûs.</p></tp:treatment-sec><tp:treatment-sec sec-type="Bionomics" id="SECID0E23FK"><title>Bionomics.</title><p>Hosts unknown.</p><p>Although adult wasps are most active during summer, it is also relatively easily encountered in winter: hibernating adults are often found on the underside of leaves of evergreen plants (such as <tp:taxon-name><tp:taxon-name-part taxon-name-part-type="family">Aucubaceae</tp:taxon-name-part></tp:taxon-name> shrubs).</p></tp:treatment-sec><tp:treatment-sec sec-type="Differential diagnosis" id="SECID0EH4FK"><title>Differential diagnosis.</title><p>Wing characters of this species (e.g., fore wing with proximal part of marginal cell widely glabrous, <abbrev xmlns:xlink="http://www.w3.org/1999/xlink" xlink:title="Cubital Index" id="ABBRID0EN4FK" xlink:type="simple">CI</abbrev> = 0.1–0.3, <abbrev xmlns:xlink="http://www.w3.org/1999/xlink" xlink:title="Intercubital Index" id="ABBRID0ER4FK" xlink:type="simple">ICI</abbrev> = 0.2–0.3, and central sclerite of fore wing fenestra linear and parallel to distal margin of fenestra, as in Fig. <xref ref-type="fig" rid="F14">14F</xref>) are unique within the genus; hence, this species can very easily be distinguished from all other species of <italic><tp:taxon-name><tp:taxon-name-part taxon-name-part-type="genus" reg="Enicospilus">Enicospilus</tp:taxon-name-part></tp:taxon-name></italic>.</p><fig id="F14" position="float" orientation="portrait"><object-id xmlns:xlink="http://www.w3.org/1999/xlink" content-type="doi" xlink:type="simple">10.3897/zookeys.990.55542.figure14</object-id><object-id xmlns:xlink="http://www.w3.org/1999/xlink" content-type="arpha" xlink:type="simple">2FBEC548-ED4D-5036-813E-BA1FB5B44E46</object-id><label>Figure 14.</label><caption><p><italic><tp:taxon-name><tp:taxon-name-part taxon-name-part-type="genus" reg="Enicospilus">Enicospilus</tp:taxon-name-part> <tp:taxon-name-part taxon-name-part-type="species" reg="concentralis">concentralis</tp:taxon-name-part></tp:taxon-name></italic> Cushman, 1937 ♀ from Japan <bold>A</bold> habitus <bold>B</bold> head, frontal view <bold>C</bold> head, dorsal view <bold>D</bold> head, lateral view <bold>E</bold> mesosoma, lateral view <bold>F</bold> central part of fore wing.</p></caption><graphic xmlns:xlink="http://www.w3.org/1999/xlink" xlink:href="zookeys-990-001-g014.jpg" position="float" orientation="portrait" xlink:type="simple" id="oo_473780.jpg"><uri content-type="original_file" xlink:type="simple">https://binary.pensoft.net/fig/473780</uri></graphic></fig></tp:treatment-sec><ref-list><ref id="B199"><mixed-citation xmlns:xlink="http://www.w3.org/1999/xlink" xlink:type="simple"><person-group><name name-style="western"><surname>Yu</surname><given-names>DSK</given-names></name><name name-style="western"><surname>van Achterberg</surname><given-names>C</given-names></name><name name-style="western"><surname>Horstmann</surname><given-names>K</given-names></name></person-group> (<year>2016</year>) Taxapad 2016, <tp:taxon-name><tp:taxon-name-part taxon-name-part-type="superfamily">Ichneumonoidea</tp:taxon-name-part></tp:taxon-name> 2015 Database on flash-drive. Nepean, Ontario, Canada. <ext-link xlink:type="simple" ext-link-type="uri" xlink:href="http://www.taxapad.com">www.taxapad.com</ext-link></mixed-citation></ref><ref id="B76"><mixed-citation xmlns:xlink="http://www.w3.org/1999/xlink" xlink:type="simple"><person-group><name name-style="western"><surname>Konishi</surname><given-names>K</given-names></name><name name-style="western"><surname>Nakamura</surname><given-names>S</given-names></name></person-group> (<year>2010</year>) <article-title>Distributional notes on the <tp:taxon-name><tp:taxon-name-part taxon-name-part-type="family">Ichneumonidae</tp:taxon-name-part></tp:taxon-name> (<tp:taxon-name><tp:taxon-name-part taxon-name-part-type="order">Hymenoptera</tp:taxon-name-part></tp:taxon-name>) from Hiroshima prefecture IV.</article-title><source>Miscellaneous Reports of the Hiwa Museum for Natural History</source><volume>51</volume>: <fpage>227</fpage>–<lpage>235</lpage>. [In Japanese]</mixed-citation></ref><ref id="B77"><mixed-citation xmlns:xlink="http://www.w3.org/1999/xlink" xlink:type="simple"><person-group><name name-style="western"><surname>Konishi</surname><given-names>K</given-names></name><name name-style="western"><surname>Yamamoto</surname><given-names>E</given-names></name></person-group> (<year>2000</year>) <article-title>A list of the <tp:taxon-name><tp:taxon-name-part taxon-name-part-type="family">Ichneumonidae</tp:taxon-name-part></tp:taxon-name> from Odamiyama and its adjacent area.</article-title><source>Nature of Odamiyama</source><volume>2</volume>: <fpage>735</fpage>–<lpage>754</lpage>. [In Japanese]</mixed-citation></ref><ref id="B70"><mixed-citation xmlns:xlink="http://www.w3.org/1999/xlink" xlink:type="simple"><person-group><name name-style="western"><surname>Konishi</surname><given-names>K</given-names></name></person-group> (<year>1993</year>) New records of the genus <italic><tp:taxon-name><tp:taxon-name-part taxon-name-part-type="genus">Enicospilus</tp:taxon-name-part></tp:taxon-name></italic> Stephens (<tp:taxon-name><tp:taxon-name-part taxon-name-part-type="order">Hymenoptera</tp:taxon-name-part></tp:taxon-name>, <tp:taxon-name><tp:taxon-name-part taxon-name-part-type="family">Ichneumonidae</tp:taxon-name-part></tp:taxon-name>) from Japan. Japanese Journal of Entomology 61: 164.</mixed-citation></ref></ref-list></tp:taxon-treatment>
