# Supplementary material for: Integrative taxonomy and analysis of species richness patterns of nocturnal Darwin wasps of the genus Enicospilus Stephens (Hymenoptera, Ichneumonidae, Ophioninae) in Japan
Source: Zookeys. 2020 Nov 10;990:1–144. doi: 10.3897/zookeys.990.55542 (PMC7674391; doi:10.3897/zookeys.990.55542)
Supplement: XML Treatment for Enicospilus flavocephalus [file zookeys.990.55542-treatment10.xml]

<!DOCTYPE tp:taxon-treatment
  PUBLIC "-//TaxonX//DTD Taxonomic Treatment Publishing DTD v0 20100105//EN" "tax-treatment-NSO.dtd">
<tp:taxon-treatment xmlns:tp="http://www.plazi.org/taxpub"><tp:treatment-meta><kwd-group><label>Taxon classification</label><kwd><named-content xmlns:xlink="http://www.w3.org/1999/xlink" content-type="kingdom">Animalia</named-content></kwd><kwd><named-content xmlns:xlink="http://www.w3.org/1999/xlink" content-type="order">Hymenoptera</named-content></kwd><kwd><named-content xmlns:xlink="http://www.w3.org/1999/xlink" content-type="family">Ichneumonidae</named-content></kwd></kwd-group><mixed-citation publication-type="journal"><person-group><name><surname>Shimizu</surname><given-names>So</given-names></name><name><surname>Broad</surname><given-names>Gavin R.</given-names></name><name><surname>Maeto</surname><given-names>Kaoru</given-names></name></person-group><article-title>Integrative taxonomy and analysis of species richness patterns of nocturnal Darwin wasps of the genus <italic><tp:taxon-name><tp:taxon-name-part taxon-name-part-type="genus" reg="Enicospilus">Enicospilus</tp:taxon-name-part></tp:taxon-name></italic> Stephens (<tp:taxon-name><tp:taxon-name-part taxon-name-part-type="order">Hymenoptera</tp:taxon-name-part></tp:taxon-name>, <tp:taxon-name><tp:taxon-name-part taxon-name-part-type="family">Ichneumonidae</tp:taxon-name-part></tp:taxon-name>, <tp:taxon-name><tp:taxon-name-part taxon-name-part-type="subfamily">Ophioninae</tp:taxon-name-part></tp:taxon-name>) in Japan</article-title><source>Zookeys</source><day>10</day><month>11</month><year>2020</year><volume>990</volume><fpage>1</fpage><lpage>144</lpage><pub-id pub-id-type="doi">10.3897/zookeys.990.55542</pub-id></mixed-citation></tp:treatment-meta><tp:nomenclature><tp:taxon-name><object-id xmlns:xlink="http://www.w3.org/1999/xlink" content-type="arpha" xlink:type="simple">DE1BEE97-30D3-53BE-B3FD-9C09EFB91384</object-id>
              <tp:taxon-name-part taxon-name-part-type="genus" reg="Enicospilus">Enicospilus</tp:taxon-name-part>
              <tp:taxon-name-part taxon-name-part-type="species" reg="flavocephalus">flavocephalus</tp:taxon-name-part>
            </tp:taxon-name><tp:taxon-authority>(Kirby, 1900)</tp:taxon-authority><xref ref-type="fig" rid="F17">Figure 17</xref><tp:nomenclature-citation-list><tp:nomenclature-citation><tp:taxon-name>
                  <tp:taxon-name-part taxon-name-part-type="genus" reg="Ophion">Ophion</tp:taxon-name-part> <tp:taxon-name-part taxon-name-part-type="species" reg="flavocephalus">flavocephalus</tp:taxon-name-part></tp:taxon-name><comment>Kirby, 1900: 82; <abbrev xmlns:xlink="http://www.w3.org/1999/xlink" xlink:title="lectotype" id="ABBRID0EYUGK" xlink:type="simple">LCT</abbrev> ♂ from Christmas Island, designated by <xref ref-type="bibr" rid="B31">Gauld (1977</xref>: 79), <named-content xmlns:xlink="http://www.w3.org/1999/xlink" content-type="dwc:institutional_code" xlink:type="simple">NHMUK</named-content>, examined.</comment></tp:nomenclature-citation><tp:nomenclature-citation><tp:taxon-name>
                  <tp:taxon-name-part taxon-name-part-type="genus" reg="Henicospilus">Henicospilus</tp:taxon-name-part> <tp:taxon-name-part taxon-name-part-type="species" reg="lunulatus">lunulatus</tp:taxon-name-part></tp:taxon-name><comment>Szépligeti, 1906: 143; <abbrev xmlns:xlink="http://www.w3.org/1999/xlink" xlink:title="holotype" id="ABBRID0ESVGK" xlink:type="simple">HT</abbrev> ♂ from Bismarck Island, <named-content xmlns:xlink="http://www.w3.org/1999/xlink" content-type="dwc:institutional_code" xlink:type="simple">TM</named-content>, not examined; synonymised by <xref ref-type="bibr" rid="B41">Gauld and Mitchell (1981</xref>: 416).</comment></tp:nomenclature-citation><tp:nomenclature-citation><tp:taxon-name>
                  <tp:taxon-name-part taxon-name-part-type="genus" reg="Henicospilus">Henicospilus</tp:taxon-name-part> <tp:taxon-name-part taxon-name-part-type="species" reg="albicaput">albicaput</tp:taxon-name-part></tp:taxon-name><comment>Morley, 1912: 50; <abbrev xmlns:xlink="http://www.w3.org/1999/xlink" xlink:title="holotype" id="ABBRID0EMWGK" xlink:type="simple">HT</abbrev> ♂ from Australia, <named-content xmlns:xlink="http://www.w3.org/1999/xlink" content-type="dwc:institutional_code" xlink:type="simple">NHMUK</named-content>, examined; synonymised by <xref ref-type="bibr" rid="B178">Townes et al. (1961</xref>: 275).</comment></tp:nomenclature-citation><tp:nomenclature-citation><tp:taxon-name>
                  <tp:taxon-name-part taxon-name-part-type="genus" reg="Henicospilus">Henicospilus</tp:taxon-name-part> <tp:taxon-name-part taxon-name-part-type="species" reg="similis">similis</tp:taxon-name-part></tp:taxon-name><comment>Matsumura and Uchida, 1926: 221; <abbrev xmlns:xlink="http://www.w3.org/1999/xlink" xlink:title="holotype" id="ABBRID0EGXGK" xlink:type="simple">HT</abbrev> ♂ from Ryûkyûs, <abbrev xmlns:xlink="http://www.w3.org/1999/xlink" content-type="institution" xlink:title="The Laboratory of Systematic Entomology" id="ABBRID0EKXGK" xlink:type="simple">SEHU</abbrev>, examined; synonymised by <xref ref-type="bibr" rid="B180">Uchida (1928</xref>: 221).</comment></tp:nomenclature-citation></tp:nomenclature-citation-list></tp:nomenclature><tp:treatment-sec sec-type="material" id="SECID0ETXGK"><title>Specimens examined.</title><p>Total of 57 specimens (34♀♀22♂♂ and 1 unsexed): Australia (5♀♀2♂♂ and 1 unsexed), Brunei (2♀♀1♂), Japan (21♀♀13♂♂), Laos (1♀), Singapore (1♀), Taiwan (4♀♀6♂♂).</p><p>Type series: <abbrev xmlns:xlink="http://www.w3.org/1999/xlink" xlink:title="lectotype" id="ABBRID0E1XGK" xlink:type="simple">LCT</abbrev> ♂ of <italic><tp:taxon-name><tp:taxon-name-part taxon-name-part-type="genus" reg="Ophion">Ophion</tp:taxon-name-part> <tp:taxon-name-part taxon-name-part-type="species" reg="flavocephalus">flavocephalus</tp:taxon-name-part></tp:taxon-name></italic> Kirby, 1900, Flying Fish Cove, Christmas Island, AUSTRALIA, C.W. Andrews leg. (<named-content xmlns:xlink="http://www.w3.org/1999/xlink" content-type="dwc:institutional_code" xlink:type="simple">NHMUK</named-content>, Type 3b.1273); <abbrev xmlns:xlink="http://www.w3.org/1999/xlink" xlink:title="holotype" id="ABBRID0EOYGK" xlink:type="simple">HT</abbrev> ♂ of <italic><tp:taxon-name><tp:taxon-name-part taxon-name-part-type="genus" reg="Henicospilus">Henicospilus</tp:taxon-name-part> <tp:taxon-name-part taxon-name-part-type="species" reg="albicaput">albicaput</tp:taxon-name-part></tp:taxon-name></italic> Morley, 1912, Mackay, Queensland, AUSTRALIA (<named-content xmlns:xlink="http://www.w3.org/1999/xlink" content-type="dwc:institutional_code" xlink:type="simple">NHMUK</named-content>, Type 3b.1254); <abbrev xmlns:xlink="http://www.w3.org/1999/xlink" xlink:title="holotype" id="ABBRID0ECZGK" xlink:type="simple">HT</abbrev> ♂ of <italic><tp:taxon-name><tp:taxon-name-part taxon-name-part-type="genus" reg="Henicospilus">Henicospilus</tp:taxon-name-part> <tp:taxon-name-part taxon-name-part-type="species" reg="similis">similis</tp:taxon-name-part></tp:taxon-name></italic> Matsumura &amp; Uchida, 1926, Okinawa, Ryûkyûs, JAPAN, S. Sakaguchi leg. (<abbrev xmlns:xlink="http://www.w3.org/1999/xlink" content-type="institution" xlink:title="The Laboratory of Systematic Entomology" id="ABBRID0ERZGK" xlink:type="simple">SEHU</abbrev>).</p></tp:treatment-sec><tp:treatment-sec sec-type="distribution" id="SECID0EWZGK"><title>Distribution.</title><p>Australasian, Oceanic, and Oriental regions (<xref ref-type="bibr" rid="B199">Yu et al. 2016</xref>); new to the Eastern Palaearctic region.</p><p>Newly recorded from Laos.</p><p>JAPAN: [Kyûshû] Kagoshima*; [Ryûkyûs] Kagoshima (<xref ref-type="bibr" rid="B184">Uchida 1956</xref>; present study) and Okinawa (<xref ref-type="bibr" rid="B94">Matsumura and Uchida 1926</xref>; <xref ref-type="bibr" rid="B180">Uchida 1928</xref>; <xref ref-type="bibr" rid="B156">Sonan 1940</xref>; present study). *New record.</p></tp:treatment-sec><tp:treatment-sec sec-type="Bionomics" id="SECID0ET1GK"><title>Bionomics.</title><p>Recorded as a parasitoid of three species of <italic><tp:taxon-name><tp:taxon-name-part taxon-name-part-type="genus" reg="Euproctis">Euproctis</tp:taxon-name-part></tp:taxon-name></italic> (<tp:taxon-name><tp:taxon-name-part taxon-name-part-type="family">Erebidae</tp:taxon-name-part></tp:taxon-name>: <tp:taxon-name><tp:taxon-name-part taxon-name-part-type="subfamily">Lymantriinae</tp:taxon-name-part></tp:taxon-name>) (<xref ref-type="bibr" rid="B21">Corbett and Miller 1928</xref>; <xref ref-type="bibr" rid="B157">Sonan 1944</xref>; <xref ref-type="bibr" rid="B17">Chen et al. 2009</xref>). Other host records seem less likely, and there are no host records from Japan.</p></tp:treatment-sec><tp:treatment-sec sec-type="Differential diagnosis" id="SECID0EW2GK"><title>Differential diagnosis.</title><p>This species is easily distinguishable from all other <italic><tp:taxon-name><tp:taxon-name-part taxon-name-part-type="genus" reg="Enicospilus">Enicospilus</tp:taxon-name-part></tp:taxon-name></italic> species by the angulate fore wing vein 1m-cu&amp;M, large value of <abbrev xmlns:xlink="http://www.w3.org/1999/xlink" xlink:title="Cubital Index" id="ABBRID0ED3GK" xlink:type="simple">CI</abbrev> (i.e., 0.6–0.8), and characteristic sclerites of fore wing fenestra (Fig. <xref ref-type="fig" rid="F17">17F</xref>). <italic><tp:taxon-name><tp:taxon-name-part taxon-name-part-type="genus" reg="Enicospilus">Enicospilus</tp:taxon-name-part> <tp:taxon-name-part taxon-name-part-type="species" reg="flavocephalus">flavocephalus</tp:taxon-name-part></tp:taxon-name></italic> is very similar to <italic><tp:taxon-name><tp:taxon-name-part taxon-name-part-type="genus" reg="Enicospilus">E.</tp:taxon-name-part> <tp:taxon-name-part taxon-name-part-type="species" reg="xanthocephalus">xanthocephalus</tp:taxon-name-part></tp:taxon-name></italic> in colour pattern, body size, and body profile, as in Figs <xref ref-type="fig" rid="F17">17</xref> and <xref ref-type="fig" rid="F52">52</xref>, but these species are easily distinguishable from each other by the colour of interocellar area (entirely yellow-brown in <italic><tp:taxon-name><tp:taxon-name-part taxon-name-part-type="genus" reg="Enicospilus">E.</tp:taxon-name-part> <tp:taxon-name-part taxon-name-part-type="species" reg="flavocephalus">flavocephalus</tp:taxon-name-part></tp:taxon-name></italic>, as in Fig. <xref ref-type="fig" rid="F17">17C</xref>, but entirely black in <italic><tp:taxon-name><tp:taxon-name-part taxon-name-part-type="genus" reg="Enicospilus">E.</tp:taxon-name-part> <tp:taxon-name-part taxon-name-part-type="species" reg="xanthocephalus">xanthocephalus</tp:taxon-name-part></tp:taxon-name></italic>, as in Fig. <xref ref-type="fig" rid="F52">52C</xref>), shape of fore wing vein 1m-cu&amp;M (angulate in <italic><tp:taxon-name><tp:taxon-name-part taxon-name-part-type="genus" reg="Enicospilus">E.</tp:taxon-name-part> <tp:taxon-name-part taxon-name-part-type="species" reg="flavocephalus">flavocephalus</tp:taxon-name-part></tp:taxon-name></italic>, as in Fig. <xref ref-type="fig" rid="F17">17F</xref>, but evenly curved in <italic><tp:taxon-name><tp:taxon-name-part taxon-name-part-type="genus" reg="Enicospilus">E.</tp:taxon-name-part> <tp:taxon-name-part taxon-name-part-type="species" reg="xanthocephalus">xanthocephalus</tp:taxon-name-part></tp:taxon-name></italic>, as in Fig. <xref ref-type="fig" rid="F52">52F</xref>), etc.</p><fig id="F17" position="float" orientation="portrait"><object-id xmlns:xlink="http://www.w3.org/1999/xlink" content-type="doi" xlink:type="simple">10.3897/zookeys.990.55542.figure17</object-id><object-id xmlns:xlink="http://www.w3.org/1999/xlink" content-type="arpha" xlink:type="simple">B84B530D-80DE-5C3A-9AD8-8917D94684FC</object-id><label>Figure 17.</label><caption><p><italic><tp:taxon-name><tp:taxon-name-part taxon-name-part-type="genus" reg="Enicospilus">Enicospilus</tp:taxon-name-part> <tp:taxon-name-part taxon-name-part-type="species" reg="flavocephalus">flavocephalus</tp:taxon-name-part></tp:taxon-name></italic> (Kirby, 1900) ♀ from Japan <bold>A</bold> habitus <bold>B</bold> head, frontal view <bold>C</bold> head, dorsal view <bold>D</bold> head, lateral view <bold>E</bold> mesosoma, lateral view <bold>F</bold> central part of fore wing.</p></caption><graphic xmlns:xlink="http://www.w3.org/1999/xlink" xlink:href="zookeys-990-001-g017.jpg" position="float" orientation="portrait" xlink:type="simple" id="oo_473783.jpg"><uri content-type="original_file" xlink:type="simple">https://binary.pensoft.net/fig/473783</uri></graphic></fig></tp:treatment-sec><tp:treatment-sec><!--Section generated to contain objects referenced in tp:taxon-treatment.--><fig id="F52" position="float" orientation="portrait"><object-id xmlns:xlink="http://www.w3.org/1999/xlink" content-type="doi" xlink:type="simple">10.3897/zookeys.990.55542.figure52</object-id><object-id xmlns:xlink="http://www.w3.org/1999/xlink" content-type="arpha" xlink:type="simple">600F894F-7A38-521A-8994-9A6DCEA02900</object-id><label>Figure 52.</label><caption><p><italic><tp:taxon-name><tp:taxon-name-part taxon-name-part-type="genus" reg="Enicospilus">Enicospilus</tp:taxon-name-part> <tp:taxon-name-part taxon-name-part-type="species" reg="xanthocephalus">xanthocephalus</tp:taxon-name-part></tp:taxon-name></italic> Cameron, 1905 ♀ from Japan <bold>A</bold> habitus <bold>B</bold> head, frontal view <bold>C</bold> head, dorsal view <bold>D</bold> head, lateral view <bold>E</bold> mesosoma, lateral view <bold>F</bold> central part of fore wing.</p></caption><graphic xmlns:xlink="http://www.w3.org/1999/xlink" xlink:href="zookeys-990-001-g052.jpg" position="float" orientation="portrait" xlink:type="simple" id="oo_473818.jpg"><uri content-type="original_file" xlink:type="simple">https://binary.pensoft.net/fig/473818</uri></graphic></fig></tp:treatment-sec><ref-list><ref id="B31"><mixed-citation xmlns:xlink="http://www.w3.org/1999/xlink" xlink:type="simple"><person-group><name name-style="western"><surname>Gauld</surname><given-names>ID</given-names></name></person-group> (<year>1977</year>) <article-title>A revision of the <tp:taxon-name><tp:taxon-name-part taxon-name-part-type="subfamily">Ophioninae</tp:taxon-name-part></tp:taxon-name> (<tp:taxon-name><tp:taxon-name-part taxon-name-part-type="order">Hymenoptera</tp:taxon-name-part></tp:taxon-name>: <tp:taxon-name><tp:taxon-name-part taxon-name-part-type="family">Ichneumonidae</tp:taxon-name-part></tp:taxon-name>) of Australia.</article-title><source>Australian Journal of Zoology (Supplementary Series)</source><volume>49</volume>: <fpage>1</fpage>–<lpage>112</lpage>. <ext-link xlink:type="simple" ext-link-type="doi" xlink:href="10.1071/AJZS049">https://doi.org/10.1071/AJZS049</ext-link></mixed-citation></ref><ref id="B41"><mixed-citation xmlns:xlink="http://www.w3.org/1999/xlink" xlink:type="simple"><person-group><name name-style="western"><surname>Gauld</surname><given-names>ID</given-names></name><name name-style="western"><surname>Mitchell</surname><given-names>PA</given-names></name></person-group> (<year>1981</year>) <source>The taxonomy, distribution and host preferences of Indo-Papuan parasitic wasps of the subfamily <tp:taxon-name><tp:taxon-name-part taxon-name-part-type="subfamily">Ophioninae</tp:taxon-name-part></tp:taxon-name>.</source><publisher-name>CAB: Slough / Commonwealth Institute of Entomology</publisher-name>, <publisher-loc>London</publisher-loc>, <size units="page">611 pp</size>.</mixed-citation></ref><ref id="B178"><mixed-citation xmlns:xlink="http://www.w3.org/1999/xlink" xlink:type="simple"><person-group><name name-style="western"><surname>Townes</surname><given-names>HK</given-names></name><name name-style="western"><surname>Townes</surname><given-names>M</given-names></name><name name-style="western"><surname>Gupta</surname><given-names>VK</given-names></name></person-group> (<year>1961</year>) <article-title>A catalogue and reclassification of the Indo-Australian <tp:taxon-name><tp:taxon-name-part taxon-name-part-type="family">Ichneumonidae</tp:taxon-name-part></tp:taxon-name>.</article-title><source>Memoirs of the American Entomological Institute</source><volume>1</volume>: <fpage>1</fpage>–<lpage>522</lpage>.</mixed-citation></ref><ref id="B180"><mixed-citation xmlns:xlink="http://www.w3.org/1999/xlink" xlink:type="simple"><person-group><name name-style="western"><surname>Uchida</surname><given-names>T</given-names></name></person-group> (<year>1928</year>) <article-title>Zweiter Beitrag zur Ichneumoniden-Fauna Japans.</article-title><source>Journal of the Faculty of Agriculture, Hokkaido University</source><volume>21</volume>: <fpage>177</fpage>–<lpage>297</lpage>.</mixed-citation></ref><ref id="B199"><mixed-citation xmlns:xlink="http://www.w3.org/1999/xlink" xlink:type="simple"><person-group><name name-style="western"><surname>Yu</surname><given-names>DSK</given-names></name><name name-style="western"><surname>van Achterberg</surname><given-names>C</given-names></name><name name-style="western"><surname>Horstmann</surname><given-names>K</given-names></name></person-group> (<year>2016</year>) Taxapad 2016, <tp:taxon-name><tp:taxon-name-part taxon-name-part-type="superfamily">Ichneumonoidea</tp:taxon-name-part></tp:taxon-name> 2015 Database on flash-drive. Nepean, Ontario, Canada. <ext-link xlink:type="simple" ext-link-type="uri" xlink:href="http://www.taxapad.com">www.taxapad.com</ext-link></mixed-citation></ref><ref id="B184"><mixed-citation xmlns:xlink="http://www.w3.org/1999/xlink" xlink:type="simple"><person-group><name name-style="western"><surname>Uchida</surname><given-names>T</given-names></name></person-group> (<year>1956</year>) <article-title>Die Ichneumoniden aus der Amami Inselgruppe.</article-title><source><tp:taxon-name><tp:taxon-name-part taxon-name-part-type="class">Insecta</tp:taxon-name-part></tp:taxon-name> matsumurana</source><volume>19</volume>: <fpage>82</fpage>–<lpage>100</lpage>.</mixed-citation></ref><ref id="B94"><mixed-citation xmlns:xlink="http://www.w3.org/1999/xlink" xlink:type="simple"><person-group><name name-style="western"><surname>Matsumura</surname><given-names>S</given-names></name><name name-style="western"><surname>Uchida</surname><given-names>T</given-names></name></person-group> (<year>1926</year>) <article-title>Die Hymenopteran-Fauna von den Riukiu-Inseln.</article-title><source><tp:taxon-name><tp:taxon-name-part taxon-name-part-type="class">Insecta</tp:taxon-name-part></tp:taxon-name> matsumurana</source><volume>1</volume>: <fpage>63</fpage>–<lpage>77</lpage>.</mixed-citation></ref><ref id="B156"><mixed-citation xmlns:xlink="http://www.w3.org/1999/xlink" xlink:type="simple"><person-group><name name-style="western"><surname>Sonan</surname><given-names>J</given-names></name></person-group> (<year>1940</year>) <article-title>M. Yanagihara’s collection from Daito-Islands, Okinawa: <tp:taxon-name><tp:taxon-name-part taxon-name-part-type="order">Hymenoptera</tp:taxon-name-part></tp:taxon-name>. Transactions of the Natural History Society of Formosa.</article-title><source>Taihoku</source><volume>30</volume>: <fpage>369</fpage>–<lpage>375</lpage>.</mixed-citation></ref><ref id="B21"><mixed-citation xmlns:xlink="http://www.w3.org/1999/xlink" xlink:type="simple"><person-group><name name-style="western"><surname>Corbett</surname><given-names>GH</given-names></name><name name-style="western"><surname>Miller</surname><given-names>NCE</given-names></name></person-group> (<year>1928</year>) <article-title>A list of insects with their parasites and predators in Malaya.</article-title><source>Malayan Agricultural Journal</source><volume>16</volume>: <fpage>404</fpage>–<lpage>424</lpage>.</mixed-citation></ref><ref id="B157"><mixed-citation xmlns:xlink="http://www.w3.org/1999/xlink" xlink:type="simple"><person-group><name name-style="western"><surname>Sonan</surname><given-names>J</given-names></name></person-group> (<year>1944</year>) <article-title>A list of host known Hymenopterous parasites of Formosa.</article-title><source>Bulletin of the Government Agricultural Research Institute of Formosa</source><volume>222</volume>: <fpage>1</fpage>–<lpage>77</lpage>. [In Japanese]</mixed-citation></ref><ref id="B17"><mixed-citation xmlns:xlink="http://www.w3.org/1999/xlink" xlink:type="simple"><person-group><name name-style="western"><surname>Chen</surname><given-names>SP</given-names></name><name name-style="western"><surname>Wang</surname><given-names>CL</given-names></name><name name-style="western"><surname>Chen</surname><given-names>CN</given-names></name></person-group> (<year>2009</year>) <article-title>A list of natural enemies of insect pests in Taiwan.</article-title><source>Taiwan Agricultural Research Institute, Special Publication</source><volume>137</volume>: <fpage>1</fpage>–<lpage>466</lpage>. [In Chinese]</mixed-citation></ref></ref-list></tp:taxon-treatment>
