# Supplementary material for: Integrative taxonomy and analysis of species richness patterns of nocturnal Darwin wasps of the genus Enicospilus Stephens (Hymenoptera, Ichneumonidae, Ophioninae) in Japan
Source: Zookeys. 2020 Nov 10;990:1–144. doi: 10.3897/zookeys.990.55542 (PMC7674391; doi:10.3897/zookeys.990.55542)
Supplement: XML Treatment for Enicospilus formosensis [file zookeys.990.55542-treatment11.xml]

<!DOCTYPE tp:taxon-treatment
  PUBLIC "-//TaxonX//DTD Taxonomic Treatment Publishing DTD v0 20100105//EN" "tax-treatment-NSO.dtd">
<tp:taxon-treatment xmlns:tp="http://www.plazi.org/taxpub"><tp:treatment-meta><kwd-group><label>Taxon classification</label><kwd><named-content xmlns:xlink="http://www.w3.org/1999/xlink" content-type="kingdom">Animalia</named-content></kwd><kwd><named-content xmlns:xlink="http://www.w3.org/1999/xlink" content-type="order">Hymenoptera</named-content></kwd><kwd><named-content xmlns:xlink="http://www.w3.org/1999/xlink" content-type="family">Ichneumonidae</named-content></kwd></kwd-group><mixed-citation publication-type="journal"><person-group><name><surname>Shimizu</surname><given-names>So</given-names></name><name><surname>Broad</surname><given-names>Gavin R.</given-names></name><name><surname>Maeto</surname><given-names>Kaoru</given-names></name></person-group><article-title>Integrative taxonomy and analysis of species richness patterns of nocturnal Darwin wasps of the genus <italic><tp:taxon-name><tp:taxon-name-part taxon-name-part-type="genus" reg="Enicospilus">Enicospilus</tp:taxon-name-part></tp:taxon-name></italic> Stephens (<tp:taxon-name><tp:taxon-name-part taxon-name-part-type="order">Hymenoptera</tp:taxon-name-part></tp:taxon-name>, <tp:taxon-name><tp:taxon-name-part taxon-name-part-type="family">Ichneumonidae</tp:taxon-name-part></tp:taxon-name>, <tp:taxon-name><tp:taxon-name-part taxon-name-part-type="subfamily">Ophioninae</tp:taxon-name-part></tp:taxon-name>) in Japan</article-title><source>Zookeys</source><day>10</day><month>11</month><year>2020</year><volume>990</volume><fpage>1</fpage><lpage>144</lpage><pub-id pub-id-type="doi">10.3897/zookeys.990.55542</pub-id></mixed-citation></tp:treatment-meta><tp:nomenclature><tp:taxon-name><object-id xmlns:xlink="http://www.w3.org/1999/xlink" content-type="arpha" xlink:type="simple">0CFCE565-FC5B-5878-9D85-9A07B75F9D97</object-id>
              <tp:taxon-name-part taxon-name-part-type="genus" reg="Enicospilus">Enicospilus</tp:taxon-name-part>
              <tp:taxon-name-part taxon-name-part-type="species" reg="formosensis">formosensis</tp:taxon-name-part>
            </tp:taxon-name><tp:taxon-authority>(Uchida, 1928)</tp:taxon-authority><xref ref-type="fig" rid="F18">Figure 18</xref><tp:nomenclature-citation-list><tp:nomenclature-citation><tp:taxon-name>
                  <tp:taxon-name-part taxon-name-part-type="genus" reg="Henicospilus">Henicospilus</tp:taxon-name-part> <tp:taxon-name-part taxon-name-part-type="species" reg="formosensis">formosensis</tp:taxon-name-part></tp:taxon-name><comment>Uchida, 1928: 223; <abbrev xmlns:xlink="http://www.w3.org/1999/xlink" xlink:title="holotype" id="ABBRID0E6BHK" xlink:type="simple">HT</abbrev> ♀ from Taiwan, <abbrev xmlns:xlink="http://www.w3.org/1999/xlink" content-type="institution" xlink:title="The Laboratory of Systematic Entomology" id="ABBRID0EDCHK" xlink:type="simple">SEHU</abbrev>, examined.</comment></tp:nomenclature-citation><tp:nomenclature-citation><tp:taxon-name>
                  <tp:taxon-name-part taxon-name-part-type="genus" reg="Enicospilus">Enicospilus</tp:taxon-name-part> <tp:taxon-name-part taxon-name-part-type="species" reg="saepis">saepis</tp:taxon-name-part></tp:taxon-name><comment>Chiu, 1954: 77; <abbrev xmlns:xlink="http://www.w3.org/1999/xlink" xlink:title="holotype" id="ABBRID0EVCHK" xlink:type="simple">HT</abbrev> ♀ from Japan, <named-content xmlns:xlink="http://www.w3.org/1999/xlink" content-type="dwc:institutional_code" xlink:type="simple">TARI</named-content>, examined; synonymised by <xref ref-type="bibr" rid="B41">Gauld and Mitchell (1981</xref>: 424).</comment></tp:nomenclature-citation><tp:nomenclature-citation><tp:taxon-name>
                  <tp:taxon-name-part taxon-name-part-type="genus" reg="Enicospilus">Enicospilus</tp:taxon-name-part> <tp:taxon-name-part taxon-name-part-type="species" reg="vacuus">vacuus</tp:taxon-name-part></tp:taxon-name><comment>Gauld and Mitchell, 1981: 453; <abbrev xmlns:xlink="http://www.w3.org/1999/xlink" xlink:title="holotype" id="ABBRID0EPDHK" xlink:type="simple">HT</abbrev> ♀ from Okinawa, <abbrev xmlns:xlink="http://www.w3.org/1999/xlink" content-type="institution" xlink:title="Utah State University Insect Collection" id="ABBRID0ETDHK" xlink:type="simple">EMUS</abbrev>, examined; <bold>syn. nov.</bold></comment></tp:nomenclature-citation></tp:nomenclature-citation-list></tp:nomenclature><tp:treatment-sec sec-type="material" id="SECID0EZDHK"><title>Specimens examined.</title><p>Total of 55 specimens (19♀♀35♂♂ and 1 unsexed): Brunei (1♂), India (1 unsexed), Japan (18♀♀32♂♂), Laos (1♂), Taiwan (1♀), unknown (1♂).</p><p>Type series: <abbrev xmlns:xlink="http://www.w3.org/1999/xlink" xlink:title="holotype" id="ABBRID0EAEHK" xlink:type="simple">HT</abbrev> ♀ of <italic><tp:taxon-name><tp:taxon-name-part taxon-name-part-type="genus" reg="Henicospilus">Henicospilus</tp:taxon-name-part> <tp:taxon-name-part taxon-name-part-type="species" reg="formosensis">formosensis</tp:taxon-name-part></tp:taxon-name></italic> Uchida, 1928, Baibara [= Meiyuan], TAIWAN, 15.VI.1926, Y. Saito &amp; Kikuchi leg. (<abbrev xmlns:xlink="http://www.w3.org/1999/xlink" content-type="institution" xlink:title="The Laboratory of Systematic Entomology" id="ABBRID0EPEHK" xlink:type="simple">SEHU</abbrev>); <abbrev xmlns:xlink="http://www.w3.org/1999/xlink" xlink:title="holotype" id="ABBRID0EUEHK" xlink:type="simple">HT</abbrev> ♀ of <italic><tp:taxon-name><tp:taxon-name-part taxon-name-part-type="genus" reg="Enicospilus">Enicospilus</tp:taxon-name-part> <tp:taxon-name-part taxon-name-part-type="species" reg="vacuus">vacuus</tp:taxon-name-part></tp:taxon-name></italic> Gauld &amp; Mitchell, 1981, Chizuka, Okinawa, Ryûkyûs, JAPAN, VII–IX, G.E. Bohart &amp; C.L. Harnage leg. (<abbrev xmlns:xlink="http://www.w3.org/1999/xlink" content-type="institution" xlink:title="Utah State University Insect Collection" id="ABBRID0EDFHK" xlink:type="simple">EMUS</abbrev>); <abbrev xmlns:xlink="http://www.w3.org/1999/xlink" xlink:title="paratype" id="ABBRID0EIFHK" xlink:type="simple">PT</abbrev> ♀ of <italic><tp:taxon-name><tp:taxon-name-part taxon-name-part-type="genus" reg="Enicospilus">E.</tp:taxon-name-part> <tp:taxon-name-part taxon-name-part-type="species" reg="vacuus">vacuus</tp:taxon-name-part></tp:taxon-name></italic>, same data and repository as <abbrev xmlns:xlink="http://www.w3.org/1999/xlink" xlink:title="holotype" id="ABBRID0EXFHK" xlink:type="simple">HT</abbrev>; <abbrev xmlns:xlink="http://www.w3.org/1999/xlink" xlink:title="holotype" id="ABBRID0E2FHK" xlink:type="simple">HT</abbrev> ♀ of <italic><tp:taxon-name><tp:taxon-name-part taxon-name-part-type="genus" reg="Enicospilus">Enicospilus</tp:taxon-name-part> <tp:taxon-name-part taxon-name-part-type="species" reg="saepis">saepis</tp:taxon-name-part></tp:taxon-name></italic> Chiu, 1954, Nara, Kinki, JAPAN, 17.VIII.1918, J. Sonan leg. (<named-content xmlns:xlink="http://www.w3.org/1999/xlink" content-type="dwc:institutional_code" xlink:type="simple">TARI</named-content>).</p></tp:treatment-sec><tp:treatment-sec sec-type="distribution" id="SECID0EPGHK"><title>Distribution.</title><p>Eastern Palaearctic and Oriental regions (<xref ref-type="bibr" rid="B199">Yu et al. 2016</xref>).</p><p>Newly recorded from Laos and Malaysia.</p><p>JAPAN: [Kantô-Kôshin] Tôkyô*; [Tôkai] Mie*; [Kinki] Ōsaka (<xref ref-type="bibr" rid="B18">Chiu 1954</xref>; present study), Nara (<xref ref-type="bibr" rid="B18">Chiu 1954</xref>; <xref ref-type="bibr" rid="B144">Shimizu 2020</xref>; present study), and Wakayama*; [Chûgoku] Hiroshima (<xref ref-type="bibr" rid="B75">Konishi and Nakamura 2005</xref>, <xref ref-type="bibr" rid="B76">2010</xref>; present study) and Yamaguchi*; [Shikoku] Ehime (<xref ref-type="bibr" rid="B77">Konishi and Yamamoto 2000</xref>; present study) and Kôchi*; [Kyûshû] Fukuoka*, Saga (<xref ref-type="bibr" rid="B18">Chiu 1954</xref>; present study), Nagasaki*, Kumamoto (<xref ref-type="bibr" rid="B18">Chiu 1954</xref>; present study), and Kagoshima*; [Ryûkyûs] Kagoshima* and Okinawa (<xref ref-type="bibr" rid="B41">Gauld and Mitchell 1981</xref>; present study). *New records.</p></tp:treatment-sec><tp:treatment-sec sec-type="Bionomics" id="SECID0EAIHK"><title>Bionomics.</title><p>Unknown.</p></tp:treatment-sec><tp:treatment-sec sec-type="Differential diagnosis" id="SECID0EFIHK"><title>Differential diagnosis.</title><p>This species is easily distinguishable by the wide face (Fig. <xref ref-type="fig" rid="F18">18B</xref>), unique conspicuous long line of setae of fore wing discosubmarginal cell (Fig. <xref ref-type="fig" rid="F18">18F</xref>), shape of central sclerite of fore wing fenestra (Fig. <xref ref-type="fig" rid="F18">18F</xref>), quadrate scutellum, and large size.</p></tp:treatment-sec><tp:treatment-sec sec-type="remarks" id="SECID0EXIHK"><title>Remarks.</title><p><xref ref-type="bibr" rid="B41">Gauld and Mitchell (1981)</xref> had separated <italic><tp:taxon-name><tp:taxon-name-part taxon-name-part-type="genus" reg="Enicospilus">E.</tp:taxon-name-part> <tp:taxon-name-part taxon-name-part-type="species" reg="formosensis">formosensis</tp:taxon-name-part></tp:taxon-name></italic> and <italic><tp:taxon-name><tp:taxon-name-part taxon-name-part-type="genus" reg="Enicospilus">E.</tp:taxon-name-part> <tp:taxon-name-part taxon-name-part-type="species" reg="vacuus">vacuus</tp:taxon-name-part></tp:taxon-name></italic> based on differences of value of <abbrev xmlns:xlink="http://www.w3.org/1999/xlink" xlink:title="Cubital Index" id="ABBRID0EXJHK" xlink:type="simple">CI</abbrev>. However, the <abbrev xmlns:xlink="http://www.w3.org/1999/xlink" xlink:title="Cubital Index" id="ABBRID0E2JHK" xlink:type="simple">CI</abbrev> of these ‘species’ are continuous and no other morphological differences could be recognised. <xref ref-type="bibr" rid="B168">Tang (1990)</xref> also suggested that these names represented the same species. Hence, <italic><tp:taxon-name><tp:taxon-name-part taxon-name-part-type="genus" reg="Enicospilus">E.</tp:taxon-name-part> <tp:taxon-name-part taxon-name-part-type="species" reg="vacuus">vacuus</tp:taxon-name-part></tp:taxon-name></italic> is newly synonymised under <italic><tp:taxon-name><tp:taxon-name-part taxon-name-part-type="genus" reg="Enicospilus">E.</tp:taxon-name-part> <tp:taxon-name-part taxon-name-part-type="species" reg="formosensis">formosensis</tp:taxon-name-part></tp:taxon-name></italic> in the present paper.</p><fig id="F18" position="float" orientation="portrait"><object-id xmlns:xlink="http://www.w3.org/1999/xlink" content-type="doi" xlink:type="simple">10.3897/zookeys.990.55542.figure18</object-id><object-id xmlns:xlink="http://www.w3.org/1999/xlink" content-type="arpha" xlink:type="simple">52F86F61-3FA7-56C7-A5CE-1B70AD10824D</object-id><label>Figure 18.</label><caption><p><italic><tp:taxon-name><tp:taxon-name-part taxon-name-part-type="genus" reg="Enicospilus">Enicospilus</tp:taxon-name-part> <tp:taxon-name-part taxon-name-part-type="species" reg="formosensis">formosensis</tp:taxon-name-part></tp:taxon-name></italic> (Uchida, 1928) ♀ from Japan <bold>A</bold> habitus <bold>B</bold> head, frontal view <bold>C</bold> head, dorsal view <bold>D</bold> head, lateral view <bold>E</bold> mesosoma, lateral view <bold>F</bold> central part of fore wing.</p></caption><graphic xmlns:xlink="http://www.w3.org/1999/xlink" xlink:href="zookeys-990-001-g018.jpg" position="float" orientation="portrait" xlink:type="simple" id="oo_473784.jpg"><uri content-type="original_file" xlink:type="simple">https://binary.pensoft.net/fig/473784</uri></graphic></fig></tp:treatment-sec><ref-list><ref id="B41"><mixed-citation xmlns:xlink="http://www.w3.org/1999/xlink" xlink:type="simple"><person-group><name name-style="western"><surname>Gauld</surname><given-names>ID</given-names></name><name name-style="western"><surname>Mitchell</surname><given-names>PA</given-names></name></person-group> (<year>1981</year>) <source>The taxonomy, distribution and host preferences of Indo-Papuan parasitic wasps of the subfamily <tp:taxon-name><tp:taxon-name-part taxon-name-part-type="subfamily">Ophioninae</tp:taxon-name-part></tp:taxon-name>.</source><publisher-name>CAB: Slough / Commonwealth Institute of Entomology</publisher-name>, <publisher-loc>London</publisher-loc>, <size units="page">611 pp</size>.</mixed-citation></ref><ref id="B199"><mixed-citation xmlns:xlink="http://www.w3.org/1999/xlink" xlink:type="simple"><person-group><name name-style="western"><surname>Yu</surname><given-names>DSK</given-names></name><name name-style="western"><surname>van Achterberg</surname><given-names>C</given-names></name><name name-style="western"><surname>Horstmann</surname><given-names>K</given-names></name></person-group> (<year>2016</year>) Taxapad 2016, <tp:taxon-name><tp:taxon-name-part taxon-name-part-type="superfamily">Ichneumonoidea</tp:taxon-name-part></tp:taxon-name> 2015 Database on flash-drive. Nepean, Ontario, Canada. <ext-link xlink:type="simple" ext-link-type="uri" xlink:href="http://www.taxapad.com">www.taxapad.com</ext-link></mixed-citation></ref><ref id="B18"><mixed-citation xmlns:xlink="http://www.w3.org/1999/xlink" xlink:type="simple"><person-group><name name-style="western"><surname>Chiu</surname><given-names>SC</given-names></name></person-group> (<year>1954</year>) <article-title>On some <italic><tp:taxon-name><tp:taxon-name-part taxon-name-part-type="genus">Enicospilus</tp:taxon-name-part></tp:taxon-name></italic>-species from the Orient (<tp:taxon-name><tp:taxon-name-part taxon-name-part-type="order">Hymenoptera</tp:taxon-name-part></tp:taxon-name>: <tp:taxon-name><tp:taxon-name-part taxon-name-part-type="family">Ichneumonidae</tp:taxon-name-part></tp:taxon-name>).</article-title><source>Bulletin of the Taiwan Agricultural Research Institute</source><volume>13</volume>: <fpage>1</fpage>–<lpage>79</lpage>.</mixed-citation></ref><ref id="B144"><mixed-citation xmlns:xlink="http://www.w3.org/1999/xlink" xlink:type="simple"><person-group><name name-style="western"><surname>Shimizu</surname><given-names>S</given-names></name></person-group> (<year>2020</year>) <article-title>The Nepalese species of the genus <italic><tp:taxon-name><tp:taxon-name-part taxon-name-part-type="genus">Enicospilus</tp:taxon-name-part></tp:taxon-name></italic> Stephens, 1835 (<tp:taxon-name><tp:taxon-name-part taxon-name-part-type="order">Hymenoptera</tp:taxon-name-part></tp:taxon-name>, <tp:taxon-name><tp:taxon-name-part taxon-name-part-type="family">Ichneumonidae</tp:taxon-name-part></tp:taxon-name>, <tp:taxon-name><tp:taxon-name-part taxon-name-part-type="subfamily">Ophioninae</tp:taxon-name-part></tp:taxon-name>): a preliminary revision and identification key to species.</article-title><source>Deutsche Entomologische Zeitschrift</source><volume>67</volume>: <fpage>69</fpage>–<lpage>126</lpage>. <ext-link xlink:type="simple" ext-link-type="doi" xlink:href="10.3897/dez.67.51332">https://doi.org/10.3897/dez.67.51332</ext-link></mixed-citation></ref><ref id="B75"><mixed-citation xmlns:xlink="http://www.w3.org/1999/xlink" xlink:type="simple"><person-group><name name-style="western"><surname>Konishi</surname><given-names>K</given-names></name><name name-style="western"><surname>Nakamura</surname><given-names>S</given-names></name></person-group> (<year>2005</year>) <article-title>Distributional notes on the <tp:taxon-name><tp:taxon-name-part taxon-name-part-type="family">Ichneumonidae</tp:taxon-name-part></tp:taxon-name> (<tp:taxon-name><tp:taxon-name-part taxon-name-part-type="order">Hymenoptera</tp:taxon-name-part></tp:taxon-name>) from Hiroshima prefecture III.</article-title><source>Miscellaneous Reports of the Hiwa Museum for Natural History</source><volume>44</volume>: <fpage>229</fpage>–<lpage>239</lpage>. [In Japanese]</mixed-citation></ref><ref id="B76"><mixed-citation xmlns:xlink="http://www.w3.org/1999/xlink" xlink:type="simple"><person-group><name name-style="western"><surname>Konishi</surname><given-names>K</given-names></name><name name-style="western"><surname>Nakamura</surname><given-names>S</given-names></name></person-group> (<year>2010</year>) <article-title>Distributional notes on the <tp:taxon-name><tp:taxon-name-part taxon-name-part-type="family">Ichneumonidae</tp:taxon-name-part></tp:taxon-name> (<tp:taxon-name><tp:taxon-name-part taxon-name-part-type="order">Hymenoptera</tp:taxon-name-part></tp:taxon-name>) from Hiroshima prefecture IV.</article-title><source>Miscellaneous Reports of the Hiwa Museum for Natural History</source><volume>51</volume>: <fpage>227</fpage>–<lpage>235</lpage>. [In Japanese]</mixed-citation></ref><ref id="B77"><mixed-citation xmlns:xlink="http://www.w3.org/1999/xlink" xlink:type="simple"><person-group><name name-style="western"><surname>Konishi</surname><given-names>K</given-names></name><name name-style="western"><surname>Yamamoto</surname><given-names>E</given-names></name></person-group> (<year>2000</year>) <article-title>A list of the <tp:taxon-name><tp:taxon-name-part taxon-name-part-type="family">Ichneumonidae</tp:taxon-name-part></tp:taxon-name> from Odamiyama and its adjacent area.</article-title><source>Nature of Odamiyama</source><volume>2</volume>: <fpage>735</fpage>–<lpage>754</lpage>. [In Japanese]</mixed-citation></ref><ref id="B168"><mixed-citation xmlns:xlink="http://www.w3.org/1999/xlink" xlink:type="simple"><person-group><name name-style="western"><surname>Tang</surname><given-names>YQ</given-names></name></person-group> (<year>1990</year>) <source>A monograph of Chinese <italic><tp:taxon-name><tp:taxon-name-part taxon-name-part-type="genus">Enicospilus</tp:taxon-name-part></tp:taxon-name></italic> Stephens (<tp:taxon-name><tp:taxon-name-part taxon-name-part-type="order">Hymenoptera</tp:taxon-name-part></tp:taxon-name>: <tp:taxon-name><tp:taxon-name-part taxon-name-part-type="family">Ichneumonidae</tp:taxon-name-part></tp:taxon-name>: <tp:taxon-name><tp:taxon-name-part taxon-name-part-type="subfamily">Ophioninae</tp:taxon-name-part></tp:taxon-name>).</source><publisher-name>Chongqing Publishing House</publisher-name>, <publisher-loc>Chongqing</publisher-loc>, <size units="page">208 pp</size>. [In Chinese with English key and new species listing]</mixed-citation></ref></ref-list></tp:taxon-treatment>
