# Supplementary material for: Integrative taxonomy and analysis of species richness patterns of nocturnal Darwin wasps of the genus Enicospilus Stephens (Hymenoptera, Ichneumonidae, Ophioninae) in Japan
Source: Zookeys. 2020 Nov 10;990:1–144. doi: 10.3897/zookeys.990.55542 (PMC7674391; doi:10.3897/zookeys.990.55542)
Supplement: XML Treatment for Enicospilus insinuator [file zookeys.990.55542-treatment12.xml]

<!DOCTYPE tp:taxon-treatment
  PUBLIC "-//TaxonX//DTD Taxonomic Treatment Publishing DTD v0 20100105//EN" "tax-treatment-NSO.dtd">
<tp:taxon-treatment xmlns:tp="http://www.plazi.org/taxpub"><tp:treatment-meta><kwd-group><label>Taxon classification</label><kwd><named-content xmlns:xlink="http://www.w3.org/1999/xlink" content-type="kingdom">Animalia</named-content></kwd><kwd><named-content xmlns:xlink="http://www.w3.org/1999/xlink" content-type="order">Hymenoptera</named-content></kwd><kwd><named-content xmlns:xlink="http://www.w3.org/1999/xlink" content-type="family">Ichneumonidae</named-content></kwd></kwd-group><mixed-citation publication-type="journal"><person-group><name><surname>Shimizu</surname><given-names>So</given-names></name><name><surname>Broad</surname><given-names>Gavin R.</given-names></name><name><surname>Maeto</surname><given-names>Kaoru</given-names></name></person-group><article-title>Integrative taxonomy and analysis of species richness patterns of nocturnal Darwin wasps of the genus <italic><tp:taxon-name><tp:taxon-name-part taxon-name-part-type="genus" reg="Enicospilus">Enicospilus</tp:taxon-name-part></tp:taxon-name></italic> Stephens (<tp:taxon-name><tp:taxon-name-part taxon-name-part-type="order">Hymenoptera</tp:taxon-name-part></tp:taxon-name>, <tp:taxon-name><tp:taxon-name-part taxon-name-part-type="family">Ichneumonidae</tp:taxon-name-part></tp:taxon-name>, <tp:taxon-name><tp:taxon-name-part taxon-name-part-type="subfamily">Ophioninae</tp:taxon-name-part></tp:taxon-name>) in Japan</article-title><source>Zookeys</source><day>10</day><month>11</month><year>2020</year><volume>990</volume><fpage>1</fpage><lpage>144</lpage><pub-id pub-id-type="doi">10.3897/zookeys.990.55542</pub-id></mixed-citation></tp:treatment-meta><tp:nomenclature><tp:taxon-name><object-id xmlns:xlink="http://www.w3.org/1999/xlink" content-type="arpha" xlink:type="simple">D8E9B449-DA03-5950-9455-CC17B12CDE0C</object-id>
              <tp:taxon-name-part taxon-name-part-type="genus" reg="Enicospilus">Enicospilus</tp:taxon-name-part>
              <tp:taxon-name-part taxon-name-part-type="species" reg="insinuator">insinuator</tp:taxon-name-part>
            </tp:taxon-name><tp:taxon-authority>(Smith, 1860)</tp:taxon-authority><xref ref-type="fig" rid="F19">Figure 19</xref><tp:nomenclature-citation-list><tp:nomenclature-citation><tp:taxon-name>
                  <tp:taxon-name-part taxon-name-part-type="genus" reg="Ophion">Ophion</tp:taxon-name-part> <tp:taxon-name-part taxon-name-part-type="species" reg="insinuator">insinuator</tp:taxon-name-part></tp:taxon-name><comment>Smith, 1860: 141; <abbrev xmlns:xlink="http://www.w3.org/1999/xlink" xlink:title="holotype" id="ABBRID0ETNHK" xlink:type="simple">HT</abbrev> ♀ from Moluccas, <named-content xmlns:xlink="http://www.w3.org/1999/xlink" content-type="dwc:institutional_code" xlink:type="simple">OUMNH</named-content>, not examined.</comment></tp:nomenclature-citation><tp:nomenclature-citation><tp:taxon-name>
                  <tp:taxon-name-part taxon-name-part-type="genus" reg="Enicospilus">Enicospilus</tp:taxon-name-part> <tp:taxon-name-part taxon-name-part-type="species" reg="zyzzus">zyzzus</tp:taxon-name-part></tp:taxon-name><comment>Chiu, 1954: 23; <abbrev xmlns:xlink="http://www.w3.org/1999/xlink" xlink:title="holotype" id="ABBRID0EJOHK" xlink:type="simple">HT</abbrev> ♀ from China, <named-content xmlns:xlink="http://www.w3.org/1999/xlink" content-type="dwc:institutional_code" xlink:type="simple">TARI</named-content>, examined; synonymised by <xref ref-type="bibr" rid="B41">Gauld and Mitchell (1981</xref>: 353).</comment></tp:nomenclature-citation></tp:nomenclature-citation-list></tp:nomenclature><tp:treatment-sec sec-type="material" id="SECID0EWOHK"><title>Specimens examined.</title><p>Total of 36 specimens (35♀♀1♂): Brunei (1♀), China (1♀), Japan (28♀♀1♂), Taiwan (5♀♀).</p><p>Type series: <abbrev xmlns:xlink="http://www.w3.org/1999/xlink" xlink:title="holotype" id="ABBRID0E4OHK" xlink:type="simple">HT</abbrev> ♀ of <italic><tp:taxon-name><tp:taxon-name-part taxon-name-part-type="genus" reg="Enicospilus">Enicospilus</tp:taxon-name-part> <tp:taxon-name-part taxon-name-part-type="species" reg="zyzzus">zyzzus</tp:taxon-name-part></tp:taxon-name></italic> Chiu, 1954, Foochow, Fukien, CHINA, 13.II.1948, H.F. Chao leg. (<named-content xmlns:xlink="http://www.w3.org/1999/xlink" content-type="dwc:institutional_code" xlink:type="simple">TARI</named-content>); <abbrev xmlns:xlink="http://www.w3.org/1999/xlink" xlink:title="paratype" id="ABBRID0ERPHK" xlink:type="simple">PT</abbrev> ♀ of <italic><tp:taxon-name><tp:taxon-name-part taxon-name-part-type="genus" reg="Enicospilus">Enicospilus</tp:taxon-name-part> <tp:taxon-name-part taxon-name-part-type="species" reg="zyzzus">zyzzus</tp:taxon-name-part></tp:taxon-name></italic>, Oshima, Kyûshû, JAPAN, V.1930, Takahashi leg. (<named-content xmlns:xlink="http://www.w3.org/1999/xlink" content-type="dwc:institutional_code" xlink:type="simple">TARI</named-content>).</p></tp:treatment-sec><tp:treatment-sec sec-type="distribution" id="SECID0EFQHK"><title>Distribution.</title><p>Australasian, Eastern Palaearctic, and Oriental regions (<xref ref-type="bibr" rid="B199">Yu et al. 2016</xref>).</p><p>Newly recorded from Taiwan.</p><p>JAPAN: [Kyûshû] Kagoshima*; [Ryûkyûs] Kagoshima* and Okinawa*. * New records. <xref ref-type="bibr" rid="B18">Chiu (1954)</xref> has recorded this species from Japan, but lacking collection locality data. Most Japanese specimens were collected in Yakushima by Malaise traps.</p></tp:treatment-sec><tp:treatment-sec sec-type="Bionomics" id="SECID0EWQHK"><title>Bionomics.</title><p>Unknown.</p></tp:treatment-sec><tp:treatment-sec sec-type="Differential diagnosis" id="SECID0E2QHK"><title>Differential diagnosis.</title><p>This species is closest to <italic><tp:taxon-name><tp:taxon-name-part taxon-name-part-type="genus" reg="Enicospilus">E.</tp:taxon-name-part> <tp:taxon-name-part taxon-name-part-type="species" reg="pallidistigma">pallidistigma</tp:taxon-name-part></tp:taxon-name></italic> Cushman, 1937, but distinguished from it by the smaller fore wing fenestra and weaker central sclerite (= quadra) (Fig. <xref ref-type="fig" rid="F19">19F</xref>). According to <xref ref-type="bibr" rid="B41">Gauld and Mitchell (1981)</xref>, this species also resembles <italic><tp:taxon-name><tp:taxon-name-part taxon-name-part-type="genus" reg="Enicospilus">E.</tp:taxon-name-part> <tp:taxon-name-part taxon-name-part-type="species" reg="maai">maai</tp:taxon-name-part></tp:taxon-name></italic> and <italic><tp:taxon-name><tp:taxon-name-part taxon-name-part-type="genus" reg="Enicospilus">E.</tp:taxon-name-part> <tp:taxon-name-part taxon-name-part-type="species" reg="rogus">rogus</tp:taxon-name-part></tp:taxon-name></italic>, but is easily distinguishable from them by the mesoscutum colour (i.e., mesoscutum with longitudinal vittae or rarely entirely infuscate in <italic><tp:taxon-name><tp:taxon-name-part taxon-name-part-type="genus" reg="Enicospilus">E.</tp:taxon-name-part> <tp:taxon-name-part taxon-name-part-type="species" reg="insinuator">insinuator</tp:taxon-name-part></tp:taxon-name></italic>, but only posterior part of mesoscutum strongly infuscate in <italic><tp:taxon-name><tp:taxon-name-part taxon-name-part-type="genus" reg="Enicospilus">E.</tp:taxon-name-part> <tp:taxon-name-part taxon-name-part-type="species" reg="maai">maai</tp:taxon-name-part></tp:taxon-name></italic> and <italic><tp:taxon-name><tp:taxon-name-part taxon-name-part-type="genus" reg="Enicospilus">E.</tp:taxon-name-part> <tp:taxon-name-part taxon-name-part-type="species" reg="rogus">rogus</tp:taxon-name-part></tp:taxon-name></italic>). Furthermore, it differs from <italic><tp:taxon-name><tp:taxon-name-part taxon-name-part-type="genus" reg="Enicospilus">E.</tp:taxon-name-part> <tp:taxon-name-part taxon-name-part-type="species" reg="maai">maai</tp:taxon-name-part></tp:taxon-name></italic> by the shape of fore wing fenestra (i.e., fenestra moderate length and anterodistal corner of fenestra antefurcal to RS by more than 0.7× length of 2rs-m in <italic><tp:taxon-name><tp:taxon-name-part taxon-name-part-type="genus" reg="Enicospilus">E.</tp:taxon-name-part> <tp:taxon-name-part taxon-name-part-type="species" reg="insinuator">insinuator</tp:taxon-name-part></tp:taxon-name></italic>, as in Fig. <xref ref-type="fig" rid="F19">19F</xref>; but fenestra very long and anterodistal corner of fenestra interstitial to RS in <italic><tp:taxon-name><tp:taxon-name-part taxon-name-part-type="genus" reg="Enicospilus">E.</tp:taxon-name-part> <tp:taxon-name-part taxon-name-part-type="species" reg="maai">maai</tp:taxon-name-part></tp:taxon-name></italic>) and from <italic><tp:taxon-name><tp:taxon-name-part taxon-name-part-type="genus" reg="Enicospilus">E.</tp:taxon-name-part> <tp:taxon-name-part taxon-name-part-type="species" reg="rogus">rogus</tp:taxon-name-part></tp:taxon-name></italic> by the torsion of mandible (i.e., mandible twisted by 15–35° in <italic><tp:taxon-name><tp:taxon-name-part taxon-name-part-type="genus" reg="Enicospilus">E.</tp:taxon-name-part> <tp:taxon-name-part taxon-name-part-type="species" reg="insinuator">insinuator</tp:taxon-name-part></tp:taxon-name></italic>, as in Fig. <xref ref-type="fig" rid="F19">19B, D</xref>; but 75–80° in <italic><tp:taxon-name><tp:taxon-name-part taxon-name-part-type="genus" reg="Enicospilus">E.</tp:taxon-name-part> <tp:taxon-name-part taxon-name-part-type="species" reg="rogus">rogus</tp:taxon-name-part></tp:taxon-name></italic>).</p><fig id="F19" position="float" orientation="portrait"><object-id xmlns:xlink="http://www.w3.org/1999/xlink" content-type="doi" xlink:type="simple">10.3897/zookeys.990.55542.figure19</object-id><object-id xmlns:xlink="http://www.w3.org/1999/xlink" content-type="arpha" xlink:type="simple">CF83DE8D-EB5B-5998-9EF0-5F340477E4A5</object-id><label>Figure 19.</label><caption><p><italic><tp:taxon-name><tp:taxon-name-part taxon-name-part-type="genus" reg="Enicospilus">Enicospilus</tp:taxon-name-part> <tp:taxon-name-part taxon-name-part-type="species" reg="insinuator">insinuator</tp:taxon-name-part></tp:taxon-name></italic> (Smith, 1860) ♀ from Japan <bold>A</bold> habitus <bold>B</bold> head, frontal view <bold>C</bold> head, dorsal view <bold>D</bold> head, lateral view <bold>E</bold> mesosoma, lateral view <bold>F</bold> central part of fore wing.</p></caption><graphic xmlns:xlink="http://www.w3.org/1999/xlink" xlink:href="zookeys-990-001-g019.jpg" position="float" orientation="portrait" xlink:type="simple" id="oo_473785.jpg"><uri content-type="original_file" xlink:type="simple">https://binary.pensoft.net/fig/473785</uri></graphic></fig></tp:treatment-sec><ref-list><ref id="B41"><mixed-citation xmlns:xlink="http://www.w3.org/1999/xlink" xlink:type="simple"><person-group><name name-style="western"><surname>Gauld</surname><given-names>ID</given-names></name><name name-style="western"><surname>Mitchell</surname><given-names>PA</given-names></name></person-group> (<year>1981</year>) <source>The taxonomy, distribution and host preferences of Indo-Papuan parasitic wasps of the subfamily <tp:taxon-name><tp:taxon-name-part taxon-name-part-type="subfamily">Ophioninae</tp:taxon-name-part></tp:taxon-name>.</source><publisher-name>CAB: Slough / Commonwealth Institute of Entomology</publisher-name>, <publisher-loc>London</publisher-loc>, <size units="page">611 pp</size>.</mixed-citation></ref><ref id="B199"><mixed-citation xmlns:xlink="http://www.w3.org/1999/xlink" xlink:type="simple"><person-group><name name-style="western"><surname>Yu</surname><given-names>DSK</given-names></name><name name-style="western"><surname>van Achterberg</surname><given-names>C</given-names></name><name name-style="western"><surname>Horstmann</surname><given-names>K</given-names></name></person-group> (<year>2016</year>) Taxapad 2016, <tp:taxon-name><tp:taxon-name-part taxon-name-part-type="superfamily">Ichneumonoidea</tp:taxon-name-part></tp:taxon-name> 2015 Database on flash-drive. Nepean, Ontario, Canada. <ext-link xlink:type="simple" ext-link-type="uri" xlink:href="http://www.taxapad.com">www.taxapad.com</ext-link></mixed-citation></ref><ref id="B18"><mixed-citation xmlns:xlink="http://www.w3.org/1999/xlink" xlink:type="simple"><person-group><name name-style="western"><surname>Chiu</surname><given-names>SC</given-names></name></person-group> (<year>1954</year>) <article-title>On some <italic><tp:taxon-name><tp:taxon-name-part taxon-name-part-type="genus">Enicospilus</tp:taxon-name-part></tp:taxon-name></italic>-species from the Orient (<tp:taxon-name><tp:taxon-name-part taxon-name-part-type="order">Hymenoptera</tp:taxon-name-part></tp:taxon-name>: <tp:taxon-name><tp:taxon-name-part taxon-name-part-type="family">Ichneumonidae</tp:taxon-name-part></tp:taxon-name>).</article-title><source>Bulletin of the Taiwan Agricultural Research Institute</source><volume>13</volume>: <fpage>1</fpage>–<lpage>79</lpage>.</mixed-citation></ref></ref-list></tp:taxon-treatment>
