# Supplementary material for: Integrative taxonomy and analysis of species richness patterns of nocturnal Darwin wasps of the genus Enicospilus Stephens (Hymenoptera, Ichneumonidae, Ophioninae) in Japan
Source: Zookeys. 2020 Nov 10;990:1–144. doi: 10.3897/zookeys.990.55542 (PMC7674391; doi:10.3897/zookeys.990.55542)
Supplement: XML Treatment for Enicospilus kikuchii [file zookeys.990.55542-treatment15.xml]

<!DOCTYPE tp:taxon-treatment
  PUBLIC "-//TaxonX//DTD Taxonomic Treatment Publishing DTD v0 20100105//EN" "tax-treatment-NSO.dtd">
<tp:taxon-treatment xmlns:tp="http://www.plazi.org/taxpub"><tp:treatment-meta><kwd-group><label>Taxon classification</label><kwd><named-content xmlns:xlink="http://www.w3.org/1999/xlink" content-type="kingdom">Animalia</named-content></kwd><kwd><named-content xmlns:xlink="http://www.w3.org/1999/xlink" content-type="order">Hymenoptera</named-content></kwd><kwd><named-content xmlns:xlink="http://www.w3.org/1999/xlink" content-type="family">Ichneumonidae</named-content></kwd></kwd-group><mixed-citation publication-type="journal"><person-group><name><surname>Shimizu</surname><given-names>So</given-names></name><name><surname>Broad</surname><given-names>Gavin R.</given-names></name><name><surname>Maeto</surname><given-names>Kaoru</given-names></name></person-group><article-title>Integrative taxonomy and analysis of species richness patterns of nocturnal Darwin wasps of the genus <italic><tp:taxon-name><tp:taxon-name-part taxon-name-part-type="genus" reg="Enicospilus">Enicospilus</tp:taxon-name-part></tp:taxon-name></italic> Stephens (<tp:taxon-name><tp:taxon-name-part taxon-name-part-type="order">Hymenoptera</tp:taxon-name-part></tp:taxon-name>, <tp:taxon-name><tp:taxon-name-part taxon-name-part-type="family">Ichneumonidae</tp:taxon-name-part></tp:taxon-name>, <tp:taxon-name><tp:taxon-name-part taxon-name-part-type="subfamily">Ophioninae</tp:taxon-name-part></tp:taxon-name>) in Japan</article-title><source>Zookeys</source><day>10</day><month>11</month><year>2020</year><volume>990</volume><fpage>1</fpage><lpage>144</lpage><pub-id pub-id-type="doi">10.3897/zookeys.990.55542</pub-id></mixed-citation></tp:treatment-meta><tp:nomenclature><tp:taxon-name><object-id xmlns:xlink="http://www.w3.org/1999/xlink" content-type="arpha" xlink:type="simple">7EDFC1C7-8A1C-548A-A122-68655B918FE6</object-id>
              <tp:taxon-name-part taxon-name-part-type="genus" reg="Enicospilus">Enicospilus</tp:taxon-name-part>
              <tp:taxon-name-part taxon-name-part-type="species" reg="kikuchii">kikuchii</tp:taxon-name-part>
            </tp:taxon-name><tp:taxon-authority>Shimizu, 2017</tp:taxon-authority><xref ref-type="fig" rid="F22">Figure 22</xref><tp:nomenclature-citation-list><tp:nomenclature-citation><tp:taxon-name>
                  <tp:taxon-name-part taxon-name-part-type="genus" reg="Enicospilus">Enicospilus</tp:taxon-name-part> <tp:taxon-name-part taxon-name-part-type="species" reg="kikuchii">kikuchii</tp:taxon-name-part></tp:taxon-name><comment>Shimizu, 2017: 187; <abbrev xmlns:xlink="http://www.w3.org/1999/xlink" xlink:title="holotype" id="ABBRID0EEHAM" xlink:type="simple">HT</abbrev> ♀ from Japan, <named-content xmlns:xlink="http://www.w3.org/1999/xlink" content-type="dwc:institutional_code" xlink:type="simple">NIAES</named-content>, examined.</comment></tp:nomenclature-citation></tp:nomenclature-citation-list></tp:nomenclature><tp:treatment-sec sec-type="material" id="SECID0ENHAM"><title>Specimens examined.</title><p>Total of 6 specimens (5♀♀1♂): Japan (5♀♀1♂).</p><p>Type series: <abbrev xmlns:xlink="http://www.w3.org/1999/xlink" xlink:title="holotype" id="ABBRID0EUHAM" xlink:type="simple">HT</abbrev> ♀ of <italic><tp:taxon-name><tp:taxon-name-part taxon-name-part-type="genus" reg="Enicospilus">Enicospilus</tp:taxon-name-part> <tp:taxon-name-part taxon-name-part-type="species" reg="kikuchii">kikuchii</tp:taxon-name-part></tp:taxon-name></italic> Shimizu, 2017, Kawamata, Chichibu, Saitama Pref., Kantô-Kôshin, JAPAN, 28–30.VIII.2012, N. Kikuchi leg. (<named-content xmlns:xlink="http://www.w3.org/1999/xlink" content-type="dwc:institutional_code" xlink:type="simple">NIAES</named-content>); <abbrev xmlns:xlink="http://www.w3.org/1999/xlink" xlink:title="paratype" id="ABBRID0EIIAM" xlink:type="simple">PT</abbrev> ♂ of <italic><tp:taxon-name><tp:taxon-name-part taxon-name-part-type="genus" reg="Enicospilus">Enicospilus</tp:taxon-name-part> <tp:taxon-name-part taxon-name-part-type="species" reg="kikuchii">kikuchii</tp:taxon-name-part></tp:taxon-name></italic>, Eboshi-dake, Kagoshima Pref., Kyûshû, JAPAN, 4.V.1969, K. Kusigemati leg. (<abbrev xmlns:xlink="http://www.w3.org/1999/xlink" content-type="institution" xlink:title="The Laboratory of Systematic Entomology" id="ABBRID0EXIAM" xlink:type="simple">SEHU</abbrev>-<abbrev xmlns:xlink="http://www.w3.org/1999/xlink" xlink:title="K. Kusigemati collection at SEHU" id="ABBRID0E3IAM" xlink:type="simple">KUSIG</abbrev>).</p></tp:treatment-sec><tp:treatment-sec sec-type="distribution" id="SECID0EAJAM"><title>Distribution.</title><p>Eastern Palaearctic region (<xref ref-type="bibr" rid="B142">Shimizu 2017</xref>; present study).</p><p>JAPAN: [Hokuriku] Fukui*; [Kantô-Kôshin] Tochigi* and Saitama (<xref ref-type="bibr" rid="B142">Shimizu 2017</xref>; present study); [Shikoku] Ehime* and Kôchi*; [Kyûshû] Kagoshima (<xref ref-type="bibr" rid="B142">Shimizu 2017</xref>; present study). *New records.</p></tp:treatment-sec><tp:treatment-sec sec-type="Bionomics" id="SECID0EUJAM"><title>Bionomics.</title><p>Unknown.</p></tp:treatment-sec><tp:treatment-sec sec-type="Differential diagnosis" id="SECID0EZJAM"><title>Differential diagnosis.</title><p>As in Fig. <xref ref-type="fig" rid="F22">22</xref>, the characteristic colour pattern easily distinguishes this species from other <italic><tp:taxon-name><tp:taxon-name-part taxon-name-part-type="genus" reg="Enicospilus">Enicospilus</tp:taxon-name-part></tp:taxon-name></italic> species. Morphologically, <italic><tp:taxon-name><tp:taxon-name-part taxon-name-part-type="genus" reg="Enicospilus">E.</tp:taxon-name-part> <tp:taxon-name-part taxon-name-part-type="species" reg="kikuchii">kikuchii</tp:taxon-name-part></tp:taxon-name></italic> resembles <italic><tp:taxon-name><tp:taxon-name-part taxon-name-part-type="genus" reg="Enicospilus">E.</tp:taxon-name-part> <tp:taxon-name-part taxon-name-part-type="species" reg="melanocarpus">melanocarpus</tp:taxon-name-part></tp:taxon-name></italic>, but is distinguishable by the following combination of character states: mesosoma, T1, T2, and T5–8 black (Fig. <xref ref-type="fig" rid="F22">22A, E</xref>) (usually most of body yellow-brown with black T5–8 in <italic><tp:taxon-name><tp:taxon-name-part taxon-name-part-type="genus" reg="Enicospilus">E.</tp:taxon-name-part> <tp:taxon-name-part taxon-name-part-type="species" reg="melanocarpus">melanocarpus</tp:taxon-name-part></tp:taxon-name></italic>, as in Fig. <xref ref-type="fig" rid="F28">28A, E</xref>); and metapleuron roughly diagonally punctostrigose (Fig. <xref ref-type="fig" rid="F22">22E</xref>) (uniformly punctate or finely diagonally punctostriate in <italic><tp:taxon-name><tp:taxon-name-part taxon-name-part-type="genus" reg="Enicospilus">E.</tp:taxon-name-part> <tp:taxon-name-part taxon-name-part-type="species" reg="melanocarpus">melanocarpus</tp:taxon-name-part></tp:taxon-name></italic>, as in Fig. <xref ref-type="fig" rid="F28">28E</xref>).</p><fig id="F22" position="float" orientation="portrait"><object-id xmlns:xlink="http://www.w3.org/1999/xlink" content-type="doi" xlink:type="simple">10.3897/zookeys.990.55542.figure22</object-id><object-id xmlns:xlink="http://www.w3.org/1999/xlink" content-type="arpha" xlink:type="simple">FA7D5265-15A2-5319-B51B-AEB309EF09B2</object-id><label>Figure 22.</label><caption><p><italic><tp:taxon-name><tp:taxon-name-part taxon-name-part-type="genus" reg="Enicospilus">Enicospilus</tp:taxon-name-part> <tp:taxon-name-part taxon-name-part-type="species" reg="kikuchii">kikuchii</tp:taxon-name-part></tp:taxon-name></italic> Shimizu, 2017 ♀ from Japan <bold>A</bold> habitus <bold>B</bold> head, frontal view <bold>C</bold> head, dorsal view <bold>D</bold> head, lateral view <bold>E</bold> mesosoma, lateral view <bold>F</bold> central part of fore wing.</p></caption><graphic xmlns:xlink="http://www.w3.org/1999/xlink" xlink:href="zookeys-990-001-g022.jpg" position="float" orientation="portrait" xlink:type="simple" id="oo_473788.jpg"><uri content-type="original_file" xlink:type="simple">https://binary.pensoft.net/fig/473788</uri></graphic></fig></tp:treatment-sec><tp:treatment-sec><!--Section generated to contain objects referenced in tp:taxon-treatment.--><fig id="F28" position="float" orientation="portrait"><object-id xmlns:xlink="http://www.w3.org/1999/xlink" content-type="doi" xlink:type="simple">10.3897/zookeys.990.55542.figure28</object-id><object-id xmlns:xlink="http://www.w3.org/1999/xlink" content-type="arpha" xlink:type="simple">AC476753-FB62-5B8B-8796-29358893350A</object-id><label>Figure 28.</label><caption><p><italic><tp:taxon-name><tp:taxon-name-part taxon-name-part-type="genus" reg="Enicospilus">Enicospilus</tp:taxon-name-part> <tp:taxon-name-part taxon-name-part-type="species" reg="melanocarpus">melanocarpus</tp:taxon-name-part></tp:taxon-name></italic> Cameron, 1905 ♀ from Japan <bold>A</bold> habitus <bold>B</bold> head, frontal view <bold>C</bold> head, dorsal view <bold>D</bold> head, lateral view <bold>E</bold> mesosoma, lateral view <bold>F</bold> central part of fore wing.</p></caption><graphic xmlns:xlink="http://www.w3.org/1999/xlink" xlink:href="zookeys-990-001-g028.jpg" position="float" orientation="portrait" xlink:type="simple" id="oo_473794.jpg"><uri content-type="original_file" xlink:type="simple">https://binary.pensoft.net/fig/473794</uri></graphic></fig></tp:treatment-sec><ref-list><ref id="B142"><mixed-citation xmlns:xlink="http://www.w3.org/1999/xlink" xlink:type="simple"><person-group><name name-style="western"><surname>Shimizu</surname><given-names>S</given-names></name></person-group> (<year>2017</year>) <article-title>Description of a new species and revised key to species of the <italic><tp:taxon-name><tp:taxon-name-part taxon-name-part-type="genus">Enicospilus</tp:taxon-name-part> <tp:taxon-name-part taxon-name-part-type="species">antefurcalis</tp:taxon-name-part></tp:taxon-name></italic> species-group from Japan (<tp:taxon-name><tp:taxon-name-part taxon-name-part-type="order">Hymenoptera</tp:taxon-name-part></tp:taxon-name>: <tp:taxon-name><tp:taxon-name-part taxon-name-part-type="family">Ichneumonidae</tp:taxon-name-part></tp:taxon-name>: <tp:taxon-name><tp:taxon-name-part taxon-name-part-type="subfamily">Ophioninae</tp:taxon-name-part></tp:taxon-name>).</article-title><source>Acta Entomologica Musei Nationalis Pragae</source><volume>57</volume>: <fpage>183</fpage>–<lpage>194</lpage>. <ext-link xlink:type="simple" ext-link-type="doi" xlink:href="10.1515/aemnp-2017-0067">https://doi.org/10.1515/aemnp-2017-0067</ext-link></mixed-citation></ref></ref-list></tp:taxon-treatment>
