# Supplementary material for: Integrative taxonomy and analysis of species richness patterns of nocturnal Darwin wasps of the genus Enicospilus Stephens (Hymenoptera, Ichneumonidae, Ophioninae) in Japan
Source: Zookeys. 2020 Nov 10;990:1–144. doi: 10.3897/zookeys.990.55542 (PMC7674391; doi:10.3897/zookeys.990.55542)
Supplement: XML Treatment for Enicospilus kunigamiensis [file zookeys.990.55542-treatment16.xml]

<!DOCTYPE tp:taxon-treatment
  PUBLIC "-//TaxonX//DTD Taxonomic Treatment Publishing DTD v0 20100105//EN" "tax-treatment-NSO.dtd">
<tp:taxon-treatment xmlns:tp="http://www.plazi.org/taxpub"><tp:treatment-meta><kwd-group><label>Taxon classification</label><kwd><named-content xmlns:xlink="http://www.w3.org/1999/xlink" content-type="kingdom">Animalia</named-content></kwd><kwd><named-content xmlns:xlink="http://www.w3.org/1999/xlink" content-type="order">Hymenoptera</named-content></kwd><kwd><named-content xmlns:xlink="http://www.w3.org/1999/xlink" content-type="family">Ichneumonidae</named-content></kwd></kwd-group><mixed-citation publication-type="journal"><person-group><name><surname>Shimizu</surname><given-names>So</given-names></name><name><surname>Broad</surname><given-names>Gavin R.</given-names></name><name><surname>Maeto</surname><given-names>Kaoru</given-names></name></person-group><article-title>Integrative taxonomy and analysis of species richness patterns of nocturnal Darwin wasps of the genus <italic><tp:taxon-name><tp:taxon-name-part taxon-name-part-type="genus" reg="Enicospilus">Enicospilus</tp:taxon-name-part></tp:taxon-name></italic> Stephens (<tp:taxon-name><tp:taxon-name-part taxon-name-part-type="order">Hymenoptera</tp:taxon-name-part></tp:taxon-name>, <tp:taxon-name><tp:taxon-name-part taxon-name-part-type="family">Ichneumonidae</tp:taxon-name-part></tp:taxon-name>, <tp:taxon-name><tp:taxon-name-part taxon-name-part-type="subfamily">Ophioninae</tp:taxon-name-part></tp:taxon-name>) in Japan</article-title><source>Zookeys</source><day>10</day><month>11</month><year>2020</year><volume>990</volume><fpage>1</fpage><lpage>144</lpage><pub-id pub-id-type="doi">10.3897/zookeys.990.55542</pub-id></mixed-citation></tp:treatment-meta><tp:nomenclature><tp:taxon-name><object-id xmlns:xlink="http://www.w3.org/1999/xlink" content-type="arpha" xlink:type="simple">65CCBAF6-A844-551B-AFF5-5716677F07CF</object-id>
              <tp:taxon-name-part taxon-name-part-type="genus" reg="Enicospilus">Enicospilus</tp:taxon-name-part>
              <tp:taxon-name-part taxon-name-part-type="species" reg="kunigamiensis">kunigamiensis</tp:taxon-name-part>
              <object-id xmlns:xlink="http://www.w3.org/1999/xlink" content-type="zoobank" xlink:type="simple">http://zoobank.org/071D94B5-5B8D-4F25-B581-61A968A0911D</object-id>
            </tp:taxon-name><tp:taxon-authority>Shimizu</tp:taxon-authority><tp:taxon-status xmlns:xlink="http://www.w3.org/1999/xlink" xlink:type="simple">sp. nov.</tp:taxon-status><xref ref-type="fig" rid="F23">Figure 23</xref></tp:nomenclature><tp:treatment-sec sec-type="etymology" id="SECID0EXOAM"><title>Etymology.</title><p>The specific name is derived from the type locality.</p></tp:treatment-sec><tp:treatment-sec sec-type="Type series" id="SECID0E3OAM"><title>Type series.</title><p>A holotype female only.</p><p><abbrev xmlns:xlink="http://www.w3.org/1999/xlink" xlink:title="holotype" id="ABBRID0EDPAM" xlink:type="simple">HT</abbrev>: ♀, Benoki, Kunigami Vil., Kunigami County, Okinawa-hontô, Okinawa Pref., Ryûkyûs, JAPAN, 9.IV.1996, M. Aoyagi leg. (<abbrev xmlns:xlink="http://www.w3.org/1999/xlink" xlink:title="light traps" id="ABBRID0EHPAM" xlink:type="simple">LT</abbrev>) (<named-content xmlns:xlink="http://www.w3.org/1999/xlink" content-type="dwc:institutional_code" xlink:type="simple">NIAES</named-content>).</p></tp:treatment-sec><tp:treatment-sec sec-type="distribution" id="SECID0EQPAM"><title>Distribution.</title><p>Oriental region.</p><p>JAPAN: [Ryûkyûs] Okinawa.</p></tp:treatment-sec><tp:treatment-sec sec-type="Bionomics" id="SECID0EWPAM"><title>Bionomics.</title><p>Unknown.</p></tp:treatment-sec><tp:treatment-sec sec-type="Differential diagnosis" id="SECID0E2PAM"><title>Differential diagnosis.</title><p>This species is similar to <italic><tp:taxon-name><tp:taxon-name-part taxon-name-part-type="genus" reg="Enicospilus">E.</tp:taxon-name-part> <tp:taxon-name-part taxon-name-part-type="species" reg="matsumurai">matsumurai</tp:taxon-name-part></tp:taxon-name></italic> sp. nov. but easily distinguishable by the number of antennal flagellomeres (i.e., antenna with 54 flagellomeres in <italic><tp:taxon-name><tp:taxon-name-part taxon-name-part-type="genus" reg="Enicospilus">E.</tp:taxon-name-part> <tp:taxon-name-part taxon-name-part-type="species" reg="kunigamiensis">kunigamiensis</tp:taxon-name-part></tp:taxon-name></italic> sp. nov. but 59–60 in <italic><tp:taxon-name><tp:taxon-name-part taxon-name-part-type="genus" reg="Enicospilus">E.</tp:taxon-name-part> <tp:taxon-name-part taxon-name-part-type="species" reg="matsumurai">matsumurai</tp:taxon-name-part></tp:taxon-name></italic> sp. nov.), value of <abbrev xmlns:xlink="http://www.w3.org/1999/xlink" xlink:title="Intercubital Index" id="ABBRID0ECRAM" xlink:type="simple">ICI</abbrev> (i.e., <abbrev xmlns:xlink="http://www.w3.org/1999/xlink" xlink:title="Intercubital Index" id="ABBRID0EGRAM" xlink:type="simple">ICI</abbrev> = 0.4 in <italic><tp:taxon-name><tp:taxon-name-part taxon-name-part-type="genus" reg="Enicospilus">E.</tp:taxon-name-part> <tp:taxon-name-part taxon-name-part-type="species" reg="kunigamiensis">kunigamiensis</tp:taxon-name-part></tp:taxon-name></italic> sp. nov. but 0.7–0.8 in <italic><tp:taxon-name><tp:taxon-name-part taxon-name-part-type="genus" reg="Enicospilus">E.</tp:taxon-name-part> <tp:taxon-name-part taxon-name-part-type="species" reg="matsumurai">matsumurai</tp:taxon-name-part></tp:taxon-name></italic> sp. nov.), length of lateral longitudinal carinae of scutellum (i.e., lateral longitudinal carinae along anterior 0.2 of scutellum in <italic><tp:taxon-name><tp:taxon-name-part taxon-name-part-type="genus" reg="Enicospilus">E.</tp:taxon-name-part> <tp:taxon-name-part taxon-name-part-type="species" reg="kunigamiensis">kunigamiensis</tp:taxon-name-part></tp:taxon-name></italic> sp. nov. but more than 0.8 in <italic><tp:taxon-name><tp:taxon-name-part taxon-name-part-type="genus" reg="Enicospilus">E.</tp:taxon-name-part> <tp:taxon-name-part taxon-name-part-type="species" reg="matsumurai">matsumurai</tp:taxon-name-part></tp:taxon-name></italic> sp. nov.), body size (body length ca. 23.0 mm in <italic><tp:taxon-name><tp:taxon-name-part taxon-name-part-type="genus" reg="Enicospilus">E.</tp:taxon-name-part> <tp:taxon-name-part taxon-name-part-type="species" reg="kunigamiensis">kunigamiensis</tp:taxon-name-part></tp:taxon-name></italic> sp. nov. but 28.0–30.5 mm in <italic><tp:taxon-name><tp:taxon-name-part taxon-name-part-type="genus" reg="Enicospilus">E.</tp:taxon-name-part> <tp:taxon-name-part taxon-name-part-type="species" reg="matsumurai">matsumurai</tp:taxon-name-part></tp:taxon-name></italic> sp. nov.), etc. However, the detailed affinities of <italic><tp:taxon-name><tp:taxon-name-part taxon-name-part-type="genus" reg="Enicospilus">E.</tp:taxon-name-part> <tp:taxon-name-part taxon-name-part-type="species" reg="kunigamiensis">kunigamiensis</tp:taxon-name-part></tp:taxon-name></italic> sp. nov. are unknown.</p></tp:treatment-sec><tp:treatment-sec sec-type="description" id="SECID0EXTAM"><title>Description.</title><p>Female (<abbrev xmlns:xlink="http://www.w3.org/1999/xlink" xlink:title="holotype" id="ABBRID0E4TAM" xlink:type="simple">HT</abbrev>). Body length ca. 23.0 mm.</p><p>Head with <abbrev xmlns:xlink="http://www.w3.org/1999/xlink" xlink:title="Geno-Orbital Index" id="ABBRID0EDUAM" xlink:type="simple">GOI</abbrev> = 2.5 (Fig. <xref ref-type="fig" rid="F23">23D</xref>). Lower face 0.7× as wide as high, strongly shiny, and smooth with fine setae (Fig. <xref ref-type="fig" rid="F23">23B</xref>). Clypeus 1.4× as wide as high, smooth, moderately convex in profile, and ventral margin acute (Fig. <xref ref-type="fig" rid="F23">23B, D</xref>). Malar space 0.2× as long as basal mandibular width (Fig. <xref ref-type="fig" rid="F23">23B, D</xref>). Mandible twisted by ca. 30°, moderately long, evenly rather strongly narrowed, outer surface smooth (Fig. <xref ref-type="fig" rid="F23">23B, D</xref>). Upper tooth of mandible 1.4× as long as lower. Frons, vertex and gena strongly shiny with fine setae (Fig. <xref ref-type="fig" rid="F23">23B–D</xref>). Posterior ocellus almost touching eye (Fig. <xref ref-type="fig" rid="F23">23B–D</xref>). Ventral end of occipital carina not joining oral carina. Antennae with 54 flagellomeres; first flagellomere 1.9× as long as second; 20<sup>th</sup> flagellomere 1.7× as long as wide.</p><p>Mesosoma entirely strongly shiny with setae (Fig. <xref ref-type="fig" rid="F23">23E</xref>). Pronotum finely diagonally striate (Fig. <xref ref-type="fig" rid="F23">23E</xref>). Mesoscutum 1.4× as long as maximum width, strongly shiny and finely punctate with setae, and evenly rounded in profile (Fig. <xref ref-type="fig" rid="F23">23E</xref>). Notauli absent (Fig. <xref ref-type="fig" rid="F23">23E</xref>). Scutellum moderately convex, rather weakly shiny, punctate, with lateral longitudinal carinae along anterior 0.2 of scutellum. Epicnemium densely punctate with setae. Epicnemial carina present, almost straight and inclined to anterior, dorsal end not reaching anterior margin of mesopleuron (Fig. <xref ref-type="fig" rid="F23">23E</xref>). Dorsal part of mesopleuron smooth to finely punctate and ventral part longitudinally finely punctostriate (Fig. <xref ref-type="fig" rid="F23">23E</xref>). Submetapleural carina broadened anteriorly (Fig. <xref ref-type="fig" rid="F23">23E</xref>). Metapleuron moderately diagonally striate (Fig. <xref ref-type="fig" rid="F23">23E</xref>). Propodeum declivous in profile; anterior transverse carina complete; anterior area longitudinally striate; spiracular area smooth; posterior area moderately rugose; propodeal spiracle elliptical and not joining pleural carina by ridge (Fig. <xref ref-type="fig" rid="F23">23E</xref>).</p><p>Wings (Fig. <xref ref-type="fig" rid="F23">23F</xref>). Fore wing length ca. 16.0 mm with <abbrev xmlns:xlink="http://www.w3.org/1999/xlink" xlink:title="Alar Index" id="ABBRID0ERWAM" xlink:type="simple">AI</abbrev> = 0.7, <abbrev xmlns:xlink="http://www.w3.org/1999/xlink" xlink:title="Cubital Index" id="ABBRID0EVWAM" xlink:type="simple">CI</abbrev> = 0.3, <abbrev xmlns:xlink="http://www.w3.org/1999/xlink" xlink:title="Discoidal Index" id="ABBRID0EZWAM" xlink:type="simple">DI</abbrev> = 0.3, <abbrev xmlns:xlink="http://www.w3.org/1999/xlink" xlink:title="Intercubital Index" id="ABBRID0E4WAM" xlink:type="simple">ICI</abbrev> = 0.4, <abbrev xmlns:xlink="http://www.w3.org/1999/xlink" xlink:title="Second Discoidal Index" id="ABBRID0EBXAM" xlink:type="simple">SDI</abbrev> = 1.1, <abbrev xmlns:xlink="http://www.w3.org/1999/xlink" xlink:title="Sinuousness Index" id="ABBRID0EFXAM" xlink:type="simple">SI</abbrev> = 0.1, <abbrev xmlns:xlink="http://www.w3.org/1999/xlink" xlink:title="Second Recurrent Index" id="ABBRID0EJXAM" xlink:type="simple">SRI</abbrev> = 0.3; vein 1m-cu&amp;M almost evenly curved; vein 2r&amp;RS almost straight; vein RS rather evenly curved; fenestra and sclerites of discosubmarginal cell as in Fig. <xref ref-type="fig" rid="F23">23F</xref>; proximal sclerite triangular, faintly confluent with distal sclerite, strongly pigmented; central sclerite not well-delimited and pigmented part suboval, positioned in anterodistal part of fenestra; distal sclerite vestigial; proximal corner of marginal cell evenly setose; posterodistal corner of second discal cell ca. 100° and of subbasal cell ca. 70°; vein 1cu-a antefurcal to M&amp;RS by 0.1× length of 1cu-a. Hind wing with <abbrev xmlns:xlink="http://www.w3.org/1999/xlink" xlink:title="Nervellar Index" id="ABBRID0ERXAM" xlink:type="simple">NI</abbrev> = 2.3; vein RS straight; vein RA with 7 uniform hamuli.</p><p>Legs. Hind leg with coxa in profile 1.8× as long as deep; basitarsus 1.9× as long as second tarsomere; fourth tarsomere 3.1× as long as wide; tarsal claw simply pectinate.</p><p>Metasoma with <abbrev xmlns:xlink="http://www.w3.org/1999/xlink" xlink:title="Dorsal Metasomal Index" id="ABBRID0EYXAM" xlink:type="simple">DMI</abbrev> = 1.4, <abbrev xmlns:xlink="http://www.w3.org/1999/xlink" xlink:title="Petiolar Index" id="ABBRID0E3XAM" xlink:type="simple">PI</abbrev> = 3.2, <abbrev xmlns:xlink="http://www.w3.org/1999/xlink" xlink:title="Thyridium Index" id="ABBRID0EAYAM" xlink:type="simple">THI</abbrev> = 3.5; thyridium oval; ovipositor sheath not longer than posterior depth of metasoma (Fig. <xref ref-type="fig" rid="F23">23A</xref>).</p><p>Colour (Fig. <xref ref-type="fig" rid="F23">23</xref>). Longitudinal vittae of mesoscutum and metasoma red-brown; apex of mandible black, otherwise whitish yellow. Wings weakly infuscate; sclerites pigmented and amber; vein dark reddish brown.</p><p>Male. Unknown.</p><fig id="F23" position="float" orientation="portrait"><object-id xmlns:xlink="http://www.w3.org/1999/xlink" content-type="doi" xlink:type="simple">10.3897/zookeys.990.55542.figure23</object-id><object-id xmlns:xlink="http://www.w3.org/1999/xlink" content-type="arpha" xlink:type="simple">3F978841-E023-53B6-8223-0FE5D763A06E</object-id><label>Figure 23.</label><caption><p><italic><tp:taxon-name><tp:taxon-name-part taxon-name-part-type="genus" reg="Enicospilus">Enicospilus</tp:taxon-name-part> <tp:taxon-name-part taxon-name-part-type="species" reg="kunigamiensis">kunigamiensis</tp:taxon-name-part></tp:taxon-name></italic> Shimizu, sp. nov. ♀ (<abbrev xmlns:xlink="http://www.w3.org/1999/xlink" xlink:title="holotype" id="ABBRID0ECZAM" xlink:type="simple">HT</abbrev>) from Japan <bold>A</bold> habitus <bold>B</bold> head, frontal view <bold>C</bold> head, dorsal view <bold>D</bold> head lateral view <bold>E</bold> mesosoma, lateral view <bold>F</bold> central part of fore wing.</p></caption><graphic xmlns:xlink="http://www.w3.org/1999/xlink" xlink:href="zookeys-990-001-g023.jpg" position="float" orientation="portrait" xlink:type="simple" id="oo_473789.jpg"><uri content-type="original_file" xlink:type="simple">https://binary.pensoft.net/fig/473789</uri></graphic></fig></tp:treatment-sec></tp:taxon-treatment>
