# Supplementary material for: Integrative taxonomy and analysis of species richness patterns of nocturnal Darwin wasps of the genus Enicospilus Stephens (Hymenoptera, Ichneumonidae, Ophioninae) in Japan
Source: Zookeys. 2020 Nov 10;990:1–144. doi: 10.3897/zookeys.990.55542 (PMC7674391; doi:10.3897/zookeys.990.55542)
Supplement: XML Treatment for Enicospilus laqueatus [file zookeys.990.55542-treatment17.xml]

<!DOCTYPE tp:taxon-treatment
  PUBLIC "-//TaxonX//DTD Taxonomic Treatment Publishing DTD v0 20100105//EN" "tax-treatment-NSO.dtd">
<tp:taxon-treatment xmlns:tp="http://www.plazi.org/taxpub"><tp:treatment-meta><kwd-group><label>Taxon classification</label><kwd><named-content xmlns:xlink="http://www.w3.org/1999/xlink" content-type="kingdom">Animalia</named-content></kwd><kwd><named-content xmlns:xlink="http://www.w3.org/1999/xlink" content-type="order">Hymenoptera</named-content></kwd><kwd><named-content xmlns:xlink="http://www.w3.org/1999/xlink" content-type="family">Ichneumonidae</named-content></kwd></kwd-group><mixed-citation publication-type="journal"><person-group><name><surname>Shimizu</surname><given-names>So</given-names></name><name><surname>Broad</surname><given-names>Gavin R.</given-names></name><name><surname>Maeto</surname><given-names>Kaoru</given-names></name></person-group><article-title>Integrative taxonomy and analysis of species richness patterns of nocturnal Darwin wasps of the genus <italic><tp:taxon-name><tp:taxon-name-part taxon-name-part-type="genus" reg="Enicospilus">Enicospilus</tp:taxon-name-part></tp:taxon-name></italic> Stephens (<tp:taxon-name><tp:taxon-name-part taxon-name-part-type="order">Hymenoptera</tp:taxon-name-part></tp:taxon-name>, <tp:taxon-name><tp:taxon-name-part taxon-name-part-type="family">Ichneumonidae</tp:taxon-name-part></tp:taxon-name>, <tp:taxon-name><tp:taxon-name-part taxon-name-part-type="subfamily">Ophioninae</tp:taxon-name-part></tp:taxon-name>) in Japan</article-title><source>Zookeys</source><day>10</day><month>11</month><year>2020</year><volume>990</volume><fpage>1</fpage><lpage>144</lpage><pub-id pub-id-type="doi">10.3897/zookeys.990.55542</pub-id></mixed-citation></tp:treatment-meta><tp:nomenclature><tp:taxon-name><object-id xmlns:xlink="http://www.w3.org/1999/xlink" content-type="arpha" xlink:type="simple">B243E3E5-F8A7-5101-8B99-F1687E317EE7</object-id>
              <tp:taxon-name-part taxon-name-part-type="genus" reg="Enicospilus">Enicospilus</tp:taxon-name-part>
              <tp:taxon-name-part taxon-name-part-type="species" reg="laqueatus">laqueatus</tp:taxon-name-part>
            </tp:taxon-name><tp:taxon-authority>(Enderlein, 1921)</tp:taxon-authority><xref ref-type="fig" rid="F24">Figure 24</xref><tp:nomenclature-citation-list><tp:nomenclature-citation><tp:taxon-name>
                  <tp:taxon-name-part taxon-name-part-type="genus" reg="Henicospilus">Henicospilus</tp:taxon-name-part> <tp:taxon-name-part taxon-name-part-type="species" reg="laqueatus">laqueatus</tp:taxon-name-part></tp:taxon-name><comment>Enderlein, 1921: 26; <abbrev xmlns:xlink="http://www.w3.org/1999/xlink" xlink:title="holotype" id="ABBRID0EN2AM" xlink:type="simple">HT</abbrev> ♂ from Taiwan, <named-content xmlns:xlink="http://www.w3.org/1999/xlink" content-type="dwc:institutional_code" xlink:type="simple">IZPAN</named-content>, not examined.</comment></tp:nomenclature-citation><tp:nomenclature-citation><tp:taxon-name>
                  <tp:taxon-name-part taxon-name-part-type="genus" reg="Enicospilus">Enicospilus</tp:taxon-name-part> <tp:taxon-name-part taxon-name-part-type="species" reg="leetoni">leetoni</tp:taxon-name-part></tp:taxon-name><comment>Chiu, 1954: 38; <abbrev xmlns:xlink="http://www.w3.org/1999/xlink" xlink:title="holotype" id="ABBRID0ED3AM" xlink:type="simple">HT</abbrev> ♀ from Taiwan, <named-content xmlns:xlink="http://www.w3.org/1999/xlink" content-type="dwc:institutional_code" xlink:type="simple">TARI</named-content>, examined; synonymised by <xref ref-type="bibr" rid="B41">Gauld and Mitchell (1981</xref>: 396).</comment></tp:nomenclature-citation></tp:nomenclature-citation-list></tp:nomenclature><tp:treatment-sec sec-type="material" id="SECID0EQ3AM"><title>Specimens examined.</title><p>Total of 76 specimens (48♀♀26♂♂ and 2 unsexed): India (2♀♀1♂), Japan (22♀♀23♂♂), Taiwan (23♀♀2♂♂ and 2 unsexed), Zambia (1♀).</p><p>Type series: <abbrev xmlns:xlink="http://www.w3.org/1999/xlink" xlink:title="holotype" id="ABBRID0EX3AM" xlink:type="simple">HT</abbrev> ♀ of <italic><tp:taxon-name><tp:taxon-name-part taxon-name-part-type="genus" reg="Enicospilus">Enicospilus</tp:taxon-name-part> <tp:taxon-name-part taxon-name-part-type="species" reg="leetoni">leetoni</tp:taxon-name-part></tp:taxon-name></italic> Chiu, 1954, Taihoku, TAIWAN, 1.IX.1925, J. Sonan leg. (<named-content xmlns:xlink="http://www.w3.org/1999/xlink" content-type="dwc:institutional_code" xlink:type="simple">TARI</named-content>).</p></tp:treatment-sec><tp:treatment-sec sec-type="distribution" id="SECID0EL4AM"><title>Distribution.</title><p>Afrotropical and Oriental regions (<xref ref-type="bibr" rid="B199">Yu et al. 2016</xref>); new to the Eastern Palaearctic (Hachijô-jima, Tôkyô, Kantô-Kôshin, Japan) and Oceanic (Nishi-jima, Tôkyô, Ogasawara, Japan) regions (cf. Suppl. material <xref ref-type="supplementary-material" rid="S1">1</xref>: Table S1); this is a predominantly (sub-)tropical species. This species is widely distributed from the Afrotropical to Oriental regions and <xref ref-type="bibr" rid="B32">Gauld (1982)</xref> suggested that it has possibly been introduced from Asia to Africa, although there is no reliable evidence to support or refute his hypotheses.</p><p>Newly recorded from Japan.</p><p>JAPAN: [Kantô-Kôshin] Tôkyô; [Ryûkyûs] Kagoshima and Okinawa; [Ogasawara] Tôkyô. This species is restricted to southern regions of Japan.</p></tp:treatment-sec><tp:treatment-sec sec-type="Bionomics" id="SECID0E64AM"><title>Bionomics.</title><p>Unknown.</p></tp:treatment-sec><tp:treatment-sec sec-type="Differential diagnosis" id="SECID0EE5AM"><title>Differential diagnosis.</title><p>This species resembles <italic><tp:taxon-name><tp:taxon-name-part taxon-name-part-type="genus" reg="Enicospilus">E.</tp:taxon-name-part> <tp:taxon-name-part taxon-name-part-type="species" reg="pseudantennatus">pseudantennatus</tp:taxon-name-part></tp:taxon-name></italic>, <italic><tp:taxon-name><tp:taxon-name-part taxon-name-part-type="genus" reg="Enicospilus">E.</tp:taxon-name-part> <tp:taxon-name-part taxon-name-part-type="species" reg="vestigator">vestigator</tp:taxon-name-part></tp:taxon-name></italic>, and <italic><tp:taxon-name><tp:taxon-name-part taxon-name-part-type="genus" reg="Enicospilus">E.</tp:taxon-name-part> <tp:taxon-name-part taxon-name-part-type="species" reg="tripartitus">tripartitus</tp:taxon-name-part></tp:taxon-name></italic> on the shape of fore wing fenestra, sclerites, and venation. However, <italic><tp:taxon-name><tp:taxon-name-part taxon-name-part-type="genus" reg="Enicospilus">E.</tp:taxon-name-part> <tp:taxon-name-part taxon-name-part-type="species" reg="laqueatus">laqueatus</tp:taxon-name-part></tp:taxon-name></italic> is easily distinguishable from them by the outer mandibular surface morphology (i.e., outer mandibular surface with diagonal setose groove between dorsoproximal corner and base of apical teeth in <italic><tp:taxon-name><tp:taxon-name-part taxon-name-part-type="genus" reg="Enicospilus">E.</tp:taxon-name-part> <tp:taxon-name-part taxon-name-part-type="species" reg="laqueatus">laqueatus</tp:taxon-name-part></tp:taxon-name></italic>, but smooth or just densely punctate with stout setae in the other three species, as summarised in Table <xref ref-type="table" rid="T6">6</xref>). In addition, this species morphologically resembles <italic><tp:taxon-name><tp:taxon-name-part taxon-name-part-type="genus" reg="Enicospilus">E.</tp:taxon-name-part> <tp:taxon-name-part taxon-name-part-type="species" reg="aciculatus">aciculatus</tp:taxon-name-part></tp:taxon-name></italic> and <italic><tp:taxon-name><tp:taxon-name-part taxon-name-part-type="genus" reg="Enicospilus">E.</tp:taxon-name-part> <tp:taxon-name-part taxon-name-part-type="species" reg="yonezawanus">yonezawanus</tp:taxon-name-part></tp:taxon-name></italic> but is distinguished from them by its strongly pigmented central sclerite of fore wing fenestra (Fig. <xref ref-type="fig" rid="F24">24F</xref>) (central sclerite very weakly pigmented or vestigial in <italic><tp:taxon-name><tp:taxon-name-part taxon-name-part-type="genus" reg="Enicospilus">E.</tp:taxon-name-part> <tp:taxon-name-part taxon-name-part-type="species" reg="aciculatus">aciculatus</tp:taxon-name-part></tp:taxon-name></italic>, as in Fig. <xref ref-type="fig" rid="F10">10F</xref>, and completely lacking in <italic><tp:taxon-name><tp:taxon-name-part taxon-name-part-type="genus" reg="Enicospilus">E.</tp:taxon-name-part> <tp:taxon-name-part taxon-name-part-type="species" reg="yonezawanus">yonezawanus</tp:taxon-name-part></tp:taxon-name></italic>, as in Fig. <xref ref-type="fig" rid="F54">54F</xref>).</p><fig id="F24" position="float" orientation="portrait"><object-id xmlns:xlink="http://www.w3.org/1999/xlink" content-type="doi" xlink:type="simple">10.3897/zookeys.990.55542.figure24</object-id><object-id xmlns:xlink="http://www.w3.org/1999/xlink" content-type="arpha" xlink:type="simple">7855C62C-CA5A-5C9E-AB5F-2E6ABE8374FF</object-id><label>Figure 24.</label><caption><p><italic><tp:taxon-name><tp:taxon-name-part taxon-name-part-type="genus" reg="Enicospilus">Enicospilus</tp:taxon-name-part> <tp:taxon-name-part taxon-name-part-type="species" reg="laqueatus">laqueatus</tp:taxon-name-part></tp:taxon-name></italic> (Enderlein, 1921) ♀ from Japan <bold>A</bold> habitus <bold>B</bold> head, frontal view <bold>C</bold> head, dorsal view <bold>D</bold> head, lateral view <bold>E</bold> mesosoma, lateral view <bold>F</bold> central part of fore wing.</p></caption><graphic xmlns:xlink="http://www.w3.org/1999/xlink" xlink:href="zookeys-990-001-g024.jpg" position="float" orientation="portrait" xlink:type="simple" id="oo_473790.jpg"><uri content-type="original_file" xlink:type="simple">https://binary.pensoft.net/fig/473790</uri></graphic></fig><table-wrap id="T6" position="float" orientation="portrait"><label>Table 6.</label><caption><p>Comparison of diagnostic characters of <italic><tp:taxon-name><tp:taxon-name-part taxon-name-part-type="genus" reg="Enicospilus">Enicospilus</tp:taxon-name-part></tp:taxon-name></italic> species in Japan that share the triangular fore wing proximal sclerite, larger and strongly pigmented central sclerite, entirely testaceous body, and similar shape of fore wing veins: <italic><tp:taxon-name><tp:taxon-name-part taxon-name-part-type="genus" reg="Enicospilus">E.</tp:taxon-name-part> <tp:taxon-name-part taxon-name-part-type="species" reg="laqueatus">laqueatus</tp:taxon-name-part></tp:taxon-name></italic>, <italic><tp:taxon-name><tp:taxon-name-part taxon-name-part-type="genus" reg="Enicospilus">E.</tp:taxon-name-part> <tp:taxon-name-part taxon-name-part-type="species" reg="tripartitus">tripartitus</tp:taxon-name-part></tp:taxon-name></italic> and <italic><tp:taxon-name><tp:taxon-name-part taxon-name-part-type="genus" reg="Enicospilus">E.</tp:taxon-name-part> <tp:taxon-name-part taxon-name-part-type="species" reg="vestigator">vestigator</tp:taxon-name-part></tp:taxon-name></italic>.</p></caption><table id="TID0ERAEM" rules="all"><tbody><tr><th rowspan="2" colspan="1">Characters</th><th rowspan="1" colspan="3">Species</th></tr><tr><th rowspan="1" colspan="1">
                      <italic><tp:taxon-name>
                          <tp:taxon-name-part taxon-name-part-type="genus" reg="Enicospilus"/>
                          <tp:taxon-name-part taxon-name-part-type="species" reg="laqueatus">laqueatus</tp:taxon-name-part>
                        </tp:taxon-name></italic>
                    </th><th rowspan="1" colspan="1">
                      <italic><tp:taxon-name>
                          <tp:taxon-name-part taxon-name-part-type="genus" reg="Enicospilus"/>
                          <tp:taxon-name-part taxon-name-part-type="species" reg="tripartitus">tripartitus</tp:taxon-name-part>
                        </tp:taxon-name></italic>
                    </th><th rowspan="1" colspan="1">
                      <italic><tp:taxon-name>
                          <tp:taxon-name-part taxon-name-part-type="genus" reg="Enicospilus"/>
                          <tp:taxon-name-part taxon-name-part-type="species" reg="vestigator">vestigator</tp:taxon-name-part>
                        </tp:taxon-name></italic>
                    </th></tr><tr><td rowspan="1" colspan="1">Lower margin of clypeus</td><td rowspan="1" colspan="1">acute</td><td rowspan="1" colspan="1">blunt and impressed</td><td rowspan="1" colspan="1">blunt</td></tr><tr><td rowspan="1" colspan="1">Torsion of mandible</td><td rowspan="1" colspan="1">10–15°</td><td rowspan="1" colspan="1">10–12°</td><td rowspan="1" colspan="1">60–80°</td></tr><tr><td rowspan="1" colspan="1">Outer surface of mandible</td><td rowspan="1" colspan="1">with a diagonal groove</td><td rowspan="1" colspan="1">covered with dence and long setae</td><td rowspan="1" colspan="1">smooth</td></tr><tr><td rowspan="1" colspan="1">Basal concavity of mandibular outer surface</td><td rowspan="1" colspan="1">shallow</td><td rowspan="1" colspan="1">deep</td><td rowspan="1" colspan="1">shallow</td></tr><tr><td rowspan="1" colspan="1">Discosubmarginal cell</td><td rowspan="1" colspan="1">rather short</td><td rowspan="1" colspan="1">rather short</td><td rowspan="1" colspan="1">long</td></tr><tr><td rowspan="1" colspan="1">
                      <abbrev xmlns:xlink="http://www.w3.org/1999/xlink" xlink:title="Intercubital Index" id="ABBRID0EOIBM" xlink:type="simple">ICI</abbrev>
                    </td><td rowspan="1" colspan="1">0.4–0.5</td><td rowspan="1" colspan="1">0.5–0.7</td><td rowspan="1" colspan="1">0.6–0.9</td></tr></tbody></table></table-wrap></tp:treatment-sec><tp:treatment-sec><!--Section generated to contain objects referenced in tp:taxon-treatment.--><supplementary-material xmlns:xlink="http://www.w3.org/1999/xlink" id="S1" position="float" orientation="portrait" xlink:type="simple"><object-id content-type="doi" xlink:type="simple">10.3897/zookeys.990.55542.suppl1</object-id><object-id content-type="arpha" xlink:type="simple">A778AFE1-9A10-5437-8541-E51C8AD86359</object-id><label>Supplementary material 1</label><caption><p>Table S1. Specimens examined</p></caption><statement content-type="dataType"><label>Data type</label><p>specimen data</p></statement><statement content-type="notes"><label>Explanation note</label><p>Abbreviations for repositories are as follows: <abbrev content-type="institution" xlink:title="Canadian National Collection of Insects, Ottawa, Canada" id="ABBRID0ESUHO" xlink:type="simple">CNC</abbrev>-Canadian National Collection of Insects, Ottawa, Canada; <abbrev content-type="institution" xlink:title="Entomological Laboratory, Meijô University, Nagoya, Japan" id="ABBRID0EXUHO" xlink:type="simple">ELMU</abbrev>-Entomological Laboratory, Meijô University, Nagoya, Japan; <abbrev content-type="institution" xlink:title="Utah State University Insect Collection" id="ABBRID0E3UHO" xlink:type="simple">EMUS</abbrev>-Utah State University Insect Collection (= American Entomological Institute: <abbrev content-type="institution" xlink:title="American Entomological Institute" xlink:type="simple">AEI</abbrev>), Department of Biology, Utah State University, Logan, Utah, USA; <abbrev content-type="institution" xlink:title="Ehime University Museum, Matsuyama, Japan" id="ABBRID0EBVHO" xlink:type="simple">EUM</abbrev>-Ehime University Museum, Matsuyama, Japan; <abbrev content-type="institution" xlink:title="Hiwa Museum for Natural History, Shôbara, Japan" id="ABBRID0EGVHO" xlink:type="simple">HMNH</abbrev>-Hiwa Museum for Natural History, Shôbara, Japan; <abbrev content-type="institution" xlink:title="Kanagawa Prefectural Museum of Natural History, Odawara, Japan" id="ABBRID0ELVHO" xlink:type="simple">KPMNH</abbrev>-Kanagawa Prefectural Museum of Natural History, Odawara, Japan; <abbrev content-type="institution" xlink:title="Entomological Laboratory, Kyûshû University, Fukuoka, Japan" id="ABBRID0EQVHO" xlink:type="simple">KUEC</abbrev>-Entomological Laboratory, Kyûshû University, Fukuoka, Japan; <abbrev content-type="institution" xlink:title="Museum of Nature and Human Activities, Sanda, Japan" id="ABBRID0EVVHO" xlink:type="simple">MNHA</abbrev>-Museum of Nature and Human Activities, Sanda, Japan; <abbrev content-type="institution" xlink:title="Institute for Agro-Environmental Sciences, NARO" id="ABBRID0E1VHO" xlink:type="simple">NIAES</abbrev>-Institute for Agro-Environmental Sciences, NARO (= National Institute for Agro-Environmental Sciences), Tsukuba, Japan; <abbrev content-type="institution" xlink:title="Natural History Museum, London, United Kingdom" id="ABBRID0E6VHO" xlink:type="simple">NHMUK</abbrev>-Natural History Museum, London, United Kingdom (formerly BMNH = British Museum of Natural History); <abbrev content-type="institution" xlink:title="National Museum of Nature and Science, Tsukuba, Japan" id="ABBRID0EEWHO" xlink:type="simple">NSMT</abbrev>-National Museum of Nature and Science, Tsukuba, Japan; <abbrev content-type="institution" xlink:title="Ōsaka Museum of Natural History, Ōsaka, Japan" id="ABBRID0EJWHO" xlink:type="simple">OMNH</abbrev>-Ōsaka Museum of Natural History, Ōsaka, Japan; <abbrev content-type="institution" xlink:title="The Laboratory of Systematic Entomology" id="ABBRID0EOWHO" xlink:type="simple">SEHU</abbrev>-The Laboratory of Systematic Entomology (= Entomological Institute: EIHU), Hokkaidô University, Sapporo, Japan; <abbrev content-type="institution" xlink:title="Taiwan Agricultural Research Institute Council of Agriculture, Executive Yuan, Taichung, Taiwan" id="ABBRID0ETWHO" xlink:type="simple">TARI</abbrev>-Taiwan Agricultural Research Institute Council of Agriculture, Executive Yuan, Taichung, Taiwan; <abbrev content-type="institution" xlink:title="Tochigi Prefectural Museum, Utsunomiya, Japan" id="ABBRID0EYWHO" xlink:type="simple">TPM</abbrev>-Tochigi Prefectural Museum, Utsunomiya, Japan. Abbreviaions for non-repositories are as follows: <abbrev xlink:title="allotype" id="ABBRID0E4WHO" xlink:type="simple">AT</abbrev>-allotype; F-female; <abbrev xlink:title="holotype" id="ABBRID0EBXHO" xlink:type="simple">HT</abbrev>-holotype; <abbrev xlink:title="lectotype" id="ABBRID0EFXHO" xlink:type="simple">LCT</abbrev>-lectotype; <abbrev xlink:title="light traps" id="ABBRID0EJXHO" xlink:type="simple">LT</abbrev>-light traps; M-male; <abbrev xlink:title="Malaise traps" id="ABBRID0ENXHO" xlink:type="simple">MsT</abbrev>-Malaise traps; <abbrev xlink:title="paratype" id="ABBRID0ERXHO" xlink:type="simple">PT</abbrev>-paratype; <abbrev xlink:title="syntype" id="ABBRID0EVXHO" xlink:type="simple">SYT</abbrev>-syntype. Abbreviaions for collection are as follows: <abbrev xlink:title="J. Minamikawa collection at NIAES" id="ABBRID0EZXHO" xlink:type="simple">JMC</abbrev>, J. Minamikawa collection at <abbrev content-type="institution" xlink:title="Institute for Agro-Environmental Sciences, NARO" id="ABBRID0E4XHO" xlink:type="simple">NIAES</abbrev>; <abbrev xlink:title="K. Kusigemati collection at SEHU" id="ABBRID0ECYHO" xlink:type="simple">KUSIG</abbrev>, K. Kusigemati collection at <abbrev content-type="institution" xlink:title="The Laboratory of Systematic Entomology" id="ABBRID0EGYHO" xlink:type="simple">SEHU</abbrev>; <abbrev xlink:title="S. Momoi collection at MNHA" id="ABBRID0ELYHO" xlink:type="simple">SMCM</abbrev>, S. Momoi collection at <abbrev content-type="institution" xlink:title="Museum of Nature and Human Activities, Sanda, Japan" id="ABBRID0EPYHO" xlink:type="simple">MNHA</abbrev>; <abbrev xlink:title="T. Ishii collection at NIAES" id="ABBRID0EUYHO" xlink:type="simple">TIC</abbrev>, T. Ishii collection at <abbrev content-type="institution" xlink:title="Institute for Agro-Environmental Sciences, NARO" id="ABBRID0EYYHO" xlink:type="simple">NIAES</abbrev>; <abbrev xlink:title="S. Asahina collection at NSMT" id="ABBRID0E4YHO" xlink:type="simple">SAC</abbrev>, S. Asahina collection at <abbrev content-type="institution" xlink:title="National Museum of Nature and Science, Tsukuba, Japan" id="ABBRID0EBZHO" xlink:type="simple">NSMT</abbrev>.</p></statement><media xlink:href="zookeys-990-001-s001.xlsx" mimetype="application" mime-subtype="vnd.openxmlformats-officedocument.spreadsheetml.sheet" position="float" orientation="portrait" xlink:type="simple" id="oo_473826.xlsx"><uri content-type="original_file" xlink:type="simple">https://binary.pensoft.net/file/473826</uri></media><permissions><license xlink:type="simple"><license-p>This dataset is made available under the Open Database License (http://opendatacommons.org/licenses/odbl/1.0/). The Open Database License (ODbL) is a license agreement intended to allow users to freely share, modify, and use this Dataset while maintaining this same freedom for others, provided that the original source and author(s) are credited.</license-p></license></permissions><attrib specific-use="authors">So Shimizu</attrib></supplementary-material><fig id="F10" position="float" orientation="portrait"><object-id xmlns:xlink="http://www.w3.org/1999/xlink" content-type="doi" xlink:type="simple">10.3897/zookeys.990.55542.figure10</object-id><object-id xmlns:xlink="http://www.w3.org/1999/xlink" content-type="arpha" xlink:type="simple">3809A5CA-CCE6-5BC4-98D8-B2CB84CAB90A</object-id><label>Figure 10.</label><caption><p><italic><tp:taxon-name><tp:taxon-name-part taxon-name-part-type="genus" reg="Enicospilus">Enicospilus</tp:taxon-name-part> <tp:taxon-name-part taxon-name-part-type="species" reg="aciculatus">aciculatus</tp:taxon-name-part></tp:taxon-name></italic> (Taschenberg, 1875) ♀ from Japan <bold>A</bold> habitus <bold>B</bold> head, frontal view <bold>C</bold> head, dorsal view <bold>D</bold> head, lateral view <bold>E</bold> mesosoma, lateral view <bold>F</bold> central part of fore wing.</p></caption><graphic xmlns:xlink="http://www.w3.org/1999/xlink" xlink:href="zookeys-990-001-g010.jpg" position="float" orientation="portrait" xlink:type="simple" id="oo_473776.jpg"><uri content-type="original_file" xlink:type="simple">https://binary.pensoft.net/fig/473776</uri></graphic></fig><fig id="F54" position="float" orientation="portrait"><object-id xmlns:xlink="http://www.w3.org/1999/xlink" content-type="doi" xlink:type="simple">10.3897/zookeys.990.55542.figure54</object-id><object-id xmlns:xlink="http://www.w3.org/1999/xlink" content-type="arpha" xlink:type="simple">99CAB383-4A6B-575D-A72F-874B9A6D3396</object-id><label>Figure 54.</label><caption><p><italic><tp:taxon-name><tp:taxon-name-part taxon-name-part-type="genus" reg="Enicospilus">Enicospilus</tp:taxon-name-part> <tp:taxon-name-part taxon-name-part-type="species" reg="yonezawanus">yonezawanus</tp:taxon-name-part></tp:taxon-name></italic> (Uchida, 1928) ♀ from Japan <bold>A</bold> habitus <bold>B</bold> head, frontal view <bold>C</bold> head, dorsal view <bold>D</bold> head, lateral view <bold>E</bold> mesosoma, lateral view <bold>F</bold> central part of fore wing.</p></caption><graphic xmlns:xlink="http://www.w3.org/1999/xlink" xlink:href="zookeys-990-001-g054.jpg" position="float" orientation="portrait" xlink:type="simple" id="oo_473820.jpg"><uri content-type="original_file" xlink:type="simple">https://binary.pensoft.net/fig/473820</uri></graphic></fig></tp:treatment-sec><ref-list><ref id="B41"><mixed-citation xmlns:xlink="http://www.w3.org/1999/xlink" xlink:type="simple"><person-group><name name-style="western"><surname>Gauld</surname><given-names>ID</given-names></name><name name-style="western"><surname>Mitchell</surname><given-names>PA</given-names></name></person-group> (<year>1981</year>) <source>The taxonomy, distribution and host preferences of Indo-Papuan parasitic wasps of the subfamily <tp:taxon-name><tp:taxon-name-part taxon-name-part-type="subfamily">Ophioninae</tp:taxon-name-part></tp:taxon-name>.</source><publisher-name>CAB: Slough / Commonwealth Institute of Entomology</publisher-name>, <publisher-loc>London</publisher-loc>, <size units="page">611 pp</size>.</mixed-citation></ref><ref id="B199"><mixed-citation xmlns:xlink="http://www.w3.org/1999/xlink" xlink:type="simple"><person-group><name name-style="western"><surname>Yu</surname><given-names>DSK</given-names></name><name name-style="western"><surname>van Achterberg</surname><given-names>C</given-names></name><name name-style="western"><surname>Horstmann</surname><given-names>K</given-names></name></person-group> (<year>2016</year>) Taxapad 2016, <tp:taxon-name><tp:taxon-name-part taxon-name-part-type="superfamily">Ichneumonoidea</tp:taxon-name-part></tp:taxon-name> 2015 Database on flash-drive. Nepean, Ontario, Canada. <ext-link xlink:type="simple" ext-link-type="uri" xlink:href="http://www.taxapad.com">www.taxapad.com</ext-link></mixed-citation></ref><ref id="B32"><mixed-citation xmlns:xlink="http://www.w3.org/1999/xlink" xlink:type="simple"><person-group><name name-style="western"><surname>Gauld</surname><given-names>ID</given-names></name></person-group> (<year>1982</year>) <article-title>A revised key to the <italic><tp:taxon-name><tp:taxon-name-part taxon-name-part-type="genus">Enicospilus</tp:taxon-name-part> <tp:taxon-name-part taxon-name-part-type="species">antefurcalis</tp:taxon-name-part></tp:taxon-name></italic> (Szépligeti) (<tp:taxon-name><tp:taxon-name-part taxon-name-part-type="order">Hymenoptera</tp:taxon-name-part></tp:taxon-name>: <tp:taxon-name><tp:taxon-name-part taxon-name-part-type="family">Ichneumonidae</tp:taxon-name-part></tp:taxon-name>) species-group of the Afrotropical region.</article-title><source>Bulletin of Entomological Research</source><volume>72</volume>: <fpage>33</fpage>–<lpage>38</lpage>. <ext-link xlink:type="simple" ext-link-type="doi" xlink:href="10.1017/S0007485300050264">https://doi.org/10.1017/S0007485300050264</ext-link></mixed-citation></ref></ref-list></tp:taxon-treatment>
