# Supplementary material for: Integrative taxonomy and analysis of species richness patterns of nocturnal Darwin wasps of the genus Enicospilus Stephens (Hymenoptera, Ichneumonidae, Ophioninae) in Japan
Source: Zookeys. 2020 Nov 10;990:1–144. doi: 10.3897/zookeys.990.55542 (PMC7674391; doi:10.3897/zookeys.990.55542)
Supplement: XML Treatment for Enicospilus limnophilus [file zookeys.990.55542-treatment18.xml]

<!DOCTYPE tp:taxon-treatment
  PUBLIC "-//TaxonX//DTD Taxonomic Treatment Publishing DTD v0 20100105//EN" "tax-treatment-NSO.dtd">
<tp:taxon-treatment xmlns:tp="http://www.plazi.org/taxpub"><tp:treatment-meta><kwd-group><label>Taxon classification</label><kwd><named-content xmlns:xlink="http://www.w3.org/1999/xlink" content-type="kingdom">Animalia</named-content></kwd><kwd><named-content xmlns:xlink="http://www.w3.org/1999/xlink" content-type="order">Hymenoptera</named-content></kwd><kwd><named-content xmlns:xlink="http://www.w3.org/1999/xlink" content-type="family">Ichneumonidae</named-content></kwd></kwd-group><mixed-citation publication-type="journal"><person-group><name><surname>Shimizu</surname><given-names>So</given-names></name><name><surname>Broad</surname><given-names>Gavin R.</given-names></name><name><surname>Maeto</surname><given-names>Kaoru</given-names></name></person-group><article-title>Integrative taxonomy and analysis of species richness patterns of nocturnal Darwin wasps of the genus <italic><tp:taxon-name><tp:taxon-name-part taxon-name-part-type="genus" reg="Enicospilus">Enicospilus</tp:taxon-name-part></tp:taxon-name></italic> Stephens (<tp:taxon-name><tp:taxon-name-part taxon-name-part-type="order">Hymenoptera</tp:taxon-name-part></tp:taxon-name>, <tp:taxon-name><tp:taxon-name-part taxon-name-part-type="family">Ichneumonidae</tp:taxon-name-part></tp:taxon-name>, <tp:taxon-name><tp:taxon-name-part taxon-name-part-type="subfamily">Ophioninae</tp:taxon-name-part></tp:taxon-name>) in Japan</article-title><source>Zookeys</source><day>10</day><month>11</month><year>2020</year><volume>990</volume><fpage>1</fpage><lpage>144</lpage><pub-id pub-id-type="doi">10.3897/zookeys.990.55542</pub-id></mixed-citation></tp:treatment-meta><tp:nomenclature><tp:taxon-name><object-id xmlns:xlink="http://www.w3.org/1999/xlink" content-type="arpha" xlink:type="simple">452AE17D-31B0-519B-865A-2AA900DAAF76</object-id>
              <tp:taxon-name-part taxon-name-part-type="genus" reg="Enicospilus">Enicospilus</tp:taxon-name-part>
              <tp:taxon-name-part taxon-name-part-type="species" reg="limnophilus">limnophilus</tp:taxon-name-part>
              <object-id xmlns:xlink="http://www.w3.org/1999/xlink" content-type="zoobank" xlink:type="simple">http://zoobank.org/2383AAC6-A428-4933-A7DC-50400B672084</object-id>
            </tp:taxon-name><tp:taxon-authority>Shimizu</tp:taxon-authority><tp:taxon-status xmlns:xlink="http://www.w3.org/1999/xlink" xlink:type="simple">sp. nov.</tp:taxon-status><xref ref-type="fig" rid="F25">Figure 25</xref></tp:nomenclature><tp:treatment-sec sec-type="etymology" id="SECID0EIKBM"><title>Etymology.</title><p>This species probably prefers lakes. Hence, the specific name is derived from the Greek <italic>limne</italic> + <italic>philos</italic> meaning lake and lover respectively.</p></tp:treatment-sec><tp:treatment-sec sec-type="Type series" id="SECID0ESKBM"><title>Type series.</title><p>Total of 37 specimens (18♀♀19♂♂): Japan (18♀♀19♂♂).</p><p><abbrev xmlns:xlink="http://www.w3.org/1999/xlink" xlink:title="holotype" id="ABBRID0EZKBM" xlink:type="simple">HT</abbrev>: ♀, marsh of Nakaikemi, Tsuruga City, Fukui Pref., Hokuriku, JAPAN, 19.IX–16.X.2016, A. Noishiki leg. (<abbrev xmlns:xlink="http://www.w3.org/1999/xlink" xlink:title="Malaise traps" id="ABBRID0E4KBM" xlink:type="simple">MsT</abbrev>) (<abbrev xmlns:xlink="http://www.w3.org/1999/xlink" content-type="institution" xlink:title="Museum of Nature and Human Activities, Sanda, Japan" id="ABBRID0EBLBM" xlink:type="simple">MNHA</abbrev>).</p><p><abbrev xmlns:xlink="http://www.w3.org/1999/xlink" xlink:title="paratype" id="ABBRID0EILBM" xlink:type="simple">PT</abbrev>: 1♀, Toro-ko, Kushiro City, Hokkaidô, JAPAN, 26.VII.1986, S. Nomura leg. (<named-content xmlns:xlink="http://www.w3.org/1999/xlink" content-type="dwc:institutional_code" xlink:type="simple">NIAES</named-content>); 1♀, Kushiro-shitsugen, Kushiro City, Hokkaidô, JAPAN, 29.VII.1991, Y. Karasawa leg. (<abbrev xmlns:xlink="http://www.w3.org/1999/xlink" xlink:title="light traps" id="ABBRID0ERLBM" xlink:type="simple">LT</abbrev>) (<named-content xmlns:xlink="http://www.w3.org/1999/xlink" content-type="dwc:institutional_code" xlink:type="simple">NIAES</named-content>); 1♀, Sapporo, Hokkaidô, JAPAN, 9.VIII.1960, S. Ueda leg. (<abbrev xmlns:xlink="http://www.w3.org/1999/xlink" content-type="institution" xlink:title="Museum of Nature and Human Activities, Sanda, Japan" id="ABBRID0E1LBM" xlink:type="simple">MNHA</abbrev>); 9♀♀5♂♂, same data as <abbrev xmlns:xlink="http://www.w3.org/1999/xlink" xlink:title="holotype" id="ABBRID0E6LBM" xlink:type="simple">HT</abbrev> (3♀♀1♂, <abbrev xmlns:xlink="http://www.w3.org/1999/xlink" content-type="institution" xlink:title="Museum of Nature and Human Activities, Sanda, Japan" id="ABBRID0EDMBM" xlink:type="simple">MNHA</abbrev>; 2♀♀, <named-content xmlns:xlink="http://www.w3.org/1999/xlink" content-type="dwc:institutional_code" xlink:type="simple">OMNH</named-content>; 1♀1♂, <named-content xmlns:xlink="http://www.w3.org/1999/xlink" content-type="dwc:institutional_code" xlink:type="simple">KPMNH</named-content>; 1♀, <named-content xmlns:xlink="http://www.w3.org/1999/xlink" content-type="dwc:institutional_code" xlink:type="simple">NHMUK</named-content>; 1♀2♂♂, <named-content xmlns:xlink="http://www.w3.org/1999/xlink" content-type="dwc:institutional_code" xlink:type="simple">EUM</named-content>; 1♀1♂, <abbrev xmlns:xlink="http://www.w3.org/1999/xlink" content-type="institution" xlink:title="The Laboratory of Systematic Entomology" id="ABBRID0E3MBM" xlink:type="simple">SEHU</abbrev>); 1♀, same data as <abbrev xmlns:xlink="http://www.w3.org/1999/xlink" xlink:title="holotype" id="ABBRID0EBNBM" xlink:type="simple">HT</abbrev> except for 31.VII–14.VIII.2016 (<named-content xmlns:xlink="http://www.w3.org/1999/xlink" content-type="dwc:institutional_code" xlink:type="simple">NIAES</named-content>); 1♀11♂♂, same data as <abbrev xmlns:xlink="http://www.w3.org/1999/xlink" xlink:title="holotype" id="ABBRID0EKNBM" xlink:type="simple">HT</abbrev> except for 14–30.VIII.2016 (3♂♂, <named-content xmlns:xlink="http://www.w3.org/1999/xlink" content-type="dwc:institutional_code" xlink:type="simple">NIAES</named-content>; 3♂♂, <named-content xmlns:xlink="http://www.w3.org/1999/xlink" content-type="dwc:institutional_code" xlink:type="simple">NSMT</named-content>; 1♂, <abbrev xmlns:xlink="http://www.w3.org/1999/xlink" content-type="institution" xlink:title="Utah State University Insect Collection" id="ABBRID0EYNBM" xlink:type="simple">EMUS</abbrev>; 1♀2♂♂, <abbrev xmlns:xlink="http://www.w3.org/1999/xlink" content-type="institution" xlink:title="Museum of Nature and Human Activities, Sanda, Japan" id="ABBRID0E4NBM" xlink:type="simple">MNHA</abbrev>; 2♂♂, <abbrev xmlns:xlink="http://www.w3.org/1999/xlink" content-type="institution" xlink:title="The Laboratory of Systematic Entomology" id="ABBRID0ECOBM" xlink:type="simple">SEHU</abbrev>); 2♀♀1♂, same data as <abbrev xmlns:xlink="http://www.w3.org/1999/xlink" xlink:title="holotype" id="ABBRID0EHOBM" xlink:type="simple">HT</abbrev> except for 10–31.VII.2016 (1♀1♂, <named-content xmlns:xlink="http://www.w3.org/1999/xlink" content-type="dwc:institutional_code" xlink:type="simple">OMNH</named-content>; 1♀, <named-content xmlns:xlink="http://www.w3.org/1999/xlink" content-type="dwc:institutional_code" xlink:type="simple">CNC</named-content>); 1♀, same data as <abbrev xmlns:xlink="http://www.w3.org/1999/xlink" xlink:title="holotype" id="ABBRID0EVOBM" xlink:type="simple">HT</abbrev> except for 24.V–17.VI.2016 (<abbrev xmlns:xlink="http://www.w3.org/1999/xlink" content-type="institution" xlink:title="Utah State University Insect Collection" id="ABBRID0EZOBM" xlink:type="simple">EMUS</abbrev>); 2♂♂, same data as <abbrev xmlns:xlink="http://www.w3.org/1999/xlink" xlink:title="holotype" id="ABBRID0E5OBM" xlink:type="simple">HT</abbrev> except for 17.VI–10.VII.2016 (1♂, <named-content xmlns:xlink="http://www.w3.org/1999/xlink" content-type="dwc:institutional_code" xlink:type="simple">CNC</named-content>; 1♂, <named-content xmlns:xlink="http://www.w3.org/1999/xlink" content-type="dwc:institutional_code" xlink:type="simple">NHMUK</named-content>).</p></tp:treatment-sec><tp:treatment-sec sec-type="distribution" id="SECID0EMPBM"><title>Distribution.</title><p>Eastern Palaearctic region.</p><p>JAPAN: [Hokkaidô]; [Hokuriku] Fukui.</p></tp:treatment-sec><tp:treatment-sec sec-type="Bionomics" id="SECID0ESPBM"><title>Bionomics.</title><p>All specimens have been collected from marshes or lakes of rather cooler regions, suggesting that it is restricted to hosts that inhabit open, aquatic conditions. However, some factors, such as a progression of plant succession, isolation of habitats, and increasingly dry conditions, have led many wetland insects to become endangered in Japan (e.g., <xref ref-type="bibr" rid="B198">Yoshida et al. 2019</xref>).</p></tp:treatment-sec><tp:treatment-sec sec-type="Differential diagnosis" id="SECID0E3PBM"><title>Differential diagnosis.</title><p>The distally setose fore wing fenestra is unique to this species within the Asian <italic><tp:taxon-name><tp:taxon-name-part taxon-name-part-type="genus" reg="Enicospilus">Enicospilus</tp:taxon-name-part></tp:taxon-name></italic> fauna (Fig. <xref ref-type="fig" rid="F25">25F</xref>), hence <italic><tp:taxon-name><tp:taxon-name-part taxon-name-part-type="genus" reg="Enicospilus">E.</tp:taxon-name-part> <tp:taxon-name-part taxon-name-part-type="species" reg="limnophilus">limnophilus</tp:taxon-name-part></tp:taxon-name></italic> sp. nov. is morphologically very easily recognisable.</p></tp:treatment-sec><tp:treatment-sec sec-type="description" id="SECID0EYQBM"><title>Description.</title><p>Female (n = 18). Body length 15.0–18.0 (<abbrev xmlns:xlink="http://www.w3.org/1999/xlink" xlink:title="holotype" id="ABBRID0E5QBM" xlink:type="simple">HT</abbrev>: ca. 17.5) mm.</p><p>Head with <abbrev xmlns:xlink="http://www.w3.org/1999/xlink" xlink:title="Geno-Orbital Index" id="ABBRID0EERBM" xlink:type="simple">GOI</abbrev> = 1.9–2.9 (<abbrev xmlns:xlink="http://www.w3.org/1999/xlink" xlink:title="holotype" id="ABBRID0EIRBM" xlink:type="simple">HT</abbrev>: 2.8) (Fig. <xref ref-type="fig" rid="F25">25D</xref>). Lower face 0.7–0.8× (<abbrev xmlns:xlink="http://www.w3.org/1999/xlink" xlink:title="holotype" id="ABBRID0EQRBM" xlink:type="simple">HT</abbrev>: 0.8) as wide as high, moderately shiny, and entirely punctate with setae (Fig. <xref ref-type="fig" rid="F25">25B</xref>). Clypeus 1.5–1.7× (<abbrev xmlns:xlink="http://www.w3.org/1999/xlink" xlink:title="holotype" id="ABBRID0EYRBM" xlink:type="simple">HT</abbrev>: 1.7) as wide as high, smooth with setae, weakly convex, and ventral margin impressed (Fig. <xref ref-type="fig" rid="F25">25B, D</xref>). Malar space 0.3× as long as basal mandibular width (Fig. <xref ref-type="fig" rid="F25">25B, D</xref>). Mandible twisted by 35–40° (<abbrev xmlns:xlink="http://www.w3.org/1999/xlink" xlink:title="holotype" id="ABBRID0EESBM" xlink:type="simple">HT</abbrev>: 40°), rather short, evenly narrowed, outer surface with diagonal setose groove (Fig. <xref ref-type="fig" rid="F25">25B, D</xref>). Upper tooth of mandible 1.4–1.6× (<abbrev xmlns:xlink="http://www.w3.org/1999/xlink" xlink:title="holotype" id="ABBRID0EMSBM" xlink:type="simple">HT</abbrev>: 1.4) as long as lower (Fig. <xref ref-type="fig" rid="F25">25B</xref>). Frons, vertex and gena shiny with setae (Fig. <xref ref-type="fig" rid="F25">25B–D</xref>). Posterior ocellus almost touching eye (Fig. <xref ref-type="fig" rid="F25">25B–D</xref>). Ventral end of occipital carina joining oral carina. Antennae with 58–62 (<abbrev xmlns:xlink="http://www.w3.org/1999/xlink" xlink:title="holotype" id="ABBRID0E3SBM" xlink:type="simple">HT</abbrev>: 61) flagellomeres; first flagellomere 1.7–1.8× (<abbrev xmlns:xlink="http://www.w3.org/1999/xlink" xlink:title="holotype" id="ABBRID0EATBM" xlink:type="simple">HT</abbrev>: 1.8) as long as second; 20<sup>th</sup> flagellomere 1.7–1.8× (<abbrev xmlns:xlink="http://www.w3.org/1999/xlink" xlink:title="holotype" id="ABBRID0EGTBM" xlink:type="simple">HT</abbrev>: 1.7) as long as wide.</p><p>Mesosoma entirely weakly to moderately shiny with setae (Fig. <xref ref-type="fig" rid="F25">25E</xref>). Pronotum finely punctate to diagonally striate (Fig. <xref ref-type="fig" rid="F25">25E</xref>). Mesoscutum 1.5× as long as maximum width, moderately shiny and punctate with setae, and evenly rounded in profile (Fig. <xref ref-type="fig" rid="F25">25E</xref>). Notauli absent (Fig. <xref ref-type="fig" rid="F25">25E</xref>). Scutellum moderately convex, smooth and strongly shiny, with lateral longitudinal carinae along anterior 0.1–1.0 of scutellum. Epicnemium densely punctate with setae. Epicnemial carina present, evenly slightly curved, inclined to anterior, dorsal end distinctly separated from anterior margin of mesopleuron (Fig. <xref ref-type="fig" rid="F25">25E</xref>). Mesopleuron densely punctate to punctostriate (Fig. <xref ref-type="fig" rid="F25">25E</xref>). Submetapleural carina broadened anteriorly (Fig. <xref ref-type="fig" rid="F25">25E</xref>). Metapleuron entirely very densely punctate, (sub-)matt (Fig. <xref ref-type="fig" rid="F25">25E</xref>). Propodeum evenly rounded in profile; anterior transverse carina complete centrally and absent laterally; anterior area longitudinally striate; spiracular and posterior areas entirely densely punctate to finely reticulate; propodeal spiracle elliptical and joining pleural carina by strong ridge (Fig. <xref ref-type="fig" rid="F25">25E</xref>).</p><p>Wings (Fig. <xref ref-type="fig" rid="F25">25F</xref>). Fore wing length 10.5–11.0 (<abbrev xmlns:xlink="http://www.w3.org/1999/xlink" xlink:title="holotype" id="ABBRID0EWUBM" xlink:type="simple">HT</abbrev>: 11.0) mm with <abbrev xmlns:xlink="http://www.w3.org/1999/xlink" xlink:title="Alar Index" id="ABBRID0E1UBM" xlink:type="simple">AI</abbrev> = 0.9–1.0 (<abbrev xmlns:xlink="http://www.w3.org/1999/xlink" xlink:title="holotype" id="ABBRID0E5UBM" xlink:type="simple">HT</abbrev>: 0.9), <abbrev xmlns:xlink="http://www.w3.org/1999/xlink" xlink:title="Cubital Index" id="ABBRID0ECVBM" xlink:type="simple">CI</abbrev> = 0.2, <abbrev xmlns:xlink="http://www.w3.org/1999/xlink" xlink:title="Discoidal Index" id="ABBRID0EGVBM" xlink:type="simple">DI</abbrev> = 0.4, <abbrev xmlns:xlink="http://www.w3.org/1999/xlink" xlink:title="Intercubital Index" id="ABBRID0EKVBM" xlink:type="simple">ICI</abbrev> = 0.6, <abbrev xmlns:xlink="http://www.w3.org/1999/xlink" xlink:title="Second Discoidal Index" id="ABBRID0EOVBM" xlink:type="simple">SDI</abbrev> = 1.2, <abbrev xmlns:xlink="http://www.w3.org/1999/xlink" xlink:title="Sinuousness Index" id="ABBRID0ESVBM" xlink:type="simple">SI</abbrev> = 0.1, <abbrev xmlns:xlink="http://www.w3.org/1999/xlink" xlink:title="Second Recurrent Index" id="ABBRID0EWVBM" xlink:type="simple">SRI</abbrev> = 0.3; vein 1m-cu&amp;M sinuous; vein 2r&amp;RS slightly sinuous; vein RS evenly curved; fenestra and sclerites of discosubmarginal cell as in Fig. <xref ref-type="fig" rid="F25">25F</xref>; proximal sclerite triangular and strongly sclerotised; central sclerite moderately large, roundish, strongly sclerotised gradually from proximal to distal, and positioned in around centrodistal part of fenestra; distal sclerite vestigial and slightly pigmented; distal part of fenestra between central and distal sclerites setose; proximal corner of marginal cell evenly setose; posterodistal corner of second discal cell ca. 85° and of subbasal cell nearly at right angle; vein 1cu-a antefurcal to M&amp;RS by 0.3–0.4× (<abbrev xmlns:xlink="http://www.w3.org/1999/xlink" xlink:title="holotype" id="ABBRID0E5VBM" xlink:type="simple">HT</abbrev>: 0.4) length of 1cu-a. Hind wing with <abbrev xmlns:xlink="http://www.w3.org/1999/xlink" xlink:title="Nervellar Index" id="ABBRID0ECWBM" xlink:type="simple">NI</abbrev> = 1.5–1.6 (<abbrev xmlns:xlink="http://www.w3.org/1999/xlink" xlink:title="holotype" id="ABBRID0EGWBM" xlink:type="simple">HT</abbrev>: 1.5); vein RS straight; vein RA with 5–6 (<abbrev xmlns:xlink="http://www.w3.org/1999/xlink" xlink:title="holotype" id="ABBRID0EKWBM" xlink:type="simple">HT</abbrev>: 5) uniform hamuli.</p><p>Legs. Hind leg with coxa in profile 1.7–1.9× (<abbrev xmlns:xlink="http://www.w3.org/1999/xlink" xlink:title="holotype" id="ABBRID0EQWBM" xlink:type="simple">HT</abbrev>: 1.7) as long as deep; basitarsus 2.0× as long as second tarsomere; fourth tarsomere 3.1–4.2× (<abbrev xmlns:xlink="http://www.w3.org/1999/xlink" xlink:title="holotype" id="ABBRID0EUWBM" xlink:type="simple">HT</abbrev>: 4.2) as long as wide; tarsal claw simply pectinate.</p><p>Metasoma with <abbrev xmlns:xlink="http://www.w3.org/1999/xlink" xlink:title="Dorsal Metasomal Index" id="ABBRID0E1WBM" xlink:type="simple">DMI</abbrev> = 1.4, <abbrev xmlns:xlink="http://www.w3.org/1999/xlink" xlink:title="Petiolar Index" id="ABBRID0E5WBM" xlink:type="simple">PI</abbrev> = 2.9–3.1 (<abbrev xmlns:xlink="http://www.w3.org/1999/xlink" xlink:title="holotype" id="ABBRID0ECXBM" xlink:type="simple">HT</abbrev>: 3.1), <abbrev xmlns:xlink="http://www.w3.org/1999/xlink" xlink:title="Thyridium Index" id="ABBRID0EGXBM" xlink:type="simple">THI</abbrev> = 3.5; thyridium elongate oval; ovipositor sheath not longer than posterior depth of metasoma (Fig. <xref ref-type="fig" rid="F25">25A</xref>).</p><p>Colour (Fig. <xref ref-type="fig" rid="F25">25</xref>). Entirely reddish yellow but head lighter than meso- and metasoma, apex of mandible infuscate. Wings hyaline; proximal sclerite pigmented and amber; veins brown.</p><p>Male (n = 19). Very similar to female.</p></tp:treatment-sec><tp:treatment-sec sec-type="remarks" id="SECID0EVXBM"><title>Remarks.</title><p>This is a fairly morphologically uniform species, although <abbrev xmlns:xlink="http://www.w3.org/1999/xlink" xlink:title="Geno-Orbital Index" id="ABBRID0E2XBM" xlink:type="simple">GOI</abbrev> (= 1.9–2.9) and length of lateral longitudinal carinae of scutellum (along anterior 0.1–0.9 of scutellum) exhibit a very wide range of variation within the same population.</p><fig id="F25" position="float" orientation="portrait"><object-id xmlns:xlink="http://www.w3.org/1999/xlink" content-type="doi" xlink:type="simple">10.3897/zookeys.990.55542.figure25</object-id><object-id xmlns:xlink="http://www.w3.org/1999/xlink" content-type="arpha" xlink:type="simple">6554AE5E-3B55-5442-A1E2-827DBD6D5A8E</object-id><label>Figure 25.</label><caption><p><italic><tp:taxon-name><tp:taxon-name-part taxon-name-part-type="genus" reg="Enicospilus">Enicospilus</tp:taxon-name-part> <tp:taxon-name-part taxon-name-part-type="species" reg="limnophilus">limnophilus</tp:taxon-name-part></tp:taxon-name></italic> Shimizu, sp. nov. ♀ (<bold>A–E</bold><abbrev xmlns:xlink="http://www.w3.org/1999/xlink" xlink:title="holotype" id="ABBRID0EUYBM" xlink:type="simple">HT</abbrev><bold>F</bold><abbrev xmlns:xlink="http://www.w3.org/1999/xlink" xlink:title="paratype" id="ABBRID0E1YBM" xlink:type="simple">PT</abbrev>) from Japan <bold>A</bold> habitus <bold>B</bold> head, frontal view <bold>C</bold> head, dorsal view <bold>D</bold> head, lateral view <bold>E</bold> mesosoma, lateral view <bold>F</bold> central part of fore wing.</p></caption><graphic xmlns:xlink="http://www.w3.org/1999/xlink" xlink:href="zookeys-990-001-g025.jpg" position="float" orientation="portrait" xlink:type="simple" id="oo_473791.jpg"><uri content-type="original_file" xlink:type="simple">https://binary.pensoft.net/fig/473791</uri></graphic></fig></tp:treatment-sec><ref-list><ref id="B198"><mixed-citation xmlns:xlink="http://www.w3.org/1999/xlink" xlink:type="simple"><person-group><name name-style="western"><surname>Yoshida</surname><given-names>T</given-names></name><name name-style="western"><surname>Halstead</surname><given-names>DGH</given-names></name><name name-style="western"><surname>Hirowatari</surname><given-names>T</given-names></name></person-group> (<year>2019</year>) <article-title>Discovery of the genus <italic><tp:taxon-name><tp:taxon-name-part taxon-name-part-type="genus">Airaphilus</tp:taxon-name-part></tp:taxon-name></italic> (<tp:taxon-name><tp:taxon-name-part taxon-name-part-type="order">Coleoptera</tp:taxon-name-part></tp:taxon-name>: <tp:taxon-name><tp:taxon-name-part taxon-name-part-type="family">Silvanidae</tp:taxon-name-part></tp:taxon-name>) in Japan, with a description of a potentially endangered new species.</article-title><source>Acta Entomologica Musei Nationalis Pragae</source><volume>59</volume>: <fpage>211</fpage>–<lpage>216</lpage>. <ext-link xlink:type="simple" ext-link-type="doi" xlink:href="10.2478/aemnp-2019-0018">https://doi.org/10.2478/aemnp-2019-0018</ext-link></mixed-citation></ref></ref-list></tp:taxon-treatment>
