# Supplementary material for: Integrative taxonomy and analysis of species richness patterns of nocturnal Darwin wasps of the genus Enicospilus Stephens (Hymenoptera, Ichneumonidae, Ophioninae) in Japan
Source: Zookeys. 2020 Nov 10;990:1–144. doi: 10.3897/zookeys.990.55542 (PMC7674391; doi:10.3897/zookeys.990.55542)
Supplement: XML Treatment for Enicospilus matsumurai [file zookeys.990.55542-treatment20.xml]

<!DOCTYPE tp:taxon-treatment
  PUBLIC "-//TaxonX//DTD Taxonomic Treatment Publishing DTD v0 20100105//EN" "tax-treatment-NSO.dtd">
<tp:taxon-treatment xmlns:tp="http://www.plazi.org/taxpub"><tp:treatment-meta><kwd-group><label>Taxon classification</label><kwd><named-content xmlns:xlink="http://www.w3.org/1999/xlink" content-type="kingdom">Animalia</named-content></kwd><kwd><named-content xmlns:xlink="http://www.w3.org/1999/xlink" content-type="order">Hymenoptera</named-content></kwd><kwd><named-content xmlns:xlink="http://www.w3.org/1999/xlink" content-type="family">Ichneumonidae</named-content></kwd></kwd-group><mixed-citation publication-type="journal"><person-group><name><surname>Shimizu</surname><given-names>So</given-names></name><name><surname>Broad</surname><given-names>Gavin R.</given-names></name><name><surname>Maeto</surname><given-names>Kaoru</given-names></name></person-group><article-title>Integrative taxonomy and analysis of species richness patterns of nocturnal Darwin wasps of the genus <italic><tp:taxon-name><tp:taxon-name-part taxon-name-part-type="genus" reg="Enicospilus">Enicospilus</tp:taxon-name-part></tp:taxon-name></italic> Stephens (<tp:taxon-name><tp:taxon-name-part taxon-name-part-type="order">Hymenoptera</tp:taxon-name-part></tp:taxon-name>, <tp:taxon-name><tp:taxon-name-part taxon-name-part-type="family">Ichneumonidae</tp:taxon-name-part></tp:taxon-name>, <tp:taxon-name><tp:taxon-name-part taxon-name-part-type="subfamily">Ophioninae</tp:taxon-name-part></tp:taxon-name>) in Japan</article-title><source>Zookeys</source><day>10</day><month>11</month><year>2020</year><volume>990</volume><fpage>1</fpage><lpage>144</lpage><pub-id pub-id-type="doi">10.3897/zookeys.990.55542</pub-id></mixed-citation></tp:treatment-meta><tp:nomenclature><tp:taxon-name><object-id xmlns:xlink="http://www.w3.org/1999/xlink" content-type="arpha" xlink:type="simple">B13DF4CF-E4EB-5828-8624-7C38DB2A3468</object-id>
              <tp:taxon-name-part taxon-name-part-type="genus" reg="Enicospilus">Enicospilus</tp:taxon-name-part>
              <tp:taxon-name-part taxon-name-part-type="species" reg="matsumurai">matsumurai</tp:taxon-name-part>
              <object-id xmlns:xlink="http://www.w3.org/1999/xlink" content-type="zoobank" xlink:type="simple">http://zoobank.org/DF52C899-7459-4CC9-8C1C-A2A2FBD46170</object-id>
            </tp:taxon-name><tp:taxon-authority>Shimizu</tp:taxon-authority><tp:taxon-status xmlns:xlink="http://www.w3.org/1999/xlink" xlink:type="simple">sp. nov.</tp:taxon-status><xref ref-type="fig" rid="F27">Figure 27</xref></tp:nomenclature><tp:treatment-sec sec-type="etymology" id="SECID0EXHCM"><title>Etymology.</title><p>The specific name is derived from one of the greatest Japanese entomologists, Shônen Matsumura.</p></tp:treatment-sec><tp:treatment-sec sec-type="Type series" id="SECID0E3HCM"><title>Type series.</title><p>Total of 12 specimens (8♀♀4♂♂): Japan (8♀♀4♂♂).</p><p><abbrev xmlns:xlink="http://www.w3.org/1999/xlink" xlink:title="holotype" id="ABBRID0EDICM" xlink:type="simple">HT</abbrev>: ♀, Mt. Hikosan, Fukuoka Pref., Kyûshû, JAPAN, 22.IX.1983, M.T. Chûjô leg. (<abbrev xmlns:xlink="http://www.w3.org/1999/xlink" xlink:title="light traps" id="ABBRID0EHICM" xlink:type="simple">LT</abbrev>) (<named-content xmlns:xlink="http://www.w3.org/1999/xlink" content-type="dwc:institutional_code" xlink:type="simple">NIAES</named-content>).</p><p><abbrev xmlns:xlink="http://www.w3.org/1999/xlink" xlink:title="paratype" id="ABBRID0ESICM" xlink:type="simple">PT</abbrev>: 1♀, Tarumi, Matsuyama, Ehime Pref., Shikoku, JAPAN, 18.IX.1948, M. Miyatake leg. (<named-content xmlns:xlink="http://www.w3.org/1999/xlink" content-type="dwc:institutional_code" xlink:type="simple">EUM</named-content>); 3♀♀, Matsuyama, Ehime Pref., Shikoku, JAPAN, 18.X.1954 (1♀), 19.X.1954 (1♀), 26.XI.1954 (1♀), S. Ueda leg. (<named-content xmlns:xlink="http://www.w3.org/1999/xlink" content-type="dwc:institutional_code" xlink:type="simple">EUM</named-content>); 1♂, Matsuyama, Ehime Pref., Shikoku, JAPAN, 13.I.1952, T. Ishikawa leg. (<named-content xmlns:xlink="http://www.w3.org/1999/xlink" content-type="dwc:institutional_code" xlink:type="simple">EUM</named-content>); 1♀, Teragawa, Hongawa, Kôchi Pref., Shikoku, JAPAN, 22.VII.1989, I. Yamashita leg. (<abbrev xmlns:xlink="http://www.w3.org/1999/xlink" xlink:title="light traps" id="ABBRID0EFJCM" xlink:type="simple">LT</abbrev>) (<named-content xmlns:xlink="http://www.w3.org/1999/xlink" content-type="dwc:institutional_code" xlink:type="simple">NIAES</named-content>); 1♀, Jigokudani, Kôchi City, Kôchi Pref., Shikoku, JAPAN, 7.VIII.1992, I. Yamashita leg. (<abbrev xmlns:xlink="http://www.w3.org/1999/xlink" xlink:title="light traps" id="ABBRID0EOJCM" xlink:type="simple">LT</abbrev>) (<named-content xmlns:xlink="http://www.w3.org/1999/xlink" content-type="dwc:institutional_code" xlink:type="simple">NIAES</named-content>);1♀, Kôchi Pref., Shikoku, JAPAN (<abbrev xmlns:xlink="http://www.w3.org/1999/xlink" content-type="institution" xlink:title="Museum of Nature and Human Activities, Sanda, Japan" id="ABBRID0EXJCM" xlink:type="simple">MNHA</abbrev>); 1♂, Mt. Hikosan, Fukuoka Pref., Kyûshû, JAPAN, 11.X.1980, K. Konishi leg. (<abbrev xmlns:xlink="http://www.w3.org/1999/xlink" xlink:title="light traps" id="ABBRID0E3JCM" xlink:type="simple">LT</abbrev>) (<named-content xmlns:xlink="http://www.w3.org/1999/xlink" content-type="dwc:institutional_code" xlink:type="simple">NIAES</named-content>); 1♂, Nagasaki Pref., Kyûshû, JAPAN, V.1935 (<named-content xmlns:xlink="http://www.w3.org/1999/xlink" content-type="dwc:institutional_code" xlink:type="simple">NIAES</named-content>-<abbrev xmlns:xlink="http://www.w3.org/1999/xlink" xlink:title="T. Ishii collection at NIAES" id="ABBRID0EKKCM" xlink:type="simple">TIC</abbrev>); 1♂, Mt. Kurodake, Mts. Kujû, Ōita Pref., Kyûshû, JAPAN, 3.X.1983, N. Koda &amp; R. Noda leg. (<abbrev xmlns:xlink="http://www.w3.org/1999/xlink" xlink:title="light traps" id="ABBRID0EOKCM" xlink:type="simple">LT</abbrev>) (<named-content xmlns:xlink="http://www.w3.org/1999/xlink" content-type="dwc:institutional_code" xlink:type="simple">NIAES</named-content>).</p></tp:treatment-sec><tp:treatment-sec sec-type="distribution" id="SECID0EXKCM"><title>Distribution.</title><p>Eastern Palaearctic region.</p><p>JAPAN: [Shikoku] Ehime and Kôchi; [Kyûshû] Fukuoka, Nagasaki and Ōita.</p></tp:treatment-sec><tp:treatment-sec sec-type="Bionomics" id="SECID0E4KCM"><title>Bionomics.</title><p>Unknown.</p></tp:treatment-sec><tp:treatment-sec sec-type="Differential diagnosis" id="SECID0ECLCM"><title>Differential diagnosis.</title><p>This species is similar to <italic><tp:taxon-name><tp:taxon-name-part taxon-name-part-type="genus" reg="Enicospilus">E.</tp:taxon-name-part> <tp:taxon-name-part taxon-name-part-type="species" reg="flavicaput">flavicaput</tp:taxon-name-part></tp:taxon-name></italic> and some of the type series were misidentified as that species, but <italic><tp:taxon-name><tp:taxon-name-part taxon-name-part-type="genus" reg="Enicospilus">E.</tp:taxon-name-part> <tp:taxon-name-part taxon-name-part-type="species" reg="matsumurai">matsumurai</tp:taxon-name-part></tp:taxon-name></italic> sp. nov. is distinguishable from <italic><tp:taxon-name><tp:taxon-name-part taxon-name-part-type="genus" reg="Enicospilus">E.</tp:taxon-name-part> <tp:taxon-name-part taxon-name-part-type="species" reg="flavicaput">flavicaput</tp:taxon-name-part></tp:taxon-name></italic> by the shape and position of the central sclerite of the fore wing fenestra (Fig. <xref ref-type="fig" rid="F27">27F</xref>), sculpture of the mesosoma (Fig. <xref ref-type="fig" rid="F27">27E</xref>), and wing venation (Fig. <xref ref-type="fig" rid="F27">27F</xref>). This species also resembles <italic><tp:taxon-name><tp:taxon-name-part taxon-name-part-type="genus" reg="Enicospilus">E.</tp:taxon-name-part> <tp:taxon-name-part taxon-name-part-type="species" reg="kunigamiensis">kunigamiensis</tp:taxon-name-part></tp:taxon-name></italic> sp. nov. but is distinguishable by several characters (cf. ‘Differential diagnosis’ under <italic><tp:taxon-name><tp:taxon-name-part taxon-name-part-type="genus" reg="Enicospilus">E.</tp:taxon-name-part> <tp:taxon-name-part taxon-name-part-type="species" reg="kunigamiensis">kunigamiensis</tp:taxon-name-part></tp:taxon-name></italic> sp. nov.). In addition, the large size of this species is also a useful diagnostic character.</p></tp:treatment-sec><tp:treatment-sec sec-type="description" id="SECID0ELNCM"><title>Description.</title><p>Female (n = 8). Body length 28.0–30.5 (<abbrev xmlns:xlink="http://www.w3.org/1999/xlink" xlink:title="holotype" id="ABBRID0ERNCM" xlink:type="simple">HT</abbrev>: ca. 30.5) mm.</p><p>Head with <abbrev xmlns:xlink="http://www.w3.org/1999/xlink" xlink:title="Geno-Orbital Index" id="ABBRID0EXNCM" xlink:type="simple">GOI</abbrev> = 2.5–2.9 (<abbrev xmlns:xlink="http://www.w3.org/1999/xlink" xlink:title="holotype" id="ABBRID0E2NCM" xlink:type="simple">HT</abbrev>: 2.8) (Fig. <xref ref-type="fig" rid="F27">27D</xref>). Lower face 0.7× as wide as high, strongly shiny, finely punctate with setae (Fig. <xref ref-type="fig" rid="F27">27B</xref>). Clypeus 1.3–1.5× (<abbrev xmlns:xlink="http://www.w3.org/1999/xlink" xlink:title="holotype" id="ABBRID0EHOCM" xlink:type="simple">HT</abbrev>: 1.5) as wide as high, sparsely finely punctate with setae, very weakly convex but almost flat in profile, and ventral margin subacute (Fig. <xref ref-type="fig" rid="F27">27B, D</xref>). Malar space 0.2× as long as basal mandibular width (Fig. <xref ref-type="fig" rid="F27">27B, D</xref>). Mandible moderately twisted by 50–55° (<abbrev xmlns:xlink="http://www.w3.org/1999/xlink" xlink:title="holotype" id="ABBRID0ETOCM" xlink:type="simple">HT</abbrev>: ca. 50°), moderately long, evenly narrowed, outer surface smooth (Fig. <xref ref-type="fig" rid="F27">27B, D</xref>). Upper tooth of mandible 1.3–1.4× (<abbrev xmlns:xlink="http://www.w3.org/1999/xlink" xlink:title="holotype" id="ABBRID0E2OCM" xlink:type="simple">HT</abbrev>: 1.4) as long as lower (Fig. <xref ref-type="fig" rid="F27">27B</xref>). Frons, vertex and gena strongly shiny with fine setae. Posterior ocellus touching eye (Fig. <xref ref-type="fig" rid="F27">27B–D</xref>). Ventral end of occipital carina joining oral carina. Antennae with 59–60 (<abbrev xmlns:xlink="http://www.w3.org/1999/xlink" xlink:title="holotype" id="ABBRID0EHPCM" xlink:type="simple">HT</abbrev>: 60) flagellomeres; first flagellomere 2.0× as long as second; 20<sup>th</sup> flagellomere 1.7–1.8× (<abbrev xmlns:xlink="http://www.w3.org/1999/xlink" xlink:title="holotype" id="ABBRID0ENPCM" xlink:type="simple">HT</abbrev>: 1.7) as long as wide.</p><p>Mesosoma entirely weakly to moderately shiny with setae (Fig. <xref ref-type="fig" rid="F27">27E</xref>). Pronotum diagonally striate (Fig. <xref ref-type="fig" rid="F27">27E</xref>). Mesoscutum 1.4× as long as maximum width, moderately shiny and finely punctate to smooth with setae, and evenly rounded in profile (Fig. <xref ref-type="fig" rid="F27">27E</xref>). Notauli absent (Fig. <xref ref-type="fig" rid="F27">27E</xref>). Scutellum moderately convex, smooth, with lateral longitudinal carinae along anterior 0.8–1.0 of scutellum. Epicnemium densely punctate with setae. Epicnemial carina strong, straight, strongly inclined to anterior, dorsal end not reaching anterior margin of mesopleuron (Fig. <xref ref-type="fig" rid="F27">27E</xref>). Mesopleuron entirely longitudinally striate (Fig. <xref ref-type="fig" rid="F27">27E</xref>). Submetapleural carina broadened anteriorly (Fig. <xref ref-type="fig" rid="F27">27E</xref>). Metapleuron densely punctate with rather coarse diagonal striae (Fig. <xref ref-type="fig" rid="F27">27E</xref>). Propodeum evenly rounded in profile; anterior transverse carina complete; anterior area longitudinally striate; spiracular area smooth; posterior area coarsely rugose; propodeal spiracle elliptical and not joining pleural carina by ridge (Fig. <xref ref-type="fig" rid="F27">27E</xref>).</p><p>Wings (Fig. <xref ref-type="fig" rid="F27">27F</xref>). Fore wing length 19.5–21.5 (<abbrev xmlns:xlink="http://www.w3.org/1999/xlink" xlink:title="holotype" id="ABBRID0E4QCM" xlink:type="simple">HT</abbrev>: ca. 21.0) mm with <abbrev xmlns:xlink="http://www.w3.org/1999/xlink" xlink:title="Alar Index" id="ABBRID0EBRCM" xlink:type="simple">AI</abbrev> = 0.7–0.8 (<abbrev xmlns:xlink="http://www.w3.org/1999/xlink" xlink:title="holotype" id="ABBRID0EFRCM" xlink:type="simple">HT</abbrev>: 0.8), <abbrev xmlns:xlink="http://www.w3.org/1999/xlink" xlink:title="Cubital Index" id="ABBRID0EJRCM" xlink:type="simple">CI</abbrev> = 0.2–0.3 (<abbrev xmlns:xlink="http://www.w3.org/1999/xlink" xlink:title="holotype" id="ABBRID0ENRCM" xlink:type="simple">HT</abbrev>: 0.2), <abbrev xmlns:xlink="http://www.w3.org/1999/xlink" xlink:title="Discoidal Index" id="ABBRID0ERRCM" xlink:type="simple">DI</abbrev> = 0.3, <abbrev xmlns:xlink="http://www.w3.org/1999/xlink" xlink:title="Intercubital Index" id="ABBRID0EVRCM" xlink:type="simple">ICI</abbrev> = 0.7–0.8 (<abbrev xmlns:xlink="http://www.w3.org/1999/xlink" xlink:title="holotype" id="ABBRID0EZRCM" xlink:type="simple">HT</abbrev>: 0.8), <abbrev xmlns:xlink="http://www.w3.org/1999/xlink" xlink:title="Second Discoidal Index" id="ABBRID0E4RCM" xlink:type="simple">SDI</abbrev> = 1.2–1.3 (<abbrev xmlns:xlink="http://www.w3.org/1999/xlink" xlink:title="holotype" id="ABBRID0EBSCM" xlink:type="simple">HT</abbrev>: 1.3), <abbrev xmlns:xlink="http://www.w3.org/1999/xlink" xlink:title="Sinuousness Index" id="ABBRID0EFSCM" xlink:type="simple">SI</abbrev> = 0.1, <abbrev xmlns:xlink="http://www.w3.org/1999/xlink" xlink:title="Second Recurrent Index" id="ABBRID0EJSCM" xlink:type="simple">SRI</abbrev> = 0.2; vein 1m-cu&amp;M slightly sinuous; vein 2r&amp;RS slightly sinuous and angulate; vein RS evenly curved; fenestra and sclerites of discosubmarginal cell as in Fig. <xref ref-type="fig" rid="F27">27F</xref>; proximal sclerite subquadrate, not confluent with distal sclerite, strongly pigmented; central sclerite linear and rather weakly pigmented, subparallel to 2r&amp;RS, positioned in anterodistal part of fenestra; distal sclerite vestigial or absent; proximal corner of marginal cell evenly setose; posterodistal corner of second discal cell 100–110° (<abbrev xmlns:xlink="http://www.w3.org/1999/xlink" xlink:title="holotype" id="ABBRID0ERSCM" xlink:type="simple">HT</abbrev>: ca. 110°) and of subbasal cell 80–85° (<abbrev xmlns:xlink="http://www.w3.org/1999/xlink" xlink:title="holotype" id="ABBRID0EVSCM" xlink:type="simple">HT</abbrev>: ca. 85°); vein 1cu-a antefurcal to M&amp;RS by 0.2× length of 1cu-a. Hind wing with <abbrev xmlns:xlink="http://www.w3.org/1999/xlink" xlink:title="Nervellar Index" id="ABBRID0EZSCM" xlink:type="simple">NI</abbrev> = 2.6–2.9 (<abbrev xmlns:xlink="http://www.w3.org/1999/xlink" xlink:title="holotype" id="ABBRID0E4SCM" xlink:type="simple">HT</abbrev>: 2.6); vein RS basally slightly bowed and slightly evenly curved; vein RA with 8–9 (<abbrev xmlns:xlink="http://www.w3.org/1999/xlink" xlink:title="holotype" id="ABBRID0EBTCM" xlink:type="simple">HT</abbrev>: 9) uniform hamuli.</p><p>Legs. Hind leg with coxa in profile 1.7–1.8× (<abbrev xmlns:xlink="http://www.w3.org/1999/xlink" xlink:title="holotype" id="ABBRID0EHTCM" xlink:type="simple">HT</abbrev>: 1.7) as long as deep; basitarsus 1.8–1.9× (<abbrev xmlns:xlink="http://www.w3.org/1999/xlink" xlink:title="holotype" id="ABBRID0ELTCM" xlink:type="simple">HT</abbrev>: 1.9) as long as second tarsomere; fourth tarsomere 2.8–3.3× (<abbrev xmlns:xlink="http://www.w3.org/1999/xlink" xlink:title="holotype" id="ABBRID0EPTCM" xlink:type="simple">HT</abbrev>: 2.8) as long as wide; tarsal claw simply pectinate.</p><p>Metasoma with <abbrev xmlns:xlink="http://www.w3.org/1999/xlink" xlink:title="Dorsal Metasomal Index" id="ABBRID0EVTCM" xlink:type="simple">DMI</abbrev> = 1.3–1.4 (<abbrev xmlns:xlink="http://www.w3.org/1999/xlink" xlink:title="holotype" id="ABBRID0EZTCM" xlink:type="simple">HT</abbrev>: 1.4), <abbrev xmlns:xlink="http://www.w3.org/1999/xlink" xlink:title="Petiolar Index" id="ABBRID0E4TCM" xlink:type="simple">PI</abbrev> = 3.1–3.5 (<abbrev xmlns:xlink="http://www.w3.org/1999/xlink" xlink:title="holotype" id="ABBRID0EBUCM" xlink:type="simple">HT</abbrev>: 3.1), <abbrev xmlns:xlink="http://www.w3.org/1999/xlink" xlink:title="Thyridium Index" id="ABBRID0EFUCM" xlink:type="simple">THI</abbrev> = 4.3–4.7 (<abbrev xmlns:xlink="http://www.w3.org/1999/xlink" xlink:title="holotype" id="ABBRID0EJUCM" xlink:type="simple">HT</abbrev>: 4.7); thyridium oval, rather small, not strongly impressed; ovipositor sheath not longer than posterior depth of metasoma (Fig. <xref ref-type="fig" rid="F27">27A</xref>).</p><p>Colour (Fig. <xref ref-type="fig" rid="F27">27</xref>). Entirely red-brown except for apex of mandible black. Wings weakly infuscate; sclerites pigmented and amber; veins red-brown.</p><p>Male (n = 4). Very similar to female except body length 22.0–30.5 mm; antennae with 55–63 flagellomeres.</p><fig id="F27" position="float" orientation="portrait"><object-id xmlns:xlink="http://www.w3.org/1999/xlink" content-type="doi" xlink:type="simple">10.3897/zookeys.990.55542.figure27</object-id><object-id xmlns:xlink="http://www.w3.org/1999/xlink" content-type="arpha" xlink:type="simple">B357B037-5622-5207-94AE-9890BECA3E66</object-id><label>Figure 27.</label><caption><p><italic><tp:taxon-name><tp:taxon-name-part taxon-name-part-type="genus" reg="Enicospilus">Enicospilus</tp:taxon-name-part> <tp:taxon-name-part taxon-name-part-type="species" reg="matsumurai">matsumurai</tp:taxon-name-part></tp:taxon-name></italic> Shimizu, sp. nov. ♀ (<abbrev xmlns:xlink="http://www.w3.org/1999/xlink" xlink:title="holotype" id="ABBRID0ELVCM" xlink:type="simple">HT</abbrev>) from Japan <bold>A</bold> habitus <bold>B</bold> head, frontal view <bold>C</bold> head, dorsal view <bold>D</bold> head, lateral view <bold>E</bold> mesosoma, lateral view <bold>F</bold> central part of fore wing.</p></caption><graphic xmlns:xlink="http://www.w3.org/1999/xlink" xlink:href="zookeys-990-001-g027.jpg" position="float" orientation="portrait" xlink:type="simple" id="oo_473793.jpg"><uri content-type="original_file" xlink:type="simple">https://binary.pensoft.net/fig/473793</uri></graphic></fig></tp:treatment-sec></tp:taxon-treatment>
