# Supplementary material for: Integrative taxonomy and analysis of species richness patterns of nocturnal Darwin wasps of the genus Enicospilus Stephens (Hymenoptera, Ichneumonidae, Ophioninae) in Japan
Source: Zookeys. 2020 Nov 10;990:1–144. doi: 10.3897/zookeys.990.55542 (PMC7674391; doi:10.3897/zookeys.990.55542)
Supplement: XML Treatment for Enicospilus melanocarpus [file zookeys.990.55542-treatment21.xml]

<!DOCTYPE tp:taxon-treatment
  PUBLIC "-//TaxonX//DTD Taxonomic Treatment Publishing DTD v0 20100105//EN" "tax-treatment-NSO.dtd">
<tp:taxon-treatment xmlns:tp="http://www.plazi.org/taxpub"><tp:treatment-meta><kwd-group><label>Taxon classification</label><kwd><named-content xmlns:xlink="http://www.w3.org/1999/xlink" content-type="kingdom">Animalia</named-content></kwd><kwd><named-content xmlns:xlink="http://www.w3.org/1999/xlink" content-type="order">Hymenoptera</named-content></kwd><kwd><named-content xmlns:xlink="http://www.w3.org/1999/xlink" content-type="family">Ichneumonidae</named-content></kwd></kwd-group><mixed-citation publication-type="journal"><person-group><name><surname>Shimizu</surname><given-names>So</given-names></name><name><surname>Broad</surname><given-names>Gavin R.</given-names></name><name><surname>Maeto</surname><given-names>Kaoru</given-names></name></person-group><article-title>Integrative taxonomy and analysis of species richness patterns of nocturnal Darwin wasps of the genus <italic><tp:taxon-name><tp:taxon-name-part taxon-name-part-type="genus" reg="Enicospilus">Enicospilus</tp:taxon-name-part></tp:taxon-name></italic> Stephens (<tp:taxon-name><tp:taxon-name-part taxon-name-part-type="order">Hymenoptera</tp:taxon-name-part></tp:taxon-name>, <tp:taxon-name><tp:taxon-name-part taxon-name-part-type="family">Ichneumonidae</tp:taxon-name-part></tp:taxon-name>, <tp:taxon-name><tp:taxon-name-part taxon-name-part-type="subfamily">Ophioninae</tp:taxon-name-part></tp:taxon-name>) in Japan</article-title><source>Zookeys</source><day>10</day><month>11</month><year>2020</year><volume>990</volume><fpage>1</fpage><lpage>144</lpage><pub-id pub-id-type="doi">10.3897/zookeys.990.55542</pub-id></mixed-citation></tp:treatment-meta><tp:nomenclature><tp:taxon-name><object-id xmlns:xlink="http://www.w3.org/1999/xlink" content-type="arpha" xlink:type="simple">F813812E-6CA1-536F-A4A6-667D2FB32F7E</object-id>
              <tp:taxon-name-part taxon-name-part-type="genus" reg="Enicospilus">Enicospilus</tp:taxon-name-part>
              <tp:taxon-name-part taxon-name-part-type="species" reg="melanocarpus">melanocarpus</tp:taxon-name-part>
            </tp:taxon-name><tp:taxon-authority>Cameron, 1905</tp:taxon-authority><xref ref-type="fig" rid="F28">Figure 28</xref><tp:nomenclature-citation-list><tp:nomenclature-citation><tp:taxon-name>
                  <tp:taxon-name-part taxon-name-part-type="genus" reg="Enicospilus">Enicospilus</tp:taxon-name-part> <tp:taxon-name-part taxon-name-part-type="species" reg="reticulatus">reticulatus</tp:taxon-name-part></tp:taxon-name><comment>Cameron, 1902: 52; <abbrev xmlns:xlink="http://www.w3.org/1999/xlink" xlink:title="holotype" id="ABBRID0EWXCM" xlink:type="simple">HT</abbrev> ♂ from Maldive Islands, <named-content xmlns:xlink="http://www.w3.org/1999/xlink" content-type="dwc:institutional_code" xlink:type="simple">NHMUK</named-content>, examined; synonymised by <xref ref-type="bibr" rid="B41">Gauld and Mitchell (1981</xref>: 377); junior primary homonym of <tp:taxon-name><tp:taxon-name-part taxon-name-part-type="genus" reg="Enicospilus">Enicospilus</tp:taxon-name-part> <tp:taxon-name-part taxon-name-part-type="species" reg="reticulatus">reticulatus</tp:taxon-name-part></tp:taxon-name> Cameron, 1899.</comment></tp:nomenclature-citation><tp:nomenclature-citation><tp:taxon-name>
                  <tp:taxon-name-part taxon-name-part-type="genus" reg="Eniscospilus">Eniscospilus</tp:taxon-name-part>
                </tp:taxon-name><comment>(sic) <tp:taxon-name><tp:taxon-name-part taxon-name-part-type="genus" reg="Enicospilus"/><tp:taxon-name-part taxon-name-part-type="species" reg="melanocarpus">melanocarpus</tp:taxon-name-part></tp:taxon-name> Cameron, 1905a: 122; <abbrev xmlns:xlink="http://www.w3.org/1999/xlink" xlink:title="holotype" id="ABBRID0EAZCM" xlink:type="simple">HT</abbrev> ♀ from Sri Lanka, <named-content xmlns:xlink="http://www.w3.org/1999/xlink" content-type="dwc:institutional_code" xlink:type="simple">NHMUK</named-content>, examined.</comment></tp:nomenclature-citation><tp:nomenclature-citation><tp:taxon-name>
                  <tp:taxon-name-part taxon-name-part-type="genus" reg="Henicospilus">Henicospilus</tp:taxon-name-part> <tp:taxon-name-part taxon-name-part-type="species" reg="nigrinervis">nigrinervis</tp:taxon-name-part></tp:taxon-name><comment>Szépligeti, 1906: 142; <abbrev xmlns:xlink="http://www.w3.org/1999/xlink" xlink:title="holotype" id="ABBRID0EWZCM" xlink:type="simple">HT</abbrev> ♀ from New Guinea, <named-content xmlns:xlink="http://www.w3.org/1999/xlink" content-type="dwc:institutional_code" xlink:type="simple">TM</named-content>, not examined; synonymised by <xref ref-type="bibr" rid="B41">Gauld and Mitchell (1981</xref>: 377); junior secondary homonym of <tp:taxon-name><tp:taxon-name-part taxon-name-part-type="genus" reg="Enicospilus">Enicospilus</tp:taxon-name-part> <tp:taxon-name-part taxon-name-part-type="species" reg="nigrinervis">nigrinervis</tp:taxon-name-part></tp:taxon-name> Cameron, 1901.</comment></tp:nomenclature-citation><tp:nomenclature-citation><tp:taxon-name>
                  <tp:taxon-name-part taxon-name-part-type="genus" reg="Ophion">Ophion</tp:taxon-name-part> (<tp:taxon-name-part taxon-name-part-type="subgenus" reg="Henicospilus">Henicospilus</tp:taxon-name-part>) <tp:taxon-name-part taxon-name-part-type="species" reg="nocturnus">nocturnus</tp:taxon-name-part></tp:taxon-name><comment>Kohl, 1908: 315; <abbrev xmlns:xlink="http://www.w3.org/1999/xlink" xlink:title="holotype" id="ABBRID0E51CM" xlink:type="simple">HT</abbrev> ♀ from Samoa, <abbrev xmlns:xlink="http://www.w3.org/1999/xlink" content-type="institution" xlink:title="Naturhistorisches Museum, Vienna, Australia" id="ABBRID0EC2CM" xlink:type="simple">NM</abbrev>, not examined; synonymised by <xref ref-type="bibr" rid="B41">Gauld and Mitchell (1981</xref>: 378).</comment></tp:nomenclature-citation><tp:nomenclature-citation><tp:taxon-name>
                  <tp:taxon-name-part taxon-name-part-type="genus" reg="Henicospilus">Henicospilus</tp:taxon-name-part> <tp:taxon-name-part taxon-name-part-type="species" reg="batavianus">batavianus</tp:taxon-name-part></tp:taxon-name><comment>Szépligeti, 1910: 92; <abbrev xmlns:xlink="http://www.w3.org/1999/xlink" xlink:title="holotype" id="ABBRID0EY2CM" xlink:type="simple">HT</abbrev> ♀ from Java, <named-content xmlns:xlink="http://www.w3.org/1999/xlink" content-type="dwc:institutional_code" xlink:type="simple">TM</named-content>, not examined; synonymised by <xref ref-type="bibr" rid="B41">Gauld and Mitchell (1981</xref>: 378).</comment></tp:nomenclature-citation><tp:nomenclature-citation><tp:taxon-name>
                  <tp:taxon-name-part taxon-name-part-type="genus" reg="Henicospilus">Henicospilus</tp:taxon-name-part> <tp:taxon-name-part taxon-name-part-type="species" reg="turneri">turneri</tp:taxon-name-part></tp:taxon-name><comment>Morley, 1912: 51; <abbrev xmlns:xlink="http://www.w3.org/1999/xlink" xlink:title="lectotype" id="ABBRID0ES3CM" xlink:type="simple">LCT</abbrev> ♀ from Australia, designated by <xref ref-type="bibr" rid="B178">Townes et al. (1961</xref>: 291), <named-content xmlns:xlink="http://www.w3.org/1999/xlink" content-type="dwc:institutional_code" xlink:type="simple">NHMUK</named-content>, examined; synonymised by <xref ref-type="bibr" rid="B41">Gauld and Mitchell (1981</xref>: 378).</comment></tp:nomenclature-citation><tp:nomenclature-citation><tp:taxon-name>
                  <tp:taxon-name-part taxon-name-part-type="genus" reg="Henicospilus">Henicospilus</tp:taxon-name-part> <tp:taxon-name-part taxon-name-part-type="species" reg="atricornis">atricornis</tp:taxon-name-part> <tp:taxon-name-part taxon-name-part-type="infraspecific-rank">var.</tp:taxon-name-part> <tp:taxon-name-part taxon-name-part-type="variety" reg="zeylanicus">zeylanicus</tp:taxon-name-part></tp:taxon-name><comment>Morley, 1913: 392; <abbrev xmlns:xlink="http://www.w3.org/1999/xlink" xlink:title="holotype" id="ABBRID0EX4CM" xlink:type="simple">HT</abbrev> ♀ from Sri Lanka, <named-content xmlns:xlink="http://www.w3.org/1999/xlink" content-type="dwc:institutional_code" xlink:type="simple">NHMUK</named-content>, examined; synonymised by <xref ref-type="bibr" rid="B41">Gauld and Mitchell (1981</xref>: 378).</comment></tp:nomenclature-citation><tp:nomenclature-citation><tp:taxon-name>
                  <tp:taxon-name-part taxon-name-part-type="genus" reg="Henicospilus">Henicospilus</tp:taxon-name-part> <tp:taxon-name-part taxon-name-part-type="species" reg="uncivena">uncivena</tp:taxon-name-part></tp:taxon-name><comment>Enderlein, 1921: 23; <abbrev xmlns:xlink="http://www.w3.org/1999/xlink" xlink:title="holotype" id="ABBRID0ER5CM" xlink:type="simple">HT</abbrev> ♀ from India, <named-content xmlns:xlink="http://www.w3.org/1999/xlink" content-type="dwc:institutional_code" xlink:type="simple">IZPAN</named-content>, not examined; synonymised by <xref ref-type="bibr" rid="B41">Gauld and Mitchell (1981</xref>: 378).</comment></tp:nomenclature-citation><tp:nomenclature-citation><tp:taxon-name>
                  <tp:taxon-name-part taxon-name-part-type="genus" reg="Henicospilus">Henicospilus</tp:taxon-name-part> <tp:taxon-name-part taxon-name-part-type="species" reg="crassivena">crassivena</tp:taxon-name-part></tp:taxon-name><comment>Enderlein, 1921: 24; <abbrev xmlns:xlink="http://www.w3.org/1999/xlink" xlink:title="holotype" id="ABBRID0EL6CM" xlink:type="simple">HT</abbrev> ♀ from Sumatra, <named-content xmlns:xlink="http://www.w3.org/1999/xlink" content-type="dwc:institutional_code" xlink:type="simple">IZPAN</named-content>, not examined; synonymised by <xref ref-type="bibr" rid="B178">Townes et al. (1961</xref>: 281).</comment></tp:nomenclature-citation><tp:nomenclature-citation><tp:taxon-name>
                  <tp:taxon-name-part taxon-name-part-type="genus" reg="Enicospilus">Enicospilus</tp:taxon-name-part> <tp:taxon-name-part taxon-name-part-type="species" reg="nigrivenalis">nigrivenalis</tp:taxon-name-part></tp:taxon-name><comment>Cushman, 1937: 307; <abbrev xmlns:xlink="http://www.w3.org/1999/xlink" xlink:title="holotype" id="ABBRID0EFADM" xlink:type="simple">HT</abbrev> ♀ from Taiwan, <named-content xmlns:xlink="http://www.w3.org/1999/xlink" content-type="dwc:institutional_code" xlink:type="simple">DEI</named-content>, not examined; synonymised by <xref ref-type="bibr" rid="B41">Gauld and Mitchell (1981</xref>: 378).</comment></tp:nomenclature-citation><tp:nomenclature-citation><tp:taxon-name>
                  <tp:taxon-name-part taxon-name-part-type="genus" reg="Enicospilus">Enicospilus</tp:taxon-name-part> <tp:taxon-name-part taxon-name-part-type="species" reg="quintuplex">quintuplex</tp:taxon-name-part></tp:taxon-name><comment>Chiu, 1954: 61; <abbrev xmlns:xlink="http://www.w3.org/1999/xlink" xlink:title="holotype" id="ABBRID0E6ADM" xlink:type="simple">HT</abbrev> ♀ from China, <named-content xmlns:xlink="http://www.w3.org/1999/xlink" content-type="dwc:institutional_code" xlink:type="simple">TARI</named-content>, examined; synonymised by <xref ref-type="bibr" rid="B41">Gauld and Mitchell (1981</xref>: 378).</comment></tp:nomenclature-citation><tp:nomenclature-citation><tp:taxon-name>
                  <tp:taxon-name-part taxon-name-part-type="genus" reg="Enicospilus">Enicospilus</tp:taxon-name-part> (<tp:taxon-name-part taxon-name-part-type="subgenus" reg="Polycorniata">Polycorniata</tp:taxon-name-part>) <tp:taxon-name-part taxon-name-part-type="species" reg="brunnis">brunnis</tp:taxon-name-part></tp:taxon-name><comment>Rao and Nikam, 1971: 105; <abbrev xmlns:xlink="http://www.w3.org/1999/xlink" xlink:title="holotype" id="ABBRID0E4BDM" xlink:type="simple">HT</abbrev> ♀ from India, <abbrev xmlns:xlink="http://www.w3.org/1999/xlink" content-type="institution" xlink:title="Marathwada University Collection, Aurangabad, India" id="ABBRID0EBCDM" xlink:type="simple">MUC</abbrev>, not examined; synonymised by <xref ref-type="bibr" rid="B41">Gauld and Mitchell (1981</xref>: 378).</comment></tp:nomenclature-citation></tp:nomenclature-citation-list></tp:nomenclature><tp:treatment-sec sec-type="material" id="SECID0EKCDM"><title>Specimens examined.</title><p>Total of 217 specimens (166♀♀41♂♂ and 10 unsexed): Australia (1♀), China (1♀), India (26♀♀), Indonesia (4♀♀2♂♂ and 1 unsexed), Japan (26♀♀12♂♂ and 1 unsexed), Malaysia (1♀), Maldives (1♂), Papua New Guinea (7♀♀1♂), Philippines (7♀♀), Singapore (1 unsexed), Sri Lanka (8♀♀), Taiwan (85♀♀25♂♂ and 7 unsexed).</p><p>Type series: <abbrev xmlns:xlink="http://www.w3.org/1999/xlink" xlink:title="holotype" id="ABBRID0ERCDM" xlink:type="simple">HT</abbrev> ♂ of <italic><tp:taxon-name><tp:taxon-name-part taxon-name-part-type="genus" reg="Enicospilus">Enicospilus</tp:taxon-name-part> <tp:taxon-name-part taxon-name-part-type="species" reg="reticulatus">reticulatus</tp:taxon-name-part></tp:taxon-name></italic> Cameron, 1902, Hulule, MALDIVE, 20.VI.1900 (<named-content xmlns:xlink="http://www.w3.org/1999/xlink" content-type="dwc:institutional_code" xlink:type="simple">NHMUK</named-content>, Type 3b.1268); <abbrev xmlns:xlink="http://www.w3.org/1999/xlink" xlink:title="holotype" id="ABBRID0EFDDM" xlink:type="simple">HT</abbrev> ♀ of <italic><tp:taxon-name><tp:taxon-name-part taxon-name-part-type="genus" reg="Eniscospilus">Eniscospilus</tp:taxon-name-part></tp:taxon-name></italic> (sic) <italic><tp:taxon-name><tp:taxon-name-part taxon-name-part-type="genus" reg="Enicospilus"/><tp:taxon-name-part taxon-name-part-type="species" reg="melanocarpus">melanocarpus</tp:taxon-name-part></tp:taxon-name></italic> Cameron, 1905, <abbrev xmlns:xlink="http://www.w3.org/1999/xlink" xlink:title="Second Recurrent Index" id="ABBRID0E1DDM" xlink:type="simple">SRI</abbrev> LANKA (<named-content xmlns:xlink="http://www.w3.org/1999/xlink" content-type="dwc:institutional_code" xlink:type="simple">NHMUK</named-content>, Type 3b.1234); <abbrev xmlns:xlink="http://www.w3.org/1999/xlink" xlink:title="lectotype" id="ABBRID0EDEDM" xlink:type="simple">LCT</abbrev> ♀ of <italic><tp:taxon-name><tp:taxon-name-part taxon-name-part-type="genus" reg="Henicospilus">Henicospilus</tp:taxon-name-part> <tp:taxon-name-part taxon-name-part-type="species" reg="turneri">turneri</tp:taxon-name-part></tp:taxon-name></italic> Morley, 1912, Mackay, Queensland, AUSTRALIA, 1899, Turner leg. (<named-content xmlns:xlink="http://www.w3.org/1999/xlink" content-type="dwc:institutional_code" xlink:type="simple">NHMUK</named-content>, Type 3b.1261); <abbrev xmlns:xlink="http://www.w3.org/1999/xlink" xlink:title="holotype" id="ABBRID0EXEDM" xlink:type="simple">HT</abbrev> ♀ of <tp:taxon-name><tp:taxon-name-part taxon-name-part-type="genus" reg="Henicospilus">Henicospilus</tp:taxon-name-part> <tp:taxon-name-part taxon-name-part-type="species" reg="atricornis">atricornis</tp:taxon-name-part> <tp:taxon-name-part taxon-name-part-type="infraspecific-rank">var</tp:taxon-name-part> <tp:taxon-name-part taxon-name-part-type="variety" reg="zeylanicus">zeylanicus</tp:taxon-name-part></tp:taxon-name> Morley, 1913, Kandy, <abbrev xmlns:xlink="http://www.w3.org/1999/xlink" xlink:title="Second Recurrent Index" id="ABBRID0EMFDM" xlink:type="simple">SRI</abbrev> LANKA, 11.VII.1910, Green leg. (<named-content xmlns:xlink="http://www.w3.org/1999/xlink" content-type="dwc:institutional_code" xlink:type="simple">NHMUK</named-content>, Type 3b.2098); <abbrev xmlns:xlink="http://www.w3.org/1999/xlink" xlink:title="holotype" id="ABBRID0EVFDM" xlink:type="simple">HT</abbrev> ♀ of <italic><tp:taxon-name><tp:taxon-name-part taxon-name-part-type="genus" reg="Enicospilus">Enicospilus</tp:taxon-name-part> <tp:taxon-name-part taxon-name-part-type="species" reg="quintuplex">quintuplex</tp:taxon-name-part></tp:taxon-name></italic> Chiu, 1954, Shaowu, Fukien, CHINA, 8.X.1945, S.H. Chao leg. (<named-content xmlns:xlink="http://www.w3.org/1999/xlink" content-type="dwc:institutional_code" xlink:type="simple">TARI</named-content>).</p></tp:treatment-sec><tp:treatment-sec sec-type="distribution" id="SECID0EJGDM"><title>Distribution.</title><p>Australasian, Eastern Palaearctic, Oceanic, and Oriental regions (<xref ref-type="bibr" rid="B199">Yu et al. 2016</xref>); this is a predominantly Oriental species.</p><p>JAPAN: [Ryûkyûs] Kagoshima* and Okinawa (<xref ref-type="bibr" rid="B180">Uchida 1928</xref>; <xref ref-type="bibr" rid="B174">Townes 1958</xref>; <xref ref-type="bibr" rid="B144">Shimizu 2020</xref>; present study); [Ogasawara] Tôkyô (<xref ref-type="bibr" rid="B174">Townes 1958</xref>; <xref ref-type="bibr" rid="B165">Takahashi and Shimizu 2006</xref>; present study). *New record. This is one of the most frequently encountered <italic><tp:taxon-name><tp:taxon-name-part taxon-name-part-type="genus" reg="Enicospilus">Enicospilus</tp:taxon-name-part></tp:taxon-name></italic> species in the Oriental region. <xref ref-type="bibr" rid="B194">Watanabe et al. (2012)</xref> and <xref ref-type="bibr" rid="B141">Shimizu (2014)</xref> recorded this species from Fukui and Niigata Prefectures, Hokuriku, Japan respectively, but these records were based on misidentifications of <italic><tp:taxon-name><tp:taxon-name-part taxon-name-part-type="genus" reg="Enicospilus">E.</tp:taxon-name-part> <tp:taxon-name-part taxon-name-part-type="species" reg="ramidulus">ramidulus</tp:taxon-name-part></tp:taxon-name></italic>.</p></tp:treatment-sec><tp:treatment-sec sec-type="Bionomics" id="SECID0EDIDM"><title>Bionomics.</title><p>No host records from Japan. <xref ref-type="bibr" rid="B41">Gauld and Mitchell (1981)</xref> and <xref ref-type="bibr" rid="B108">Nikam (1990)</xref> report rearings from a disparate range of hosts in the families <tp:taxon-name><tp:taxon-name-part taxon-name-part-type="family">Erebidae</tp:taxon-name-part></tp:taxon-name>, <tp:taxon-name><tp:taxon-name-part taxon-name-part-type="family">Lasiocampidae</tp:taxon-name-part></tp:taxon-name> and <tp:taxon-name><tp:taxon-name-part taxon-name-part-type="family">Noctuidae</tp:taxon-name-part></tp:taxon-name>, which clearly warrants investigation.</p></tp:treatment-sec><tp:treatment-sec sec-type="Differential diagnosis" id="SECID0EAJDM"><title>Differential diagnosis.</title><p>This species is morphologically most similar to <italic><tp:taxon-name><tp:taxon-name-part taxon-name-part-type="genus" reg="Enicospilus">E.</tp:taxon-name-part> <tp:taxon-name-part taxon-name-part-type="species" reg="sauteri">sauteri</tp:taxon-name-part></tp:taxon-name></italic>, but is distinguished from it by the uniformly setose marginal cell of fore wing (Fig. <xref ref-type="fig" rid="F28">28F</xref>) (marginal cell proximally widely glabrous in <italic><tp:taxon-name><tp:taxon-name-part taxon-name-part-type="genus" reg="Enicospilus">E.</tp:taxon-name-part> <tp:taxon-name-part taxon-name-part-type="species" reg="sauteri">sauteri</tp:taxon-name-part></tp:taxon-name></italic>, as in Fig. <xref ref-type="fig" rid="F42">42F</xref>), and oval central sclerite of fore wing fenestra (Fig. <xref ref-type="fig" rid="F28">28F</xref>) (central sclerite linear in <italic><tp:taxon-name><tp:taxon-name-part taxon-name-part-type="genus" reg="Enicospilus">E.</tp:taxon-name-part> <tp:taxon-name-part taxon-name-part-type="species" reg="sauteri">sauteri</tp:taxon-name-part></tp:taxon-name></italic>, as in Fig. <xref ref-type="fig" rid="F42">42F</xref>). <italic><tp:taxon-name><tp:taxon-name-part taxon-name-part-type="genus" reg="Enicospilus">Enicospilus</tp:taxon-name-part> <tp:taxon-name-part taxon-name-part-type="species" reg="melanocarpus">melanocarpus</tp:taxon-name-part></tp:taxon-name></italic> is also sometimes confused with <italic><tp:taxon-name><tp:taxon-name-part taxon-name-part-type="genus" reg="Enicospilus">E.</tp:taxon-name-part> <tp:taxon-name-part taxon-name-part-type="species" reg="ramidulus">ramidulus</tp:taxon-name-part></tp:taxon-name></italic> but is distinguished from it by the sculpture of the mesosoma (i.e., meso- and metapleuron punctate to punctostriate in <italic><tp:taxon-name><tp:taxon-name-part taxon-name-part-type="genus" reg="Enicospilus">E.</tp:taxon-name-part> <tp:taxon-name-part taxon-name-part-type="species" reg="melanocarpus">melanocarpus</tp:taxon-name-part></tp:taxon-name></italic>, as in Fig. <xref ref-type="fig" rid="F28">28E</xref>, but entirely punctate in <italic><tp:taxon-name><tp:taxon-name-part taxon-name-part-type="genus" reg="Enicospilus">E.</tp:taxon-name-part> <tp:taxon-name-part taxon-name-part-type="species" reg="ramidulus">ramidulus</tp:taxon-name-part></tp:taxon-name></italic>, as in Fig. <xref ref-type="fig" rid="F39">39E</xref>), shape of the sclerites (i.e., proximal and distal sclerites confluent in <italic><tp:taxon-name><tp:taxon-name-part taxon-name-part-type="genus" reg="Enicospilus">E.</tp:taxon-name-part> <tp:taxon-name-part taxon-name-part-type="species" reg="melanocarpus">melanocarpus</tp:taxon-name-part></tp:taxon-name></italic>, as in Fig. <xref ref-type="fig" rid="F28">28F</xref>, but not confluent in <italic><tp:taxon-name><tp:taxon-name-part taxon-name-part-type="genus" reg="Enicospilus">E.</tp:taxon-name-part> <tp:taxon-name-part taxon-name-part-type="species" reg="ramidulus">ramidulus</tp:taxon-name-part></tp:taxon-name></italic>, as in Fig. <xref ref-type="fig" rid="F39">39F</xref>), etc.</p><p>In Japanese collections, they are sometimes confused with <italic><tp:taxon-name><tp:taxon-name-part taxon-name-part-type="genus" reg="Enicospilus">E.</tp:taxon-name-part> <tp:taxon-name-part taxon-name-part-type="species" reg="ramidulus">ramidulus</tp:taxon-name-part></tp:taxon-name></italic> and <italic><tp:taxon-name><tp:taxon-name-part taxon-name-part-type="genus" reg="Enicospilus">E.</tp:taxon-name-part> <tp:taxon-name-part taxon-name-part-type="species" reg="yezoensis">yezoensis</tp:taxon-name-part></tp:taxon-name></italic>, as both species have a similar colour pattern (i.e., entirely testaceous body with posterior metasomal segments strongly infuscate, as in Figs <xref ref-type="fig" rid="F28">28A</xref>, <xref ref-type="fig" rid="F39">39A</xref>, and <xref ref-type="fig" rid="F53">53A</xref>). However, in Japan <italic><tp:taxon-name><tp:taxon-name-part taxon-name-part-type="genus" reg="Enicospilus">E.</tp:taxon-name-part> <tp:taxon-name-part taxon-name-part-type="species" reg="melanocarpus">melanocarpus</tp:taxon-name-part></tp:taxon-name></italic> is restricted to Ryûkyûs and Ogasawara (i.e., the Oceanic and Oriental regions of Japan), with <italic><tp:taxon-name><tp:taxon-name-part taxon-name-part-type="genus" reg="Enicospilus">E.</tp:taxon-name-part> <tp:taxon-name-part taxon-name-part-type="species" reg="ramidulus">ramidulus</tp:taxon-name-part></tp:taxon-name></italic> and <italic><tp:taxon-name><tp:taxon-name-part taxon-name-part-type="genus" reg="Enicospilus">E.</tp:taxon-name-part> <tp:taxon-name-part taxon-name-part-type="species" reg="yezoensis">yezoensis</tp:taxon-name-part></tp:taxon-name></italic> in the Palaearctic area of Japan. We summarise the diagnostic characters in Table <xref ref-type="table" rid="T8">8</xref> for <italic><tp:taxon-name><tp:taxon-name-part taxon-name-part-type="genus" reg="Enicospilus">E.</tp:taxon-name-part> <tp:taxon-name-part taxon-name-part-type="species" reg="melanocarpus">melanocarpus</tp:taxon-name-part></tp:taxon-name></italic>, <italic><tp:taxon-name><tp:taxon-name-part taxon-name-part-type="genus" reg="Enicospilus">E.</tp:taxon-name-part> <tp:taxon-name-part taxon-name-part-type="species" reg="ramidulus">ramidulus</tp:taxon-name-part></tp:taxon-name></italic>, <italic><tp:taxon-name><tp:taxon-name-part taxon-name-part-type="genus" reg="Enicospilus">E.</tp:taxon-name-part> <tp:taxon-name-part taxon-name-part-type="species" reg="sauteri">sauteri</tp:taxon-name-part></tp:taxon-name></italic> and <italic><tp:taxon-name><tp:taxon-name-part taxon-name-part-type="genus" reg="Enicospilus">E.</tp:taxon-name-part> <tp:taxon-name-part taxon-name-part-type="species" reg="yezoensis">yezoensis</tp:taxon-name-part></tp:taxon-name></italic>, all of which have testaceous bodies with the metasoma black posteriorly.</p><fig id="F28" position="float" orientation="portrait"><object-id xmlns:xlink="http://www.w3.org/1999/xlink" content-type="doi" xlink:type="simple">10.3897/zookeys.990.55542.figure28</object-id><object-id xmlns:xlink="http://www.w3.org/1999/xlink" content-type="arpha" xlink:type="simple">AC476753-FB62-5B8B-8796-29358893350A</object-id><label>Figure 28.</label><caption><p><italic><tp:taxon-name><tp:taxon-name-part taxon-name-part-type="genus" reg="Enicospilus">Enicospilus</tp:taxon-name-part> <tp:taxon-name-part taxon-name-part-type="species" reg="melanocarpus">melanocarpus</tp:taxon-name-part></tp:taxon-name></italic> Cameron, 1905 ♀ from Japan <bold>A</bold> habitus <bold>B</bold> head, frontal view <bold>C</bold> head, dorsal view <bold>D</bold> head, lateral view <bold>E</bold> mesosoma, lateral view <bold>F</bold> central part of fore wing.</p></caption><graphic xmlns:xlink="http://www.w3.org/1999/xlink" xlink:href="zookeys-990-001-g028.jpg" position="float" orientation="portrait" xlink:type="simple" id="oo_473794.jpg"><uri content-type="original_file" xlink:type="simple">https://binary.pensoft.net/fig/473794</uri></graphic></fig><table-wrap id="T8" position="float" orientation="portrait"><label>Table 8.</label><caption><p>Comparison of diagnostic characters of <italic><tp:taxon-name><tp:taxon-name-part taxon-name-part-type="genus" reg="Enicospilus">Enicospilus</tp:taxon-name-part></tp:taxon-name></italic> species in Japan that share the entirely light-orange body and black terminal segments of the metasoma: <italic><tp:taxon-name><tp:taxon-name-part taxon-name-part-type="genus" reg="Enicospilus">E.</tp:taxon-name-part> <tp:taxon-name-part taxon-name-part-type="species" reg="melanocarpus">melanocarpus</tp:taxon-name-part></tp:taxon-name></italic>, <italic><tp:taxon-name><tp:taxon-name-part taxon-name-part-type="genus" reg="Enicospilus">E.</tp:taxon-name-part> <tp:taxon-name-part taxon-name-part-type="species" reg="ramidulus">ramidulus</tp:taxon-name-part></tp:taxon-name></italic>, <italic><tp:taxon-name><tp:taxon-name-part taxon-name-part-type="genus" reg="Enicospilus">E.</tp:taxon-name-part> <tp:taxon-name-part taxon-name-part-type="species" reg="sauteri">sauteri</tp:taxon-name-part></tp:taxon-name></italic>, and <italic><tp:taxon-name><tp:taxon-name-part taxon-name-part-type="genus" reg="Enicospilus">E.</tp:taxon-name-part> <tp:taxon-name-part taxon-name-part-type="species" reg="yezoensis">yezoensis</tp:taxon-name-part></tp:taxon-name></italic>.</p></caption><table id="TID0EEQEM" rules="all"><tbody><tr><th rowspan="2" colspan="1">Characters</th><th rowspan="1" colspan="4">Species</th></tr><tr><th rowspan="1" colspan="1">
                      <italic><tp:taxon-name>
                          <tp:taxon-name-part taxon-name-part-type="genus" reg="Enicospilus"/>
                          <tp:taxon-name-part taxon-name-part-type="species" reg="melanocarpus">melanocarpus</tp:taxon-name-part>
                        </tp:taxon-name></italic>
                    </th><th rowspan="1" colspan="1">
                      <italic><tp:taxon-name>
                          <tp:taxon-name-part taxon-name-part-type="genus" reg="Enicospilus"/>
                          <tp:taxon-name-part taxon-name-part-type="species" reg="ramidulus">ramidulus</tp:taxon-name-part>
                        </tp:taxon-name></italic>
                    </th><th rowspan="1" colspan="1">
                      <italic><tp:taxon-name>
                          <tp:taxon-name-part taxon-name-part-type="genus" reg="Enicospilus"/>
                          <tp:taxon-name-part taxon-name-part-type="species" reg="sauteri">sauteri</tp:taxon-name-part>
                        </tp:taxon-name></italic>
                    </th><th rowspan="1" colspan="1">
                      <italic><tp:taxon-name>
                          <tp:taxon-name-part taxon-name-part-type="genus" reg="Enicospilus"/>
                          <tp:taxon-name-part taxon-name-part-type="species" reg="yezoensis">yezoensis</tp:taxon-name-part>
                        </tp:taxon-name></italic>
                    </th></tr><tr><td rowspan="1" colspan="1">Lower face (width / height)</td><td rowspan="1" colspan="1">0.7–0.8</td><td rowspan="1" colspan="1">0.8–0.9</td><td rowspan="1" colspan="1">0.7–0.8</td><td rowspan="1" colspan="1">1.0</td></tr><tr><td rowspan="1" colspan="1">Length of tooth (upper teeth / lower teeth)</td><td rowspan="1" colspan="1">1.2–1.5</td><td rowspan="1" colspan="1">1.9–2.2</td><td rowspan="1" colspan="1">1.2–1.3</td><td rowspan="1" colspan="1">1.7–2.0</td></tr><tr><td rowspan="1" colspan="1">Posterior ocelli and orbit</td><td rowspan="1" colspan="1">very close</td><td rowspan="1" colspan="1">touching or very close</td><td rowspan="1" colspan="1">very close</td><td rowspan="1" colspan="1">distinctly separated</td></tr><tr><td rowspan="1" colspan="1">Sculpture of meso- and metapleuron</td><td rowspan="1" colspan="1">punctate to punctostriate</td><td rowspan="1" colspan="1">entirely punctate</td><td rowspan="1" colspan="1">punctate to punctostriate</td><td rowspan="1" colspan="1">punctate to punctostriate</td></tr><tr><td rowspan="1" colspan="1">Marginal cell of fore wing</td><td rowspan="1" colspan="1">entirely setose</td><td rowspan="1" colspan="1">entirely setose</td><td rowspan="1" colspan="1">with a glabrous</td><td rowspan="1" colspan="1">entirely setose</td></tr><tr><td rowspan="1" colspan="1">Shape of central sclerite</td><td rowspan="1" colspan="1">oval</td><td rowspan="1" colspan="1">oval</td><td rowspan="1" colspan="1">linear</td><td rowspan="1" colspan="1">comma-shaped</td></tr><tr><td rowspan="1" colspan="1">Proximal and distal sclerites</td><td rowspan="1" colspan="1">confluent</td><td rowspan="1" colspan="1">separated</td><td rowspan="1" colspan="1">confluent</td><td rowspan="1" colspan="1">separated</td></tr></tbody></table></table-wrap></tp:treatment-sec><tp:treatment-sec><!--Section generated to contain objects referenced in tp:taxon-treatment.--><fig id="F42" position="float" orientation="portrait"><object-id xmlns:xlink="http://www.w3.org/1999/xlink" content-type="doi" xlink:type="simple">10.3897/zookeys.990.55542.figure42</object-id><object-id xmlns:xlink="http://www.w3.org/1999/xlink" content-type="arpha" xlink:type="simple">BCBC0C02-515C-5253-A3F5-ED2080C7BEA8</object-id><label>Figure 42.</label><caption><p><italic><tp:taxon-name><tp:taxon-name-part taxon-name-part-type="genus" reg="Enicospilus">Enicospilus</tp:taxon-name-part> <tp:taxon-name-part taxon-name-part-type="species" reg="sauteri">sauteri</tp:taxon-name-part></tp:taxon-name></italic> (Enderlein, 1921) ♂ from Taiwan <bold>A</bold> habitus <bold>B</bold> head, frontal view <bold>C</bold> head, dorsal view <bold>D</bold> head, lateral view <bold>E</bold> mesosoma, lateral view <bold>F</bold> central part of fore wing.</p></caption><graphic xmlns:xlink="http://www.w3.org/1999/xlink" xlink:href="zookeys-990-001-g042.jpg" position="float" orientation="portrait" xlink:type="simple" id="oo_473808.jpg"><uri content-type="original_file" xlink:type="simple">https://binary.pensoft.net/fig/473808</uri></graphic></fig><fig id="F39" position="float" orientation="portrait"><object-id xmlns:xlink="http://www.w3.org/1999/xlink" content-type="doi" xlink:type="simple">10.3897/zookeys.990.55542.figure39</object-id><object-id xmlns:xlink="http://www.w3.org/1999/xlink" content-type="arpha" xlink:type="simple">B18431F5-E7F6-566A-A543-AA108FE8EB03</object-id><label>Figure 39.</label><caption><p><italic><tp:taxon-name><tp:taxon-name-part taxon-name-part-type="genus" reg="Enicospilus">Enicospilus</tp:taxon-name-part> <tp:taxon-name-part taxon-name-part-type="species" reg="ramidulus">ramidulus</tp:taxon-name-part></tp:taxon-name></italic> (Linnaeus, 1758) ♀ from Japan <bold>A</bold> habitus <bold>B</bold> head, frontal view <bold>C</bold> head, dorsal view <bold>D</bold> head, lateral view <bold>E</bold> mesosoma, lateral view <bold>F</bold> central part of fore wing.</p></caption><graphic xmlns:xlink="http://www.w3.org/1999/xlink" xlink:href="zookeys-990-001-g039.jpg" position="float" orientation="portrait" xlink:type="simple" id="oo_473805.jpg"><uri content-type="original_file" xlink:type="simple">https://binary.pensoft.net/fig/473805</uri></graphic></fig><fig id="F53" position="float" orientation="portrait"><object-id xmlns:xlink="http://www.w3.org/1999/xlink" content-type="doi" xlink:type="simple">10.3897/zookeys.990.55542.figure53</object-id><object-id xmlns:xlink="http://www.w3.org/1999/xlink" content-type="arpha" xlink:type="simple">FF6DBFBA-8965-5ADD-9A1D-E24E6345637F</object-id><label>Figure 53.</label><caption><p><italic><tp:taxon-name><tp:taxon-name-part taxon-name-part-type="genus" reg="Enicospilus">Enicospilus</tp:taxon-name-part> <tp:taxon-name-part taxon-name-part-type="species" reg="yezoensis">yezoensis</tp:taxon-name-part></tp:taxon-name></italic> (Uchida, 1928) ♀ from Japan <bold>A</bold> habitus <bold>B</bold> head, frontal view <bold>C</bold> head, dorsal view <bold>D</bold> head, lateral view <bold>E</bold> mesosoma, lateral view <bold>F</bold> central part of fore wing.</p></caption><graphic xmlns:xlink="http://www.w3.org/1999/xlink" xlink:href="zookeys-990-001-g053.jpg" position="float" orientation="portrait" xlink:type="simple" id="oo_473819.jpg"><uri content-type="original_file" xlink:type="simple">https://binary.pensoft.net/fig/473819</uri></graphic></fig></tp:treatment-sec><ref-list><ref id="B41"><mixed-citation xmlns:xlink="http://www.w3.org/1999/xlink" xlink:type="simple"><person-group><name name-style="western"><surname>Gauld</surname><given-names>ID</given-names></name><name name-style="western"><surname>Mitchell</surname><given-names>PA</given-names></name></person-group> (<year>1981</year>) <source>The taxonomy, distribution and host preferences of Indo-Papuan parasitic wasps of the subfamily <tp:taxon-name><tp:taxon-name-part taxon-name-part-type="subfamily">Ophioninae</tp:taxon-name-part></tp:taxon-name>.</source><publisher-name>CAB: Slough / Commonwealth Institute of Entomology</publisher-name>, <publisher-loc>London</publisher-loc>, <size units="page">611 pp</size>.</mixed-citation></ref><ref id="B178"><mixed-citation xmlns:xlink="http://www.w3.org/1999/xlink" xlink:type="simple"><person-group><name name-style="western"><surname>Townes</surname><given-names>HK</given-names></name><name name-style="western"><surname>Townes</surname><given-names>M</given-names></name><name name-style="western"><surname>Gupta</surname><given-names>VK</given-names></name></person-group> (<year>1961</year>) <article-title>A catalogue and reclassification of the Indo-Australian <tp:taxon-name><tp:taxon-name-part taxon-name-part-type="family">Ichneumonidae</tp:taxon-name-part></tp:taxon-name>.</article-title><source>Memoirs of the American Entomological Institute</source><volume>1</volume>: <fpage>1</fpage>–<lpage>522</lpage>.</mixed-citation></ref><ref id="B199"><mixed-citation xmlns:xlink="http://www.w3.org/1999/xlink" xlink:type="simple"><person-group><name name-style="western"><surname>Yu</surname><given-names>DSK</given-names></name><name name-style="western"><surname>van Achterberg</surname><given-names>C</given-names></name><name name-style="western"><surname>Horstmann</surname><given-names>K</given-names></name></person-group> (<year>2016</year>) Taxapad 2016, <tp:taxon-name><tp:taxon-name-part taxon-name-part-type="superfamily">Ichneumonoidea</tp:taxon-name-part></tp:taxon-name> 2015 Database on flash-drive. Nepean, Ontario, Canada. <ext-link xlink:type="simple" ext-link-type="uri" xlink:href="http://www.taxapad.com">www.taxapad.com</ext-link></mixed-citation></ref><ref id="B180"><mixed-citation xmlns:xlink="http://www.w3.org/1999/xlink" xlink:type="simple"><person-group><name name-style="western"><surname>Uchida</surname><given-names>T</given-names></name></person-group> (<year>1928</year>) <article-title>Zweiter Beitrag zur Ichneumoniden-Fauna Japans.</article-title><source>Journal of the Faculty of Agriculture, Hokkaido University</source><volume>21</volume>: <fpage>177</fpage>–<lpage>297</lpage>.</mixed-citation></ref><ref id="B174"><mixed-citation xmlns:xlink="http://www.w3.org/1999/xlink" xlink:type="simple"><person-group><name name-style="western"><surname>Townes</surname><given-names>HK</given-names></name></person-group> (<year>1958</year>) <article-title><tp:taxon-name><tp:taxon-name-part taxon-name-part-type="order">Hymenoptera</tp:taxon-name-part></tp:taxon-name>: <tp:taxon-name><tp:taxon-name-part taxon-name-part-type="family">Ichneumonidae</tp:taxon-name-part></tp:taxon-name>, <tp:taxon-name><tp:taxon-name-part taxon-name-part-type="family">Stephenidae</tp:taxon-name-part></tp:taxon-name> and <tp:taxon-name><tp:taxon-name-part taxon-name-part-type="family">Evaniidae</tp:taxon-name-part></tp:taxon-name>.</article-title><source>Insects of Micronesia</source><volume>19</volume>: <fpage>35</fpage>–<lpage>87</lpage>.</mixed-citation></ref><ref id="B144"><mixed-citation xmlns:xlink="http://www.w3.org/1999/xlink" xlink:type="simple"><person-group><name name-style="western"><surname>Shimizu</surname><given-names>S</given-names></name></person-group> (<year>2020</year>) <article-title>The Nepalese species of the genus <italic><tp:taxon-name><tp:taxon-name-part taxon-name-part-type="genus">Enicospilus</tp:taxon-name-part></tp:taxon-name></italic> Stephens, 1835 (<tp:taxon-name><tp:taxon-name-part taxon-name-part-type="order">Hymenoptera</tp:taxon-name-part></tp:taxon-name>, <tp:taxon-name><tp:taxon-name-part taxon-name-part-type="family">Ichneumonidae</tp:taxon-name-part></tp:taxon-name>, <tp:taxon-name><tp:taxon-name-part taxon-name-part-type="subfamily">Ophioninae</tp:taxon-name-part></tp:taxon-name>): a preliminary revision and identification key to species.</article-title><source>Deutsche Entomologische Zeitschrift</source><volume>67</volume>: <fpage>69</fpage>–<lpage>126</lpage>. <ext-link xlink:type="simple" ext-link-type="doi" xlink:href="10.3897/dez.67.51332">https://doi.org/10.3897/dez.67.51332</ext-link></mixed-citation></ref><ref id="B165"><mixed-citation xmlns:xlink="http://www.w3.org/1999/xlink" xlink:type="simple"><person-group><name name-style="western"><surname>Takahashi</surname><given-names>H</given-names></name><name name-style="western"><surname>Shimizu</surname><given-names>A</given-names></name></person-group> (<year>2006</year>) Notes on a collection of <tp:taxon-name><tp:taxon-name-part taxon-name-part-type="order">Hymenoptera</tp:taxon-name-part></tp:taxon-name>, from the Ogasawara Islands, in the insect collections of the Laboratory of Systematic Zoology, Tokyo Metropolitan University. Ogasawara Research (32): 9–20. [In Japanese with English abstract]</mixed-citation></ref><ref id="B194"><mixed-citation xmlns:xlink="http://www.w3.org/1999/xlink" xlink:type="simple"><person-group><name name-style="western"><surname>Watanabe</surname><given-names>K</given-names></name><name name-style="western"><surname>Tano</surname><given-names>T</given-names></name><name name-style="western"><surname>Kurokawa</surname><given-names>H</given-names></name><name name-style="western"><surname>Murota</surname><given-names>T</given-names></name><name name-style="western"><surname>Nozaka</surname><given-names>C</given-names></name></person-group> (<year>2012</year>) <article-title>Records of some parasitoid wasps from Fukui Prefecture, Japan.</article-title><source>Tsunekibachi</source><volume>21</volume>: <fpage>1</fpage>–<lpage>78</lpage>. [In Japanese with English summary]</mixed-citation></ref><ref id="B141"><mixed-citation xmlns:xlink="http://www.w3.org/1999/xlink" xlink:type="simple"><person-group><name name-style="western"><surname>Shimizu</surname><given-names>S</given-names></name></person-group> (<year>2014</year>) Catalogue of <tp:taxon-name><tp:taxon-name-part taxon-name-part-type="family">Ichneumonidae</tp:taxon-name-part></tp:taxon-name> (<tp:taxon-name><tp:taxon-name-part taxon-name-part-type="order">Hymenoptera</tp:taxon-name-part></tp:taxon-name>) from Niigata Prefecture, Japan. Transactions of Essa Entomological Society (111): 1–25. [In Japanese]</mixed-citation></ref><ref id="B108"><mixed-citation xmlns:xlink="http://www.w3.org/1999/xlink" xlink:type="simple"><person-group><name name-style="western"><surname>Nikam</surname><given-names>PK</given-names></name></person-group> (<year>1990</year>) <article-title><tp:taxon-name><tp:taxon-name-part taxon-name-part-type="family">Ichneumonidae</tp:taxon-name-part></tp:taxon-name> of Indian <italic><tp:taxon-name><tp:taxon-name-part taxon-name-part-type="genus">Heliothis</tp:taxon-name-part></tp:taxon-name></italic> Ochsenheimer.</article-title><source>Journal of Entomological Research</source><volume>14</volume>: <fpage>52</fpage>–<lpage>59</lpage>.</mixed-citation></ref></ref-list></tp:taxon-treatment>
