# Supplementary material for: Integrative taxonomy and analysis of species richness patterns of nocturnal Darwin wasps of the genus Enicospilus Stephens (Hymenoptera, Ichneumonidae, Ophioninae) in Japan
Source: Zookeys. 2020 Nov 10;990:1–144. doi: 10.3897/zookeys.990.55542 (PMC7674391; doi:10.3897/zookeys.990.55542)
Supplement: XML Treatment for Enicospilus nigronotatus [file zookeys.990.55542-treatment25.xml]

<!DOCTYPE tp:taxon-treatment
  PUBLIC "-//TaxonX//DTD Taxonomic Treatment Publishing DTD v0 20100105//EN" "tax-treatment-NSO.dtd">
<tp:taxon-treatment xmlns:tp="http://www.plazi.org/taxpub"><tp:treatment-meta><kwd-group><label>Taxon classification</label><kwd><named-content xmlns:xlink="http://www.w3.org/1999/xlink" content-type="kingdom">Animalia</named-content></kwd><kwd><named-content xmlns:xlink="http://www.w3.org/1999/xlink" content-type="order">Hymenoptera</named-content></kwd><kwd><named-content xmlns:xlink="http://www.w3.org/1999/xlink" content-type="family">Ichneumonidae</named-content></kwd></kwd-group><mixed-citation publication-type="journal"><person-group><name><surname>Shimizu</surname><given-names>So</given-names></name><name><surname>Broad</surname><given-names>Gavin R.</given-names></name><name><surname>Maeto</surname><given-names>Kaoru</given-names></name></person-group><article-title>Integrative taxonomy and analysis of species richness patterns of nocturnal Darwin wasps of the genus <italic><tp:taxon-name><tp:taxon-name-part taxon-name-part-type="genus" reg="Enicospilus">Enicospilus</tp:taxon-name-part></tp:taxon-name></italic> Stephens (<tp:taxon-name><tp:taxon-name-part taxon-name-part-type="order">Hymenoptera</tp:taxon-name-part></tp:taxon-name>, <tp:taxon-name><tp:taxon-name-part taxon-name-part-type="family">Ichneumonidae</tp:taxon-name-part></tp:taxon-name>, <tp:taxon-name><tp:taxon-name-part taxon-name-part-type="subfamily">Ophioninae</tp:taxon-name-part></tp:taxon-name>) in Japan</article-title><source>Zookeys</source><day>10</day><month>11</month><year>2020</year><volume>990</volume><fpage>1</fpage><lpage>144</lpage><pub-id pub-id-type="doi">10.3897/zookeys.990.55542</pub-id></mixed-citation></tp:treatment-meta><tp:nomenclature><tp:taxon-name><object-id xmlns:xlink="http://www.w3.org/1999/xlink" content-type="arpha" xlink:type="simple">E9479D78-C3B4-57F2-B3E9-B95A2D5213BA</object-id>
              <tp:taxon-name-part taxon-name-part-type="genus" reg="Enicospilus">Enicospilus</tp:taxon-name-part>
              <tp:taxon-name-part taxon-name-part-type="species" reg="nigronotatus">nigronotatus</tp:taxon-name-part>
            </tp:taxon-name><tp:taxon-authority>Cameron, 1903</tp:taxon-authority><xref ref-type="fig" rid="F32">Figure 32</xref><tp:nomenclature-citation-list><tp:nomenclature-citation><tp:taxon-name>
                  <tp:taxon-name-part taxon-name-part-type="genus" reg="Enicospilus">Enicospilus</tp:taxon-name-part> <tp:taxon-name-part taxon-name-part-type="species" reg="nigronotatus">nigronotatus</tp:taxon-name-part></tp:taxon-name><comment>Cameron, 1903: 133; <abbrev xmlns:xlink="http://www.w3.org/1999/xlink" xlink:title="lectotype" id="ABBRID0EDVEM" xlink:type="simple">LCT</abbrev> ♀ from Borneo, designated by <xref ref-type="bibr" rid="B178">Townes et al. (1961</xref>: 284), <named-content xmlns:xlink="http://www.w3.org/1999/xlink" content-type="dwc:institutional_code" xlink:type="simple">NHMUK</named-content>, examined.</comment></tp:nomenclature-citation><tp:nomenclature-citation><tp:taxon-name>
                  <tp:taxon-name-part taxon-name-part-type="genus" reg="Henicospilus">Henicospilus</tp:taxon-name-part> <tp:taxon-name-part taxon-name-part-type="species" reg="triguttatus">triguttatus</tp:taxon-name-part></tp:taxon-name><comment>Uchida, 1928: 221; <abbrev xmlns:xlink="http://www.w3.org/1999/xlink" xlink:title="holotype" id="ABBRID0E4VEM" xlink:type="simple">HT</abbrev> ♀ from Taiwan, <abbrev xmlns:xlink="http://www.w3.org/1999/xlink" content-type="institution" xlink:title="The Laboratory of Systematic Entomology" id="ABBRID0EBWEM" xlink:type="simple">SEHU</abbrev>, examined; synonymised by <xref ref-type="bibr" rid="B41">Gauld and Mitchell (1981</xref>: 310).</comment></tp:nomenclature-citation></tp:nomenclature-citation-list></tp:nomenclature><tp:treatment-sec sec-type="material" id="SECID0EKWEM"><title>Specimens examined.</title><p>Total of 18 specimens (11♀♀4♂♂ and 3 unsexed): Brunei (2♀♀2♂♂ and 1 unsexed), Indonesia (2♀♀), Japan (1♀2♂♂), Singapore (1♀), Sri Lanka (2♀♀ and 2 unsexed), Taiwan (2♀♀), unknown (1♀).</p><p>Type series: <abbrev xmlns:xlink="http://www.w3.org/1999/xlink" xlink:title="lectotype" id="ABBRID0ERWEM" xlink:type="simple">LCT</abbrev> ♀ of <italic><tp:taxon-name><tp:taxon-name-part taxon-name-part-type="genus" reg="Enicospilus">Enicospilus</tp:taxon-name-part> <tp:taxon-name-part taxon-name-part-type="species" reg="nigronotatus">nigronotatus</tp:taxon-name-part></tp:taxon-name></italic> Cameron, 1903, Borneo, MALAYSIA, Cameron leg. (<named-content xmlns:xlink="http://www.w3.org/1999/xlink" content-type="dwc:institutional_code" xlink:type="simple">NHMUK</named-content>, Type 3b.1271); <abbrev xmlns:xlink="http://www.w3.org/1999/xlink" xlink:title="holotype" id="ABBRID0EFXEM" xlink:type="simple">HT</abbrev> ♀ of <italic><tp:taxon-name><tp:taxon-name-part taxon-name-part-type="genus" reg="Henicospilus">Henicospilus</tp:taxon-name-part> <tp:taxon-name-part taxon-name-part-type="species" reg="triguttatus">triguttatus</tp:taxon-name-part></tp:taxon-name></italic> Uchida, 1928, Horisha, TAIWAN, Matsumura leg. (<abbrev xmlns:xlink="http://www.w3.org/1999/xlink" content-type="institution" xlink:title="The Laboratory of Systematic Entomology" id="ABBRID0EUXEM" xlink:type="simple">SEHU</abbrev>).</p></tp:treatment-sec><tp:treatment-sec sec-type="distribution" id="SECID0EZXEM"><title>Distribution.</title><p>Oriental region (<xref ref-type="bibr" rid="B199">Yu et al. 2016</xref>).</p><p>Newly recorded from Indonesia.</p><p>JAPAN: [Ryûkyûs] Okinawa (<xref ref-type="bibr" rid="B148">Shimizu and Maeto 2016</xref>; present study).</p></tp:treatment-sec><tp:treatment-sec sec-type="Bionomics" id="SECID0EKYEM"><title>Bionomics.</title><p>Unknown.</p></tp:treatment-sec><tp:treatment-sec sec-type="Differential diagnosis" id="SECID0EPYEM"><title>Differential diagnosis.</title><p>This species is an extremely large insect, as is <italic><tp:taxon-name><tp:taxon-name-part taxon-name-part-type="genus" reg="Enicospilus">E.</tp:taxon-name-part> <tp:taxon-name-part taxon-name-part-type="species" reg="nigristigma">nigristigma</tp:taxon-name-part></tp:taxon-name></italic>. <xref ref-type="bibr" rid="B41">Gauld and Mitchell (1981)</xref> suggest that this species is related to <italic><tp:taxon-name><tp:taxon-name-part taxon-name-part-type="genus" reg="Enicospilus">E.</tp:taxon-name-part> <tp:taxon-name-part taxon-name-part-type="species" reg="trilobus">trilobus</tp:taxon-name-part></tp:taxon-name></italic> and we agree with this. Although <italic><tp:taxon-name><tp:taxon-name-part taxon-name-part-type="genus" reg="Enicospilus">E.</tp:taxon-name-part> <tp:taxon-name-part taxon-name-part-type="species" reg="nigronotatus">nigronotatus</tp:taxon-name-part></tp:taxon-name></italic> is probably related to <italic><tp:taxon-name><tp:taxon-name-part taxon-name-part-type="genus" reg="Enicospilus">E.</tp:taxon-name-part> <tp:taxon-name-part taxon-name-part-type="species" reg="trilobus">trilobus</tp:taxon-name-part></tp:taxon-name></italic>, <italic><tp:taxon-name><tp:taxon-name-part taxon-name-part-type="genus" reg="Enicospilus">E.</tp:taxon-name-part> <tp:taxon-name-part taxon-name-part-type="species" reg="nigronotatus">nigronotatus</tp:taxon-name-part></tp:taxon-name></italic> can be distinguished from it by characters such as the shape of the fore wing fenestra, i.e., fenestra very long, proximally extensively glabrous and proximal end of fenestra widely touching the anterior margin of the discosubmarginal cell, as in Fig. <xref ref-type="fig" rid="F32">32F</xref>, but fenestra short and the proximal end of the fenestra widely separated from the anterior margin in <italic><tp:taxon-name><tp:taxon-name-part taxon-name-part-type="genus" reg="Enicospilus">E.</tp:taxon-name-part> <tp:taxon-name-part taxon-name-part-type="species" reg="trilobus">trilobus</tp:taxon-name-part></tp:taxon-name></italic>.</p><p>This species is easily distinguishable from all other Japanese <italic><tp:taxon-name><tp:taxon-name-part taxon-name-part-type="genus" reg="Enicospilus">Enicospilus</tp:taxon-name-part></tp:taxon-name></italic> species by the following combination of character states: large size; interocellar area red-brown (Fig. <xref ref-type="fig" rid="F32">32C</xref>); mesopleuron never entirely coarsely longitudinally striate (Fig. <xref ref-type="fig" rid="F32">32E</xref>); metapleuron and propodeum coarsely rugose (Fig. <xref ref-type="fig" rid="F32">32E</xref>); fore wing with both <abbrev xmlns:xlink="http://www.w3.org/1999/xlink" xlink:title="Cubital Index" id="ABBRID0EU2EM" xlink:type="simple">CI</abbrev> and <abbrev xmlns:xlink="http://www.w3.org/1999/xlink" xlink:title="Intercubital Index" id="ABBRID0EY2EM" xlink:type="simple">ICI</abbrev> more than 0.7 (Fig. <xref ref-type="fig" rid="F32">32F</xref>).</p><fig id="F32" position="float" orientation="portrait"><object-id xmlns:xlink="http://www.w3.org/1999/xlink" content-type="doi" xlink:type="simple">10.3897/zookeys.990.55542.figure32</object-id><object-id xmlns:xlink="http://www.w3.org/1999/xlink" content-type="arpha" xlink:type="simple">95068D0B-7849-5DA0-9B60-6095F982D079</object-id><label>Figure 32.</label><caption><p><italic><tp:taxon-name><tp:taxon-name-part taxon-name-part-type="genus" reg="Enicospilus">Enicospilus</tp:taxon-name-part> <tp:taxon-name-part taxon-name-part-type="species" reg="nigronotatus">nigronotatus</tp:taxon-name-part></tp:taxon-name></italic> Cameron, 1903 ♀ from Japan <bold>A</bold> habitus <bold>B</bold> head, frontal view <bold>C</bold> head, dorsal view <bold>D</bold> head, lateral view <bold>E</bold> mesosoma, lateral view <bold>F</bold> central part of fore wing.</p></caption><graphic xmlns:xlink="http://www.w3.org/1999/xlink" xlink:href="zookeys-990-001-g032.jpg" position="float" orientation="portrait" xlink:type="simple" id="oo_473798.jpg"><uri content-type="original_file" xlink:type="simple">https://binary.pensoft.net/fig/473798</uri></graphic></fig></tp:treatment-sec><ref-list><ref id="B178"><mixed-citation xmlns:xlink="http://www.w3.org/1999/xlink" xlink:type="simple"><person-group><name name-style="western"><surname>Townes</surname><given-names>HK</given-names></name><name name-style="western"><surname>Townes</surname><given-names>M</given-names></name><name name-style="western"><surname>Gupta</surname><given-names>VK</given-names></name></person-group> (<year>1961</year>) <article-title>A catalogue and reclassification of the Indo-Australian <tp:taxon-name><tp:taxon-name-part taxon-name-part-type="family">Ichneumonidae</tp:taxon-name-part></tp:taxon-name>.</article-title><source>Memoirs of the American Entomological Institute</source><volume>1</volume>: <fpage>1</fpage>–<lpage>522</lpage>.</mixed-citation></ref><ref id="B41"><mixed-citation xmlns:xlink="http://www.w3.org/1999/xlink" xlink:type="simple"><person-group><name name-style="western"><surname>Gauld</surname><given-names>ID</given-names></name><name name-style="western"><surname>Mitchell</surname><given-names>PA</given-names></name></person-group> (<year>1981</year>) <source>The taxonomy, distribution and host preferences of Indo-Papuan parasitic wasps of the subfamily <tp:taxon-name><tp:taxon-name-part taxon-name-part-type="subfamily">Ophioninae</tp:taxon-name-part></tp:taxon-name>.</source><publisher-name>CAB: Slough / Commonwealth Institute of Entomology</publisher-name>, <publisher-loc>London</publisher-loc>, <size units="page">611 pp</size>.</mixed-citation></ref><ref id="B199"><mixed-citation xmlns:xlink="http://www.w3.org/1999/xlink" xlink:type="simple"><person-group><name name-style="western"><surname>Yu</surname><given-names>DSK</given-names></name><name name-style="western"><surname>van Achterberg</surname><given-names>C</given-names></name><name name-style="western"><surname>Horstmann</surname><given-names>K</given-names></name></person-group> (<year>2016</year>) Taxapad 2016, <tp:taxon-name><tp:taxon-name-part taxon-name-part-type="superfamily">Ichneumonoidea</tp:taxon-name-part></tp:taxon-name> 2015 Database on flash-drive. Nepean, Ontario, Canada. <ext-link xlink:type="simple" ext-link-type="uri" xlink:href="http://www.taxapad.com">www.taxapad.com</ext-link></mixed-citation></ref><ref id="B148"><mixed-citation xmlns:xlink="http://www.w3.org/1999/xlink" xlink:type="simple"><person-group><name name-style="western"><surname>Shimizu</surname><given-names>S</given-names></name><name name-style="western"><surname>Maeto</surname><given-names>K</given-names></name></person-group> (<year>2016</year>) <article-title>Three Oriental species of the genus <italic><tp:taxon-name><tp:taxon-name-part taxon-name-part-type="genus">Enicospilus</tp:taxon-name-part></tp:taxon-name></italic> Stephens (<tp:taxon-name><tp:taxon-name-part taxon-name-part-type="order">Hymenoptera</tp:taxon-name-part></tp:taxon-name>: <tp:taxon-name><tp:taxon-name-part taxon-name-part-type="family">Ichneumonidae</tp:taxon-name-part></tp:taxon-name>: <tp:taxon-name><tp:taxon-name-part taxon-name-part-type="subfamily">Ophioninae</tp:taxon-name-part></tp:taxon-name>) newly recorded from Japan.</article-title><source>Japanese Journal of Systematic Entomology</source><volume>22</volume>: <fpage>203</fpage>–<lpage>207</lpage>.</mixed-citation></ref></ref-list></tp:taxon-treatment>
