# Supplementary material for: Integrative taxonomy and analysis of species richness patterns of nocturnal Darwin wasps of the genus Enicospilus Stephens (Hymenoptera, Ichneumonidae, Ophioninae) in Japan
Source: Zookeys. 2020 Nov 10;990:1–144. doi: 10.3897/zookeys.990.55542 (PMC7674391; doi:10.3897/zookeys.990.55542)
Supplement: XML Treatment for Enicospilus nigropectus [file zookeys.990.55542-treatment26.xml]

<!DOCTYPE tp:taxon-treatment
  PUBLIC "-//TaxonX//DTD Taxonomic Treatment Publishing DTD v0 20100105//EN" "tax-treatment-NSO.dtd">
<tp:taxon-treatment xmlns:tp="http://www.plazi.org/taxpub"><tp:treatment-meta><kwd-group><label>Taxon classification</label><kwd><named-content xmlns:xlink="http://www.w3.org/1999/xlink" content-type="kingdom">Animalia</named-content></kwd><kwd><named-content xmlns:xlink="http://www.w3.org/1999/xlink" content-type="order">Hymenoptera</named-content></kwd><kwd><named-content xmlns:xlink="http://www.w3.org/1999/xlink" content-type="family">Ichneumonidae</named-content></kwd></kwd-group><mixed-citation publication-type="journal"><person-group><name><surname>Shimizu</surname><given-names>So</given-names></name><name><surname>Broad</surname><given-names>Gavin R.</given-names></name><name><surname>Maeto</surname><given-names>Kaoru</given-names></name></person-group><article-title>Integrative taxonomy and analysis of species richness patterns of nocturnal Darwin wasps of the genus <italic><tp:taxon-name><tp:taxon-name-part taxon-name-part-type="genus" reg="Enicospilus">Enicospilus</tp:taxon-name-part></tp:taxon-name></italic> Stephens (<tp:taxon-name><tp:taxon-name-part taxon-name-part-type="order">Hymenoptera</tp:taxon-name-part></tp:taxon-name>, <tp:taxon-name><tp:taxon-name-part taxon-name-part-type="family">Ichneumonidae</tp:taxon-name-part></tp:taxon-name>, <tp:taxon-name><tp:taxon-name-part taxon-name-part-type="subfamily">Ophioninae</tp:taxon-name-part></tp:taxon-name>) in Japan</article-title><source>Zookeys</source><day>10</day><month>11</month><year>2020</year><volume>990</volume><fpage>1</fpage><lpage>144</lpage><pub-id pub-id-type="doi">10.3897/zookeys.990.55542</pub-id></mixed-citation></tp:treatment-meta><tp:nomenclature><tp:taxon-name><object-id xmlns:xlink="http://www.w3.org/1999/xlink" content-type="arpha" xlink:type="simple">1DF2B9F9-D92E-5FFF-9988-6A733ECD50B7</object-id>
              <tp:taxon-name-part taxon-name-part-type="genus" reg="Enicospilus">Enicospilus</tp:taxon-name-part>
              <tp:taxon-name-part taxon-name-part-type="species" reg="nigropectus">nigropectus</tp:taxon-name-part>
            </tp:taxon-name><tp:taxon-authority>Cameron, 1905</tp:taxon-authority><xref ref-type="fig" rid="F33">Figure 33</xref><tp:nomenclature-citation-list><tp:nomenclature-citation><tp:taxon-name>
                  <tp:taxon-name-part taxon-name-part-type="genus" reg="Enicospilus">Enicospilus</tp:taxon-name-part> <tp:taxon-name-part taxon-name-part-type="species" reg="nigropectus">nigropectus</tp:taxon-name-part></tp:taxon-name><comment>Cameron, 1905b: 123; <abbrev xmlns:xlink="http://www.w3.org/1999/xlink" xlink:title="holotype" id="ABBRID0E15EM" xlink:type="simple">HT</abbrev> ♀ from Sarawak, <named-content xmlns:xlink="http://www.w3.org/1999/xlink" content-type="dwc:institutional_code" xlink:type="simple">NHMUK</named-content>, examined.</comment></tp:nomenclature-citation><tp:nomenclature-citation><tp:taxon-name>
                  <tp:taxon-name-part taxon-name-part-type="genus" reg="Henicospilus">Henicospilus</tp:taxon-name-part> <tp:taxon-name-part taxon-name-part-type="species" reg="hariolus">hariolus</tp:taxon-name-part></tp:taxon-name><comment>Morley, 1912: 44; <abbrev xmlns:xlink="http://www.w3.org/1999/xlink" xlink:title="lectotype" id="ABBRID0EQ6EM" xlink:type="simple">LCT</abbrev> ♀ from Sri Lanka, designated by <xref ref-type="bibr" rid="B41">Gauld and Mitchell (1981</xref>: 220), <named-content xmlns:xlink="http://www.w3.org/1999/xlink" content-type="dwc:institutional_code" xlink:type="simple">NHMUK</named-content>, examined; synonymised by <xref ref-type="bibr" rid="B41">Gauld and Mitchell (1981</xref>: 220).</comment></tp:nomenclature-citation><tp:nomenclature-citation><tp:taxon-name>
                  <tp:taxon-name-part taxon-name-part-type="genus" reg="Amesospilus">Amesospilus</tp:taxon-name-part> <tp:taxon-name-part taxon-name-part-type="species" reg="nigrostemmaticus">nigrostemmaticus</tp:taxon-name-part></tp:taxon-name><comment>Enderlein, 1921: 19; <abbrev xmlns:xlink="http://www.w3.org/1999/xlink" xlink:title="lectotype" id="ABBRID0EOAFM" xlink:type="simple">LCT</abbrev> ♀ from Sumatra, designated by <xref ref-type="bibr" rid="B178">Townes et al. (1961</xref>: 288), <named-content xmlns:xlink="http://www.w3.org/1999/xlink" content-type="dwc:institutional_code" xlink:type="simple">IZPAN</named-content>, not examined; synonymised by <xref ref-type="bibr" rid="B41">Gauld and Mitchell (1981</xref>: 220).</comment></tp:nomenclature-citation><tp:nomenclature-citation><tp:taxon-name>
                  <tp:taxon-name-part taxon-name-part-type="genus" reg="Henicospilus">Henicospilus</tp:taxon-name-part> <tp:taxon-name-part taxon-name-part-type="species" reg="fuscomaculatus">fuscomaculatus</tp:taxon-name-part></tp:taxon-name><comment>Uchida, 1928: 216; <abbrev xmlns:xlink="http://www.w3.org/1999/xlink" xlink:title="lectotype" id="ABBRID0EMBFM" xlink:type="simple">LCT</abbrev> ♀ from Korea, designated by <xref ref-type="bibr" rid="B179">Townes et al. (1965</xref>: 328), <abbrev xmlns:xlink="http://www.w3.org/1999/xlink" content-type="institution" xlink:title="The Laboratory of Systematic Entomology" id="ABBRID0EUBFM" xlink:type="simple">SEHU</abbrev>, examined; synonymised by <xref ref-type="bibr" rid="B41">Gauld and Mitchell (1981</xref>: 220).</comment></tp:nomenclature-citation><tp:nomenclature-citation><tp:taxon-name>
                  <tp:taxon-name-part taxon-name-part-type="genus" reg="Henicospilus">Henicospilus</tp:taxon-name-part> <tp:taxon-name-part taxon-name-part-type="species" reg="fuscomaculatus">fuscomaculatus</tp:taxon-name-part> <tp:taxon-name-part taxon-name-part-type="subspecies" reg="yakushimensis">yakushimensis</tp:taxon-name-part></tp:taxon-name><comment>Yasumatsu, 1934: 67; <abbrev xmlns:xlink="http://www.w3.org/1999/xlink" xlink:title="holotype" id="ABBRID0EOCFM" xlink:type="simple">HT</abbrev> ♀ from Japan, <named-content xmlns:xlink="http://www.w3.org/1999/xlink" content-type="dwc:institutional_code" xlink:type="simple">KUEC</named-content>, examined; synonymised by <xref ref-type="bibr" rid="B195">Watanabe and Yamauchi (2014</xref>: 86).</comment></tp:nomenclature-citation></tp:nomenclature-citation-list></tp:nomenclature><tp:treatment-sec sec-type="material" id="SECID0E2CFM"><title>Specimens examined.</title><p>Total of 225 specimens (123♀♀100♂♂ and 2 unsexed): Brunei (3♀♀2♂♂), China (1♀1♂), Indonesia (1♀), Japan (99♀♀81♂♂ and 2 unsexed), Korea (1♀), Malaysia (1♀2♂♂), Sri Lanka (1♀), Taiwan (15♀♀13♂♂), Thailand (1♀), unknown (1♂).</p><p>Type series: <abbrev xmlns:xlink="http://www.w3.org/1999/xlink" xlink:title="holotype" id="ABBRID0ECDFM" xlink:type="simple">HT</abbrev> ♀ of <italic><tp:taxon-name><tp:taxon-name-part taxon-name-part-type="genus" reg="Enicospilus">Enicospilus</tp:taxon-name-part> <tp:taxon-name-part taxon-name-part-type="species" reg="nigropectus">nigropectus</tp:taxon-name-part></tp:taxon-name></italic> Cameron, 1905, Kuching, Sarawak, MALAYSIA, V.1903, P. Cameron leg. (<named-content xmlns:xlink="http://www.w3.org/1999/xlink" content-type="dwc:institutional_code" xlink:type="simple">NHMUK</named-content>, Type 3b.1238); <abbrev xmlns:xlink="http://www.w3.org/1999/xlink" xlink:title="lectotype" id="ABBRID0EWDFM" xlink:type="simple">LCT</abbrev> ♀ of <italic><tp:taxon-name><tp:taxon-name-part taxon-name-part-type="genus" reg="Henicospilus">Henicospilus</tp:taxon-name-part> <tp:taxon-name-part taxon-name-part-type="species" reg="hariolus">hariolus</tp:taxon-name-part></tp:taxon-name></italic> Morley, 1912, Kandy, <abbrev xmlns:xlink="http://www.w3.org/1999/xlink" xlink:title="Second Recurrent Index" id="ABBRID0EFEFM" xlink:type="simple">SRI</abbrev> LANKA, V.1910, Green leg. (<named-content xmlns:xlink="http://www.w3.org/1999/xlink" content-type="dwc:institutional_code" xlink:type="simple">NHMUK</named-content>, Type 3b.1264); <abbrev xmlns:xlink="http://www.w3.org/1999/xlink" xlink:title="lectotype" id="ABBRID0EOEFM" xlink:type="simple">LCT</abbrev> ♀ of <italic><tp:taxon-name><tp:taxon-name-part taxon-name-part-type="genus" reg="Henicospilus">Henicospilus</tp:taxon-name-part> <tp:taxon-name-part taxon-name-part-type="species" reg="fuscomaculatus">fuscomaculatus</tp:taxon-name-part></tp:taxon-name></italic> Uchida, 1928, Shakôji, KOREA, VII.1927, Takano leg. (<abbrev xmlns:xlink="http://www.w3.org/1999/xlink" content-type="institution" xlink:title="The Laboratory of Systematic Entomology" id="ABBRID0E4EFM" xlink:type="simple">SEHU</abbrev>); <abbrev xmlns:xlink="http://www.w3.org/1999/xlink" xlink:title="holotype" id="ABBRID0ECFFM" xlink:type="simple">HT</abbrev> ♀ of <italic><tp:taxon-name><tp:taxon-name-part taxon-name-part-type="genus" reg="Henicospilus">Henicospilus</tp:taxon-name-part> <tp:taxon-name-part taxon-name-part-type="species" reg="fuscomaculatus">fuscomaculatus</tp:taxon-name-part> <tp:taxon-name-part taxon-name-part-type="subspecies" reg="yakushimensis">yakushimensis</tp:taxon-name-part></tp:taxon-name></italic> Yasumatsu, 1934, Yakushima, Kagoshima Pref., Ryûkyûs, JAPAN, 21.VII.1931 (<named-content xmlns:xlink="http://www.w3.org/1999/xlink" content-type="dwc:institutional_code" xlink:type="simple">KUEC</named-content>).</p></tp:treatment-sec><tp:treatment-sec sec-type="distribution" id="SECID0E1FFM"><title>Distribution.</title><p>Australasian, Eastern Palaearctic, and Oriental regions (<xref ref-type="bibr" rid="B199">Yu et al. 2016</xref>).</p><p>JAPAN: [Tôhoku] Aomori (<xref ref-type="bibr" rid="B180">Uchida 1928</xref>; <xref ref-type="bibr" rid="B52">Ichita 1994</xref>; present study) and Yamagata*; [Hokuriku] Niigata*, Ishikawa*, and Fukui*; [Kantô-Kôshin] Tôkyô (<xref ref-type="bibr" rid="B72">Konishi et al. 2014</xref>; present study) and Kanagawa (<xref ref-type="bibr" rid="B192">Watanabe et al. 2016</xref>; present study); [Tôkai] Shizuoka (<xref ref-type="bibr" rid="B193">Watanabe and Makanai 2011</xref>; present study) and Mie (<xref ref-type="bibr" rid="B180">Uchida 1928</xref>; present study); [Kinki] Hyôgô (<xref ref-type="bibr" rid="B54">Iwata 1958</xref>; present study), Nara*, and Wakayama*; [Chûgoku] Okayama* and Hiroshima (<xref ref-type="bibr" rid="B92">Maeto and Shimizu 2019</xref>; present study); [Shikoku] Ehime* and Kôchi (<xref ref-type="bibr" rid="B180">Uchida 1928</xref>; present study); [Kyûshû] Fukuoka (<xref ref-type="bibr" rid="B180">Uchida 1928</xref>; present study), Kumamoto*, Miyazaki* and Kagoshima (<xref ref-type="bibr" rid="B197">Yasumatsu 1934</xref>; <xref ref-type="bibr" rid="B195">Watanabe and Yamauchi 2014</xref>; present study); [Ryûkyûs] Kagoshima (<xref ref-type="bibr" rid="B184">Uchida 1956</xref>; <xref ref-type="bibr" rid="B191">Watanabe 2018</xref>; present study) and Okinawa*. *New records. <xref ref-type="bibr" rid="B52">Ichita (1994)</xref> recorded this species under the incorrect spelling, '<italic>nigripectus</italic>'.</p><p>This is one of the most frequently encountered wasps in Japan as well as in southeast Asia, especially Sundaland.</p></tp:treatment-sec><tp:treatment-sec sec-type="Bionomics" id="SECID0EFIFM"><title>Bionomics.</title><p>Unknown.</p></tp:treatment-sec><tp:treatment-sec sec-type="Differential diagnosis" id="SECID0EKIFM"><title>Differential diagnosis.</title><p>This species is very easily distinguished from all other Japanese <italic><tp:taxon-name><tp:taxon-name-part taxon-name-part-type="genus" reg="Enicospilus">Enicospilus</tp:taxon-name-part></tp:taxon-name></italic> by the black interocellar area (Fig. <xref ref-type="fig" rid="F33">33B, C</xref>), characteristic bullet-shaped proximal sclerite (Fig. <xref ref-type="fig" rid="F33">33F</xref>), and the absence of the central sclerite (Fig. <xref ref-type="fig" rid="F33">33F</xref>). Morphological characters indicate that <italic><tp:taxon-name><tp:taxon-name-part taxon-name-part-type="genus" reg="Enicospilus">E.</tp:taxon-name-part> <tp:taxon-name-part taxon-name-part-type="species" reg="nigropectus">nigropectus</tp:taxon-name-part></tp:taxon-name></italic> is very closely related to <italic><tp:taxon-name><tp:taxon-name-part taxon-name-part-type="genus" reg="Enicospilus">E.</tp:taxon-name-part> <tp:taxon-name-part taxon-name-part-type="species" reg="montaguei">montaguei</tp:taxon-name-part></tp:taxon-name></italic> (Turner, 1919), but can be distinguished by the longer fore wing fenestra and irregularly rugose scutellum of <italic><tp:taxon-name><tp:taxon-name-part taxon-name-part-type="genus" reg="Enicospilus">E.</tp:taxon-name-part> <tp:taxon-name-part taxon-name-part-type="species" reg="nigropectus">nigropectus</tp:taxon-name-part></tp:taxon-name></italic>. Moreover, this species has been confused with <italic><tp:taxon-name><tp:taxon-name-part taxon-name-part-type="genus" reg="Enicospilus">E.</tp:taxon-name-part> <tp:taxon-name-part taxon-name-part-type="species" reg="abdominalis">abdominalis</tp:taxon-name-part></tp:taxon-name></italic> by many authors but is very easily separated from it (cf. Differential diagnosis of <italic><tp:taxon-name><tp:taxon-name-part taxon-name-part-type="genus" reg="Enicospilus">E.</tp:taxon-name-part> <tp:taxon-name-part taxon-name-part-type="species" reg="abdominalis">abdominalis</tp:taxon-name-part></tp:taxon-name></italic>).</p></tp:treatment-sec><tp:treatment-sec sec-type="remarks" id="SECID0E1KFM"><title>Remarks.</title><p>This species exhibits a wide range of colour variation, but the Japanese specimens are morphologically stable. Japanese specimens have a slightly wider mandible than specimens from other regions, as mentioned by <xref ref-type="bibr" rid="B41">Gauld and Mitchell (1981)</xref>; however, we have not found any other characters to separate the Japanese population.</p><fig id="F33" position="float" orientation="portrait"><object-id xmlns:xlink="http://www.w3.org/1999/xlink" content-type="doi" xlink:type="simple">10.3897/zookeys.990.55542.figure33</object-id><object-id xmlns:xlink="http://www.w3.org/1999/xlink" content-type="arpha" xlink:type="simple">48F42E01-3D47-56F4-B9F4-B47C4C3158B8</object-id><label>Figure 33.</label><caption><p><italic><tp:taxon-name><tp:taxon-name-part taxon-name-part-type="genus" reg="Enicospilus">Enicospilus</tp:taxon-name-part> <tp:taxon-name-part taxon-name-part-type="species" reg="nigropectus">nigropectus</tp:taxon-name-part></tp:taxon-name></italic> Cameron, 1905 ♀ from Japan <bold>A</bold> habitus <bold>B</bold> head, frontal view <bold>C</bold> head, dorsal view <bold>D</bold> head, lateral view <bold>E</bold> mesosoma, lateral view <bold>F</bold> central part of fore wing.</p></caption><graphic xmlns:xlink="http://www.w3.org/1999/xlink" xlink:href="zookeys-990-001-g033.jpg" position="float" orientation="portrait" xlink:type="simple" id="oo_473799.jpg"><uri content-type="original_file" xlink:type="simple">https://binary.pensoft.net/fig/473799</uri></graphic></fig></tp:treatment-sec><ref-list><ref id="B41"><mixed-citation xmlns:xlink="http://www.w3.org/1999/xlink" xlink:type="simple"><person-group><name name-style="western"><surname>Gauld</surname><given-names>ID</given-names></name><name name-style="western"><surname>Mitchell</surname><given-names>PA</given-names></name></person-group> (<year>1981</year>) <source>The taxonomy, distribution and host preferences of Indo-Papuan parasitic wasps of the subfamily <tp:taxon-name><tp:taxon-name-part taxon-name-part-type="subfamily">Ophioninae</tp:taxon-name-part></tp:taxon-name>.</source><publisher-name>CAB: Slough / Commonwealth Institute of Entomology</publisher-name>, <publisher-loc>London</publisher-loc>, <size units="page">611 pp</size>.</mixed-citation></ref><ref id="B178"><mixed-citation xmlns:xlink="http://www.w3.org/1999/xlink" xlink:type="simple"><person-group><name name-style="western"><surname>Townes</surname><given-names>HK</given-names></name><name name-style="western"><surname>Townes</surname><given-names>M</given-names></name><name name-style="western"><surname>Gupta</surname><given-names>VK</given-names></name></person-group> (<year>1961</year>) <article-title>A catalogue and reclassification of the Indo-Australian <tp:taxon-name><tp:taxon-name-part taxon-name-part-type="family">Ichneumonidae</tp:taxon-name-part></tp:taxon-name>.</article-title><source>Memoirs of the American Entomological Institute</source><volume>1</volume>: <fpage>1</fpage>–<lpage>522</lpage>.</mixed-citation></ref><ref id="B179"><mixed-citation xmlns:xlink="http://www.w3.org/1999/xlink" xlink:type="simple"><person-group><name name-style="western"><surname>Townes</surname><given-names>HK</given-names></name><name name-style="western"><surname>Momoi</surname><given-names>S</given-names></name><name name-style="western"><surname>Townes</surname><given-names>M</given-names></name></person-group> (<year>1965</year>) <article-title>A catalogue and reclassification of the eastern Palearctic <tp:taxon-name><tp:taxon-name-part taxon-name-part-type="family">Ichneumonidae</tp:taxon-name-part></tp:taxon-name>.</article-title><source>Memoirs of the American Entomological Institute</source><volume>5</volume>: <fpage>1</fpage>–<lpage>661</lpage>.</mixed-citation></ref><ref id="B195"><mixed-citation xmlns:xlink="http://www.w3.org/1999/xlink" xlink:type="simple"><person-group><name name-style="western"><surname>Watanabe</surname><given-names>K</given-names></name><name name-style="western"><surname>Yamauchi</surname><given-names>T</given-names></name></person-group> (<year>2014</year>) <article-title>Records of ichenumonid wasps (<tp:taxon-name><tp:taxon-name-part taxon-name-part-type="order">Hymenoptera</tp:taxon-name-part></tp:taxon-name>) from Yakushima Iskand, the Ryukyu Islands, Japan.</article-title><source>Japanese Journal of Systematic Entomology</source><volume>20</volume>: <fpage>81</fpage>–<lpage>90</lpage>.</mixed-citation></ref><ref id="B199"><mixed-citation xmlns:xlink="http://www.w3.org/1999/xlink" xlink:type="simple"><person-group><name name-style="western"><surname>Yu</surname><given-names>DSK</given-names></name><name name-style="western"><surname>van Achterberg</surname><given-names>C</given-names></name><name name-style="western"><surname>Horstmann</surname><given-names>K</given-names></name></person-group> (<year>2016</year>) Taxapad 2016, <tp:taxon-name><tp:taxon-name-part taxon-name-part-type="superfamily">Ichneumonoidea</tp:taxon-name-part></tp:taxon-name> 2015 Database on flash-drive. Nepean, Ontario, Canada. <ext-link xlink:type="simple" ext-link-type="uri" xlink:href="http://www.taxapad.com">www.taxapad.com</ext-link></mixed-citation></ref><ref id="B180"><mixed-citation xmlns:xlink="http://www.w3.org/1999/xlink" xlink:type="simple"><person-group><name name-style="western"><surname>Uchida</surname><given-names>T</given-names></name></person-group> (<year>1928</year>) <article-title>Zweiter Beitrag zur Ichneumoniden-Fauna Japans.</article-title><source>Journal of the Faculty of Agriculture, Hokkaido University</source><volume>21</volume>: <fpage>177</fpage>–<lpage>297</lpage>.</mixed-citation></ref><ref id="B52"><mixed-citation xmlns:xlink="http://www.w3.org/1999/xlink" xlink:type="simple"><person-group><name name-style="western"><surname>Ichita</surname><given-names>T</given-names></name></person-group> (<year>1994</year>) <article-title>Other insects.</article-title> In: <person-group><name name-style="western"><surname>Kakei</surname><given-names>K</given-names></name></person-group> (<role>Ed.</role>) <issue-title>Nature of around Moya, Aomori City, Japan.</issue-title><source>Aomori City Government, Aomori</source>, <fpage>167</fpage>–<lpage>264</lpage>. [In Japanese]</mixed-citation></ref><ref id="B72"><mixed-citation xmlns:xlink="http://www.w3.org/1999/xlink" xlink:type="simple"><person-group><name name-style="western"><surname>Konishi</surname><given-names>K</given-names></name><name name-style="western"><surname>Matsumoto</surname><given-names>R</given-names></name><name name-style="western"><surname>Yoshida</surname><given-names>T</given-names></name><name name-style="western"><surname>Watanabe</surname><given-names>K</given-names></name></person-group> (<year>2014</year>) <article-title><tp:taxon-name><tp:taxon-name-part taxon-name-part-type="family">Ichneumonidae</tp:taxon-name-part></tp:taxon-name> and <tp:taxon-name><tp:taxon-name-part taxon-name-part-type="family">Trigonalidae</tp:taxon-name-part></tp:taxon-name> (<tp:taxon-name><tp:taxon-name-part taxon-name-part-type="order">Hymenoptera</tp:taxon-name-part></tp:taxon-name>) collected by faunal survey of the Imperial Palace, Tokyo.</article-title><source>Memoirs of the National Museum of Nature and Science</source><volume>50</volume>: <fpage>485</fpage>–<lpage>497</lpage>. [In Japanese with English summary]</mixed-citation></ref><ref id="B192"><mixed-citation xmlns:xlink="http://www.w3.org/1999/xlink" xlink:type="simple"><person-group><name name-style="western"><surname>Watanabe</surname><given-names>K</given-names></name><name name-style="western"><surname>Komagata</surname><given-names>S</given-names></name><name name-style="western"><surname>Suzuki</surname><given-names>Y</given-names></name></person-group> (<year>2016</year>) <article-title>A list of parasitoid wasp specimens of Y. Suzuki collection.</article-title><source>Bulletin of the Kanagawa Prefectural Museum (Natural Science)</source><volume>45</volume>: <fpage>101</fpage>–<lpage>109</lpage>. [In Japanese]</mixed-citation></ref><ref id="B193"><mixed-citation xmlns:xlink="http://www.w3.org/1999/xlink" xlink:type="simple"><person-group><name name-style="western"><surname>Watanabe</surname><given-names>K</given-names></name><name name-style="western"><surname>Makanai</surname><given-names>H</given-names></name></person-group> (<year>2011</year>) <article-title>Check list of the <tp:taxon-name><tp:taxon-name-part taxon-name-part-type="family">Ichneumonidae</tp:taxon-name-part></tp:taxon-name> in Shizuoka Prefecture, Japan.</article-title><source>Suruga no konchu</source><volume>236</volume>: <fpage>6495</fpage>–<lpage>6508</lpage>. [In Japanese]</mixed-citation></ref><ref id="B54"><mixed-citation xmlns:xlink="http://www.w3.org/1999/xlink" xlink:type="simple"><person-group><name name-style="western"><surname>Iwata</surname><given-names>K</given-names></name></person-group> (<year>1958</year>) <article-title>Ovarian eggs of 233 species of the Japanese <tp:taxon-name><tp:taxon-name-part taxon-name-part-type="family">Ichneumonidae</tp:taxon-name-part></tp:taxon-name> (<tp:taxon-name><tp:taxon-name-part taxon-name-part-type="order">Hymenoptera</tp:taxon-name-part></tp:taxon-name>).</article-title><source>Acta Hymenopterologia</source><volume>1</volume>: <fpage>63</fpage>–<lpage>74</lpage>.</mixed-citation></ref><ref id="B92"><mixed-citation xmlns:xlink="http://www.w3.org/1999/xlink" xlink:type="simple"><person-group><name name-style="western"><surname>Maeto</surname><given-names>K</given-names></name><name name-style="western"><surname>Shimizu</surname><given-names>S</given-names></name></person-group> (<year>2019</year>) <article-title>Ichneumonid wasps collected in a light trap at Mori, Tojyo-cho, Shobara-city, Hiroshima Prefecture, Southwest Honshu, Japan.</article-title><source>Miscellaneous reports of the Hiwa museum for Natural History</source><volume>60</volume>: <fpage>81</fpage>–<lpage>87</lpage>. [In Japanese with English title and summary]</mixed-citation></ref><ref id="B197"><mixed-citation xmlns:xlink="http://www.w3.org/1999/xlink" xlink:type="simple"><person-group><name name-style="western"><surname>Yasumatsu</surname><given-names>K</given-names></name></person-group> (<year>1934</year>) <article-title>Les Hyménoptères de l’ile Yakushima.</article-title><source>Mushi</source><volume>7</volume>: <fpage>61</fpage>–<lpage>67</lpage>.</mixed-citation></ref><ref id="B184"><mixed-citation xmlns:xlink="http://www.w3.org/1999/xlink" xlink:type="simple"><person-group><name name-style="western"><surname>Uchida</surname><given-names>T</given-names></name></person-group> (<year>1956</year>) <article-title>Die Ichneumoniden aus der Amami Inselgruppe.</article-title><source><tp:taxon-name><tp:taxon-name-part taxon-name-part-type="class">Insecta</tp:taxon-name-part></tp:taxon-name> matsumurana</source><volume>19</volume>: <fpage>82</fpage>–<lpage>100</lpage>.</mixed-citation></ref><ref id="B191"><mixed-citation xmlns:xlink="http://www.w3.org/1999/xlink" xlink:type="simple"><person-group><name name-style="western"><surname>Watanabe</surname><given-names>K</given-names></name></person-group> (<year>2018</year>) <article-title>Hymenopterous insects collected by the field survey in Okinoerabujima Island, Kagoshima Prefecture, Japan.</article-title><source>Bulletin of the Kanagawa Prefectural Museum (Natural Science)</source><volume>47</volume>: <fpage>93</fpage>–<lpage>105</lpage>. [In Japanese]</mixed-citation></ref></ref-list></tp:taxon-treatment>
