# Supplementary material for: Integrative taxonomy and analysis of species richness patterns of nocturnal Darwin wasps of the genus Enicospilus Stephens (Hymenoptera, Ichneumonidae, Ophioninae) in Japan
Source: Zookeys. 2020 Nov 10;990:1–144. doi: 10.3897/zookeys.990.55542 (PMC7674391; doi:10.3897/zookeys.990.55542)
Supplement: XML Treatment for Enicospilus pseudopuncticulatus [file zookeys.990.55542-treatment28.xml]

<!DOCTYPE tp:taxon-treatment
  PUBLIC "-//TaxonX//DTD Taxonomic Treatment Publishing DTD v0 20100105//EN" "tax-treatment-NSO.dtd">
<tp:taxon-treatment xmlns:tp="http://www.plazi.org/taxpub"><tp:treatment-meta><kwd-group><label>Taxon classification</label><kwd><named-content xmlns:xlink="http://www.w3.org/1999/xlink" content-type="kingdom">Animalia</named-content></kwd><kwd><named-content xmlns:xlink="http://www.w3.org/1999/xlink" content-type="order">Hymenoptera</named-content></kwd><kwd><named-content xmlns:xlink="http://www.w3.org/1999/xlink" content-type="family">Ichneumonidae</named-content></kwd></kwd-group><mixed-citation publication-type="journal"><person-group><name><surname>Shimizu</surname><given-names>So</given-names></name><name><surname>Broad</surname><given-names>Gavin R.</given-names></name><name><surname>Maeto</surname><given-names>Kaoru</given-names></name></person-group><article-title>Integrative taxonomy and analysis of species richness patterns of nocturnal Darwin wasps of the genus <italic><tp:taxon-name><tp:taxon-name-part taxon-name-part-type="genus" reg="Enicospilus">Enicospilus</tp:taxon-name-part></tp:taxon-name></italic> Stephens (<tp:taxon-name><tp:taxon-name-part taxon-name-part-type="order">Hymenoptera</tp:taxon-name-part></tp:taxon-name>, <tp:taxon-name><tp:taxon-name-part taxon-name-part-type="family">Ichneumonidae</tp:taxon-name-part></tp:taxon-name>, <tp:taxon-name><tp:taxon-name-part taxon-name-part-type="subfamily">Ophioninae</tp:taxon-name-part></tp:taxon-name>) in Japan</article-title><source>Zookeys</source><day>10</day><month>11</month><year>2020</year><volume>990</volume><fpage>1</fpage><lpage>144</lpage><pub-id pub-id-type="doi">10.3897/zookeys.990.55542</pub-id></mixed-citation></tp:treatment-meta><tp:nomenclature><tp:taxon-name><object-id xmlns:xlink="http://www.w3.org/1999/xlink" content-type="arpha" xlink:type="simple">38E26CA5-C3F6-52A9-BD55-43CCD8D6D77E</object-id>
              <tp:taxon-name-part taxon-name-part-type="genus" reg="Enicospilus">Enicospilus</tp:taxon-name-part>
              <tp:taxon-name-part taxon-name-part-type="species" reg="pseudopuncticulatus">pseudopuncticulatus</tp:taxon-name-part>
              <object-id xmlns:xlink="http://www.w3.org/1999/xlink" content-type="zoobank" xlink:type="simple">http://zoobank.org/24488D4C-E242-4199-B87E-98B67E27BC4A</object-id>
            </tp:taxon-name><tp:taxon-authority>Shimizu</tp:taxon-authority><tp:taxon-status xmlns:xlink="http://www.w3.org/1999/xlink" xlink:type="simple">sp. nov.</tp:taxon-status><xref ref-type="fig" rid="F35">Figure 35</xref></tp:nomenclature><tp:treatment-sec sec-type="etymology" id="SECID0EVXFM"><title>Etymology.</title><p>This species is very close to <italic><tp:taxon-name><tp:taxon-name-part taxon-name-part-type="genus" reg="Enicospilus">E.</tp:taxon-name-part> <tp:taxon-name-part taxon-name-part-type="species" reg="puncticulatus">puncticulatus</tp:taxon-name-part></tp:taxon-name></italic>, hence the specific name based on their similarity.</p></tp:treatment-sec><tp:treatment-sec sec-type="Type series" id="SECID0EGYFM"><title>Type series.</title><p>Total of 8 specimens (5♀♀3♂♂): Japan (5♀♀3♂♂).</p><p><abbrev xmlns:xlink="http://www.w3.org/1999/xlink" xlink:title="holotype" id="ABBRID0ENYFM" xlink:type="simple">HT</abbrev>: ♀, <named-content xmlns:xlink="http://www.w3.org/1999/xlink" content-type="dwc:institutional_code" xlink:type="simple">NIAES</named-content>, Tsukuba City, Ibaraki Pref., Kantô-Kôshin, JAPAN, 17–26.VII.1989, M. Sharkey leg. (<named-content xmlns:xlink="http://www.w3.org/1999/xlink" content-type="dwc:institutional_code" xlink:type="simple">NIAES</named-content>).</p><p><abbrev xmlns:xlink="http://www.w3.org/1999/xlink" xlink:title="paratype" id="ABBRID0E4YFM" xlink:type="simple">PT</abbrev>: 1♂, Awashima, Niigata Pref., Hokuriku, JAPAN, 7.VII.1937, K. Baba &amp; J. Sawano leg. (<abbrev xmlns:xlink="http://www.w3.org/1999/xlink" content-type="institution" xlink:title="Museum of Nature and Human Activities, Sanda, Japan" id="ABBRID0EBZFM" xlink:type="simple">MNHA</abbrev>); 1♂, same data as <abbrev xmlns:xlink="http://www.w3.org/1999/xlink" xlink:title="holotype" id="ABBRID0EGZFM" xlink:type="simple">HT</abbrev> (<named-content xmlns:xlink="http://www.w3.org/1999/xlink" content-type="dwc:institutional_code" xlink:type="simple">NIAES</named-content>); 1♀, <named-content xmlns:xlink="http://www.w3.org/1999/xlink" content-type="dwc:institutional_code" xlink:type="simple">NIAES</named-content>, Tsukuba City, Ibaraki Pref., Kantô-Kôshin, JAPAN, 14–19.IV.1989, M. Sharkey leg. (<abbrev xmlns:xlink="http://www.w3.org/1999/xlink" content-type="institution" xlink:title="Utah State University Insect Collection" id="ABBRID0EUZFM" xlink:type="simple">EMUS</abbrev>); 2♀♀, Nokata, Nisshin, Aichi Pref., Tôkai, JAPAN, 10–16.VII.2011 (1♀), 23–30.VII.2011 (1♀), H. Seo &amp; R. Mizutani leg. (<abbrev xmlns:xlink="http://www.w3.org/1999/xlink" xlink:title="Malaise traps" id="ABBRID0EZZFM" xlink:type="simple">MsT</abbrev>) (<abbrev xmlns:xlink="http://www.w3.org/1999/xlink" content-type="institution" xlink:title="Entomological Laboratory, Meijô University, Nagoya, Japan" id="ABBRID0E4ZFM" xlink:type="simple">ELMU</abbrev>); 1♀1♂, Niryou, Takatsuki City, Ōsaka Pref., Kinki, JAPAN, 30.VI–4.VIII.2013, S. Fujie leg. (<abbrev xmlns:xlink="http://www.w3.org/1999/xlink" xlink:title="Malaise traps" id="ABBRID0EC1FM" xlink:type="simple">MsT</abbrev>) (♀, <abbrev xmlns:xlink="http://www.w3.org/1999/xlink" content-type="institution" xlink:title="Museum of Nature and Human Activities, Sanda, Japan" id="ABBRID0EG1FM" xlink:type="simple">MNHA</abbrev>, SEN176–<abbrev xmlns:xlink="http://www.w3.org/1999/xlink" xlink:title="DNA Data Bank of Japan" id="ABBRID0EL1FM" xlink:type="simple">DDBJ</abbrev>-LC492933; ♂, <named-content xmlns:xlink="http://www.w3.org/1999/xlink" content-type="dwc:institutional_code" xlink:type="simple">OMNH</named-content>, SEN147–<abbrev xmlns:xlink="http://www.w3.org/1999/xlink" xlink:title="DNA Data Bank of Japan" id="ABBRID0EU1FM" xlink:type="simple">DDBJ</abbrev>-LC492932).</p></tp:treatment-sec><tp:treatment-sec sec-type="distribution" id="SECID0EY1FM"><title>Distribution.</title><p>Eastern Palaearctic region.</p><p>JAPAN: [Hokuriku] Niigata; [Kantô-Kôshin] Ibaraki; [Tôkai] Aichi; [Kinki] Ōsaka.</p></tp:treatment-sec><tp:treatment-sec sec-type="Bionomics" id="SECID0E51FM"><title>Bionomics.</title><p>Unknown.</p></tp:treatment-sec><tp:treatment-sec sec-type="Differential diagnosis" id="SECID0ED2FM"><title>Differential diagnosis.</title><p>Although this species is very close to <italic><tp:taxon-name><tp:taxon-name-part taxon-name-part-type="genus" reg="Enicospilus">E.</tp:taxon-name-part> <tp:taxon-name-part taxon-name-part-type="species" reg="puncticulatus">puncticulatus</tp:taxon-name-part></tp:taxon-name></italic> based on both morphology and DNA barcoding (Fig. <xref ref-type="fig" rid="F6">6</xref>), it is rather readily distinguishable by the linear central sclerite and straight fore wing vein 1cu-a, as in Fig. <xref ref-type="fig" rid="F35">35F</xref>.</p></tp:treatment-sec><tp:treatment-sec sec-type="description" id="SECID0E32FM"><title>Description.</title><p>Female (n = 5). Body length 20.0–22.0 (<abbrev xmlns:xlink="http://www.w3.org/1999/xlink" xlink:title="holotype" id="ABBRID0EC3FM" xlink:type="simple">HT</abbrev>: ca. 20.5) mm.</p><p>Head with <abbrev xmlns:xlink="http://www.w3.org/1999/xlink" xlink:title="Geno-Orbital Index" id="ABBRID0EI3FM" xlink:type="simple">GOI</abbrev> = 3.0–3.2 (<abbrev xmlns:xlink="http://www.w3.org/1999/xlink" xlink:title="holotype" id="ABBRID0EM3FM" xlink:type="simple">HT</abbrev>: 3.1) (Fig. <xref ref-type="fig" rid="F35">35D</xref>). Lower face 0.8× as wide as high, strongly shiny, finely punctate with setae (Fig. <xref ref-type="fig" rid="F35">35B</xref>). Clypeus 1.7–2.0× (<abbrev xmlns:xlink="http://www.w3.org/1999/xlink" xlink:title="holotype" id="ABBRID0EY3FM" xlink:type="simple">HT</abbrev>: 1.9) as wide as high, moderately punctate with setae as in upper face, moderately convex in profile, ventral margin impressed (Fig. <xref ref-type="fig" rid="F35">35B, D</xref>). Malar space 0.3× as long as basal mandibular width (Fig. <xref ref-type="fig" rid="F35">35B, D</xref>). Mandible moderately twisted by 25–40° (<abbrev xmlns:xlink="http://www.w3.org/1999/xlink" xlink:title="holotype" id="ABBRID0EE4FM" xlink:type="simple">HT</abbrev>: ca. 30°), rather long, proximally narrowed, distally parallel-sided, outer surface with diagonal setose groove (Fig. <xref ref-type="fig" rid="F35">35B, D</xref>). Upper tooth of mandible 1.8–2.1× (<abbrev xmlns:xlink="http://www.w3.org/1999/xlink" xlink:title="holotype" id="ABBRID0EM4FM" xlink:type="simple">HT</abbrev>: 2.1) as long as lower (Fig. <xref ref-type="fig" rid="F35">35B</xref>). Frons, vertex and gena strongly shiny with fine setae (Fig. <xref ref-type="fig" rid="F35">35B–D</xref>). Posterior ocellus very close to eye (Fig. <xref ref-type="fig" rid="F35">35B–D</xref>). Ventral end of occipital carina joining oral carina. Antennae with 66–69 (<abbrev xmlns:xlink="http://www.w3.org/1999/xlink" xlink:title="holotype" id="ABBRID0E34FM" xlink:type="simple">HT</abbrev>: 67) flagellomeres; first flagellomere 1.6–1.7× (<abbrev xmlns:xlink="http://www.w3.org/1999/xlink" xlink:title="holotype" id="ABBRID0EA5FM" xlink:type="simple">HT</abbrev>: 1.6) as long as second; 20<sup>th</sup> flagellomere 2.0–2.1× (<abbrev xmlns:xlink="http://www.w3.org/1999/xlink" xlink:title="holotype" id="ABBRID0EG5FM" xlink:type="simple">HT</abbrev>: 2.0) as long as wide.</p><p>Mesosoma entirely very strongly shiny with setae (Fig. <xref ref-type="fig" rid="F35">35E</xref>). Pronotum diagonally striate to moderately punctate (Fig. <xref ref-type="fig" rid="F35">35E</xref>). Mesoscutum 1.5× as long as maximum width, finely punctate with setae, and evenly rounded in profile (Fig. <xref ref-type="fig" rid="F35">35E</xref>). Notauli absent (Fig. <xref ref-type="fig" rid="F35">35E</xref>). Scutellum moderately convex, finely punctate, with lateral longitudinal carinae along entire length of scutellum. Epicnemium densely punctate with setae. Epicnemial carina strong, evenly curved to anterior, dorsal end not reaching anterior margin of mesopleuron (Fig. <xref ref-type="fig" rid="F35">35E</xref>). Mesopleuron entirely longitudinally striate to punctostriate (Fig. <xref ref-type="fig" rid="F35">35E</xref>). Submetapleural carina broadened anteriorly (Fig. <xref ref-type="fig" rid="F35">35E</xref>). Metapleuron entirely moderately punctate with diagonal striae posteriorly (Fig. <xref ref-type="fig" rid="F35">35E</xref>). Propodeum declivous in profile; anterior transverse carina complete; anterior area longitudinally striate; spiracular area finely punctate with setae; posterior area finely to moderately rugose; propodeal spiracle elliptical and not joining pleural carina by ridge (Fig. <xref ref-type="fig" rid="F35">35E</xref>).</p><p>Wings (Fig. <xref ref-type="fig" rid="F35">35F</xref>). Fore wing length 13.0–14.0 (<abbrev xmlns:xlink="http://www.w3.org/1999/xlink" xlink:title="holotype" id="ABBRID0EW6FM" xlink:type="simple">HT</abbrev>: ca. 13.0) mm with <abbrev xmlns:xlink="http://www.w3.org/1999/xlink" xlink:title="Alar Index" id="ABBRID0E16FM" xlink:type="simple">AI</abbrev> = 0.3–0.6 (<abbrev xmlns:xlink="http://www.w3.org/1999/xlink" xlink:title="holotype" id="ABBRID0E56FM" xlink:type="simple">HT</abbrev>: 0.5), <abbrev xmlns:xlink="http://www.w3.org/1999/xlink" xlink:title="Cubital Index" id="ABBRID0ECAGM" xlink:type="simple">CI</abbrev> = 0.2–0.3 (<abbrev xmlns:xlink="http://www.w3.org/1999/xlink" xlink:title="holotype" id="ABBRID0EGAGM" xlink:type="simple">HT</abbrev>: 0.3), <abbrev xmlns:xlink="http://www.w3.org/1999/xlink" xlink:title="Discoidal Index" id="ABBRID0EKAGM" xlink:type="simple">DI</abbrev> = 0.4, <abbrev xmlns:xlink="http://www.w3.org/1999/xlink" xlink:title="Intercubital Index" id="ABBRID0EOAGM" xlink:type="simple">ICI</abbrev> = 0.5, <abbrev xmlns:xlink="http://www.w3.org/1999/xlink" xlink:title="Second Discoidal Index" id="ABBRID0ESAGM" xlink:type="simple">SDI</abbrev> = 1.1–1.2 (<abbrev xmlns:xlink="http://www.w3.org/1999/xlink" xlink:title="holotype" id="ABBRID0EWAGM" xlink:type="simple">HT</abbrev>: 1.1), <abbrev xmlns:xlink="http://www.w3.org/1999/xlink" xlink:title="Sinuousness Index" id="ABBRID0E1AGM" xlink:type="simple">SI</abbrev> = 0.2, <abbrev xmlns:xlink="http://www.w3.org/1999/xlink" xlink:title="Second Recurrent Index" id="ABBRID0E5AGM" xlink:type="simple">SRI</abbrev> = 0.3; vein 1m-cu&amp;M moderately sinuous; vein 2r&amp;RS slightly sinuous; vein RS evenly curved; fenestra and sclerites of discosubmarginal cell as in Fig. <xref ref-type="fig" rid="F35">35F</xref>; proximal sclerite rounded triangular, not confluent with distal sclerite, strongly pigmented; central sclerite linear and pigmented, subparallel to 2r&amp;RS, positioned in medio-distal part of fenestra; distal sclerite moderately pigmented; proximal corner of marginal cell evenly setose; posterodistal corner of second discal cell 95–100° (<abbrev xmlns:xlink="http://www.w3.org/1999/xlink" xlink:title="holotype" id="ABBRID0EGBGM" xlink:type="simple">HT</abbrev>: ca. 95°) and of subbasal cell 75–85° (<abbrev xmlns:xlink="http://www.w3.org/1999/xlink" xlink:title="holotype" id="ABBRID0EKBGM" xlink:type="simple">HT</abbrev>: ca. 75°); vein 1cu-a antefurcal to M&amp;RS by 0.1× length of 1cu-a. Hind wing with <abbrev xmlns:xlink="http://www.w3.org/1999/xlink" xlink:title="Nervellar Index" id="ABBRID0EOBGM" xlink:type="simple">NI</abbrev> = 1.3–1.4 (<abbrev xmlns:xlink="http://www.w3.org/1999/xlink" xlink:title="holotype" id="ABBRID0ESBGM" xlink:type="simple">HT</abbrev>: 1.4); vein RS slightly evenly curved; vein RA with 7–8 (<abbrev xmlns:xlink="http://www.w3.org/1999/xlink" xlink:title="holotype" id="ABBRID0EWBGM" xlink:type="simple">HT</abbrev>: 7) uniform hamuli.</p><p>Legs. Hind leg with coxa in profile 1.9–2.0× (<abbrev xmlns:xlink="http://www.w3.org/1999/xlink" xlink:title="holotype" id="ABBRID0E3BGM" xlink:type="simple">HT</abbrev>: 1.9) as long as deep; basitarsus 2.0–2.1× (<abbrev xmlns:xlink="http://www.w3.org/1999/xlink" xlink:title="holotype" id="ABBRID0EACGM" xlink:type="simple">HT</abbrev>: 2.0) as long as second tarsomere; fourth tarsomere 4.5–4.6× (<abbrev xmlns:xlink="http://www.w3.org/1999/xlink" xlink:title="holotype" id="ABBRID0EECGM" xlink:type="simple">HT</abbrev>: 4.6) as long as wide; tarsal claw simply pectinate.</p><p>Metasoma with <abbrev xmlns:xlink="http://www.w3.org/1999/xlink" xlink:title="Dorsal Metasomal Index" id="ABBRID0EKCGM" xlink:type="simple">DMI</abbrev> = 1.3–1.4 (<abbrev xmlns:xlink="http://www.w3.org/1999/xlink" xlink:title="holotype" id="ABBRID0EOCGM" xlink:type="simple">HT</abbrev>: 1.3), <abbrev xmlns:xlink="http://www.w3.org/1999/xlink" xlink:title="Petiolar Index" id="ABBRID0ESCGM" xlink:type="simple">PI</abbrev> = 2.9–3.3 (<abbrev xmlns:xlink="http://www.w3.org/1999/xlink" xlink:title="holotype" id="ABBRID0EWCGM" xlink:type="simple">HT</abbrev>: 3.2), <abbrev xmlns:xlink="http://www.w3.org/1999/xlink" xlink:title="Thyridium Index" id="ABBRID0E1CGM" xlink:type="simple">THI</abbrev> = 2.2–2.6 (<abbrev xmlns:xlink="http://www.w3.org/1999/xlink" xlink:title="holotype" id="ABBRID0E5CGM" xlink:type="simple">HT</abbrev>: 2.3); thyridium suboval, moderately sized; ovipositor sheath not longer than posterior depth of metasoma (Fig. <xref ref-type="fig" rid="F35">35A</xref>).</p><p>Colour (Fig. <xref ref-type="fig" rid="F35">35</xref>). Entirely red-brown except for apex of mandible black. Wings hyaline; sclerites pigmented and amber; veins red-brown.</p><p>Male (n = 3). Very similar to female.</p><fig id="F35" position="float" orientation="portrait"><object-id xmlns:xlink="http://www.w3.org/1999/xlink" content-type="doi" xlink:type="simple">10.3897/zookeys.990.55542.figure35</object-id><object-id xmlns:xlink="http://www.w3.org/1999/xlink" content-type="arpha" xlink:type="simple">1F616C7E-D9A9-5648-B50C-47969ECBD1A3</object-id><label>Figure 35.</label><caption><p><italic><tp:taxon-name><tp:taxon-name-part taxon-name-part-type="genus" reg="Enicospilus">Enicospilus</tp:taxon-name-part> <tp:taxon-name-part taxon-name-part-type="species" reg="pseudopuncticulatus">pseudopuncticulatus</tp:taxon-name-part></tp:taxon-name></italic> Shimizu, sp. nov. ♀ (<bold>A–E</bold><abbrev xmlns:xlink="http://www.w3.org/1999/xlink" xlink:title="holotype" id="ABBRID0ECEGM" xlink:type="simple">HT</abbrev><bold>F</bold><abbrev xmlns:xlink="http://www.w3.org/1999/xlink" xlink:title="paratype" id="ABBRID0EIEGM" xlink:type="simple">PT</abbrev>) <bold>A</bold> habitus <bold>B</bold> head, frontal view <bold>C</bold> head, dorsal view <bold>D</bold> head, lateral view <bold>E</bold> mesosoma, lateral view <bold>F</bold> central part of fore wing.</p></caption><graphic xmlns:xlink="http://www.w3.org/1999/xlink" xlink:href="zookeys-990-001-g035.jpg" position="float" orientation="portrait" xlink:type="simple" id="oo_473801.jpg"><uri content-type="original_file" xlink:type="simple">https://binary.pensoft.net/fig/473801</uri></graphic></fig></tp:treatment-sec><tp:treatment-sec><!--Section generated to contain objects referenced in tp:taxon-treatment.--><fig id="F6" position="float" orientation="portrait"><object-id xmlns:xlink="http://www.w3.org/1999/xlink" content-type="doi" xlink:type="simple">10.3897/zookeys.990.55542.figure6</object-id><object-id xmlns:xlink="http://www.w3.org/1999/xlink" content-type="arpha" xlink:type="simple">1AAF7C3E-463C-5AF9-9853-ABAF0CE4ADB0</object-id><label>Figure 6.</label><caption><p>Bayesian majority-rule consensus tree based on a barcoding gene (BIPP = the Bayesian inference posterior probabilities; MLBS = the maximum likelihood bootstrap percentages).</p></caption><graphic xmlns:xlink="http://www.w3.org/1999/xlink" xlink:href="zookeys-990-001-g006.jpg" position="float" orientation="portrait" xlink:type="simple" id="oo_473772.jpg"><uri content-type="original_file" xlink:type="simple">https://binary.pensoft.net/fig/473772</uri></graphic></fig></tp:treatment-sec></tp:taxon-treatment>
