# Supplementary material for: Integrative taxonomy and analysis of species richness patterns of nocturnal Darwin wasps of the genus Enicospilus Stephens (Hymenoptera, Ichneumonidae, Ophioninae) in Japan
Source: Zookeys. 2020 Nov 10;990:1–144. doi: 10.3897/zookeys.990.55542 (PMC7674391; doi:10.3897/zookeys.990.55542)
Supplement: XML Treatment for Enicospilus pudibundae [file zookeys.990.55542-treatment29.xml]

<!DOCTYPE tp:taxon-treatment
  PUBLIC "-//TaxonX//DTD Taxonomic Treatment Publishing DTD v0 20100105//EN" "tax-treatment-NSO.dtd">
<tp:taxon-treatment xmlns:tp="http://www.plazi.org/taxpub"><tp:treatment-meta><kwd-group><label>Taxon classification</label><kwd><named-content xmlns:xlink="http://www.w3.org/1999/xlink" content-type="kingdom">Animalia</named-content></kwd><kwd><named-content xmlns:xlink="http://www.w3.org/1999/xlink" content-type="order">Hymenoptera</named-content></kwd><kwd><named-content xmlns:xlink="http://www.w3.org/1999/xlink" content-type="family">Ichneumonidae</named-content></kwd></kwd-group><mixed-citation publication-type="journal"><person-group><name><surname>Shimizu</surname><given-names>So</given-names></name><name><surname>Broad</surname><given-names>Gavin R.</given-names></name><name><surname>Maeto</surname><given-names>Kaoru</given-names></name></person-group><article-title>Integrative taxonomy and analysis of species richness patterns of nocturnal Darwin wasps of the genus <italic><tp:taxon-name><tp:taxon-name-part taxon-name-part-type="genus" reg="Enicospilus">Enicospilus</tp:taxon-name-part></tp:taxon-name></italic> Stephens (<tp:taxon-name><tp:taxon-name-part taxon-name-part-type="order">Hymenoptera</tp:taxon-name-part></tp:taxon-name>, <tp:taxon-name><tp:taxon-name-part taxon-name-part-type="family">Ichneumonidae</tp:taxon-name-part></tp:taxon-name>, <tp:taxon-name><tp:taxon-name-part taxon-name-part-type="subfamily">Ophioninae</tp:taxon-name-part></tp:taxon-name>) in Japan</article-title><source>Zookeys</source><day>10</day><month>11</month><year>2020</year><volume>990</volume><fpage>1</fpage><lpage>144</lpage><pub-id pub-id-type="doi">10.3897/zookeys.990.55542</pub-id></mixed-citation></tp:treatment-meta><tp:nomenclature><tp:taxon-name><object-id xmlns:xlink="http://www.w3.org/1999/xlink" content-type="arpha" xlink:type="simple">FC06CA5E-0289-55B6-A71C-3AB114C035B4</object-id>
              <tp:taxon-name-part taxon-name-part-type="genus" reg="Enicospilus">Enicospilus</tp:taxon-name-part>
              <tp:taxon-name-part taxon-name-part-type="species" reg="pudibundae">pudibundae</tp:taxon-name-part>
            </tp:taxon-name><tp:taxon-authority>(Uchida, 1928)</tp:taxon-authority><xref ref-type="fig" rid="F36">Figure 36</xref><tp:nomenclature-citation-list><tp:nomenclature-citation><tp:taxon-name>
                  <tp:taxon-name-part taxon-name-part-type="genus" reg="Henicospilus">Henicospilus</tp:taxon-name-part> <tp:taxon-name-part taxon-name-part-type="species" reg="pudibundae">pudibundae</tp:taxon-name-part></tp:taxon-name><comment>Uchida, 1928: 219; <abbrev xmlns:xlink="http://www.w3.org/1999/xlink" xlink:title="lectotype" id="ABBRID0ETGGM" xlink:type="simple">LCT</abbrev> ♂ from Japan, designated by <xref ref-type="bibr" rid="B179">Townes et al. (1965</xref>: 330), <abbrev xmlns:xlink="http://www.w3.org/1999/xlink" content-type="institution" xlink:title="The Laboratory of Systematic Entomology" id="ABBRID0E2GGM" xlink:type="simple">SEHU</abbrev>, examined.</comment></tp:nomenclature-citation></tp:nomenclature-citation-list></tp:nomenclature><tp:treatment-sec sec-type="material" id="SECID0EAHGM"><title>Specimens examined.</title><p>Total of 124 specimens (85♀♀37♂♂ and 2 unsexed): Brunei (3♀♀), India (1♀), Japan (81♀♀37♂♂ and 2 unsexed).</p><p>Type series: <abbrev xmlns:xlink="http://www.w3.org/1999/xlink" xlink:title="lectotype" id="ABBRID0EHHGM" xlink:type="simple">LCT</abbrev> ♂ of <italic><tp:taxon-name><tp:taxon-name-part taxon-name-part-type="genus" reg="Henicospilus">Henicospilus</tp:taxon-name-part> <tp:taxon-name-part taxon-name-part-type="species" reg="pudibundae">pudibundae</tp:taxon-name-part></tp:taxon-name></italic> Uchida, 1928, Sapporo, Hokkaidô, JAPAN, 4.VI.1925, Tamanuki leg. (emerged from <italic><tp:taxon-name><tp:taxon-name-part taxon-name-part-type="genus" reg="Dasychira">Dasychira</tp:taxon-name-part> <tp:taxon-name-part taxon-name-part-type="species" reg="pudibunda">pudibunda</tp:taxon-name-part></tp:taxon-name></italic> L.) (<abbrev xmlns:xlink="http://www.w3.org/1999/xlink" content-type="institution" xlink:title="The Laboratory of Systematic Entomology" id="ABBRID0EBIGM" xlink:type="simple">SEHU</abbrev>).</p></tp:treatment-sec><tp:treatment-sec sec-type="distribution" id="SECID0EGIGM"><title>Distribution.</title><p>Eastern Palaearctic and Oriental regions (<xref ref-type="bibr" rid="B199">Yu et al. 2016</xref>).</p><p>JAPAN: [Hokkaidô] (<xref ref-type="bibr" rid="B180">Uchida 1928</xref>; <xref ref-type="bibr" rid="B144">Shimizu 2020</xref>; present study); [Tôhoku] Aomori*, Iwate*, Yamagata*, and Fukushima*; [Hokuriku] Niigata (<xref ref-type="bibr" rid="B144">Shimizu 2020</xref>) and Ishikawa (<xref ref-type="bibr" rid="B172">Togashi 2005</xref>); [Kantô-Kôshin] Ibaraki*, Tochigi*, Gunma*, Nagano (<xref ref-type="bibr" rid="B18">Chiu 1954</xref>; present study), Yamanashi*, Saitama*, and Tôkyô (<xref ref-type="bibr" rid="B180">Uchida 1928</xref>; <xref ref-type="bibr" rid="B144">Shimizu 2020</xref>; present study); [Tôkai] Shizuoka*, Gifu (<xref ref-type="bibr" rid="B18">Chiu 1954</xref>), and Mie*; [Kinki] Kyôto*, Hyôgo (<xref ref-type="bibr" rid="B144">Shimizu 2020</xref>), and Wakayama*; [Chûgoku] Hiroshima (<xref ref-type="bibr" rid="B74">Konishi and Nakamura 2002</xref>, <xref ref-type="bibr" rid="B75">2005</xref>, <xref ref-type="bibr" rid="B76">2010</xref>; <xref ref-type="bibr" rid="B92">Maeto and Shimizu 2019</xref>; <xref ref-type="bibr" rid="B144">Shimizu 2020</xref>; present study) and Yamaguchi (<xref ref-type="bibr" rid="B74">Konishi and Nakamura 2002</xref>; present study); [Shikoku] Tokushima*, Ehime* and Kôchi*; [Kyûshû] Fukuoka*, Nagasaki*, Miyazaki* and Kagoshima (<xref ref-type="bibr" rid="B29">Fukuda and Kusigemati 1986</xref>; present study). *New records.</p></tp:treatment-sec><tp:treatment-sec sec-type="Bionomics" id="SECID0ESKGM"><title>Bionomics.</title><p>Reared from <tp:taxon-name><tp:taxon-name-part taxon-name-part-type="family">Erebidae</tp:taxon-name-part></tp:taxon-name> (<tp:taxon-name><tp:taxon-name-part taxon-name-part-type="subfamily">Lymantriinae</tp:taxon-name-part></tp:taxon-name>) in Japan: <italic><tp:taxon-name><tp:taxon-name-part taxon-name-part-type="genus" reg="Calliteara">Calliteara</tp:taxon-name-part> <tp:taxon-name-part taxon-name-part-type="species" reg="pudibunda">pudibunda</tp:taxon-name-part></tp:taxon-name></italic> (L.) (<xref ref-type="bibr" rid="B180">Uchida 1928</xref>, <xref ref-type="bibr" rid="B181">1930</xref>) and <italic><tp:taxon-name><tp:taxon-name-part taxon-name-part-type="genus" reg="Orgyia">Orgyia</tp:taxon-name-part> <tp:taxon-name-part taxon-name-part-type="species" reg="thyellina">thyellina</tp:taxon-name-part></tp:taxon-name></italic> Butler (<xref ref-type="bibr" rid="B172">Togashi 2005</xref>).</p></tp:treatment-sec><tp:treatment-sec sec-type="Differential diagnosis" id="SECID0EEMGM"><title>Differential diagnosis.</title><p>This species resembles <italic><tp:taxon-name><tp:taxon-name-part taxon-name-part-type="genus" reg="Enicospilus">E.</tp:taxon-name-part> <tp:taxon-name-part taxon-name-part-type="species" reg="biharensis">biharensis</tp:taxon-name-part></tp:taxon-name></italic>, <italic><tp:taxon-name><tp:taxon-name-part taxon-name-part-type="genus" reg="Enicospilus">E.</tp:taxon-name-part> <tp:taxon-name-part taxon-name-part-type="species" reg="maruyamanus">maruyamanus</tp:taxon-name-part></tp:taxon-name></italic> and <italic><tp:taxon-name><tp:taxon-name-part taxon-name-part-type="genus" reg="Enicospilus">E.</tp:taxon-name-part> <tp:taxon-name-part taxon-name-part-type="species" reg="transversus">transversus</tp:taxon-name-part></tp:taxon-name></italic>, all of which are rather difficult to distinguish from each other. However, <italic><tp:taxon-name><tp:taxon-name-part taxon-name-part-type="genus" reg="Enicospilus">E.</tp:taxon-name-part> <tp:taxon-name-part taxon-name-part-type="species" reg="pudibundae">pudibundae</tp:taxon-name-part></tp:taxon-name></italic> can be distinguished by the evenly curved fore wing vein 1m-cu&amp;M (Fig. <xref ref-type="fig" rid="F36">36F</xref>), lack of proximal pectinae of the hind tarsal claw, and entirely closely punctate meso- and metapleuron (Fig. <xref ref-type="fig" rid="F36">36E</xref>).</p><p><xref ref-type="bibr" rid="B41">Gauld and Mitchell (1981)</xref> separated <italic><tp:taxon-name><tp:taxon-name-part taxon-name-part-type="genus" reg="Enicospilus">E.</tp:taxon-name-part> <tp:taxon-name-part taxon-name-part-type="species" reg="biharensis">biharensis</tp:taxon-name-part></tp:taxon-name></italic>, <italic><tp:taxon-name><tp:taxon-name-part taxon-name-part-type="genus" reg="Enicospilus">E.</tp:taxon-name-part> <tp:taxon-name-part taxon-name-part-type="species" reg="pudibundae">pudibundae</tp:taxon-name-part></tp:taxon-name></italic> and <italic><tp:taxon-name><tp:taxon-name-part taxon-name-part-type="genus" reg="Enicospilus">E.</tp:taxon-name-part> <tp:taxon-name-part taxon-name-part-type="species" reg="transversus">transversus</tp:taxon-name-part></tp:taxon-name></italic> by the value of <abbrev xmlns:xlink="http://www.w3.org/1999/xlink" xlink:title="Cubital Index" id="ABBRID0EFPGM" xlink:type="simple">CI</abbrev>, but with the caveat, “Whether this character will prove to be completely reliable we doubt”. However, we consider these species to be certainly distinct when using a combination of characters (cf. Table <xref ref-type="table" rid="T7">7</xref>).</p><fig id="F36" position="float" orientation="portrait"><object-id xmlns:xlink="http://www.w3.org/1999/xlink" content-type="doi" xlink:type="simple">10.3897/zookeys.990.55542.figure36</object-id><object-id xmlns:xlink="http://www.w3.org/1999/xlink" content-type="arpha" xlink:type="simple">2039EA14-6C48-5FD5-9A53-BE31DE2E3DEE</object-id><label>Figure 36.</label><caption><p><italic><tp:taxon-name><tp:taxon-name-part taxon-name-part-type="genus" reg="Enicospilus">Enicospilus</tp:taxon-name-part> <tp:taxon-name-part taxon-name-part-type="species" reg="pudibundae">pudibundae</tp:taxon-name-part></tp:taxon-name></italic> (Uchida, 1928) ♀ from Japan <bold>A</bold> habitus <bold>B</bold> head, frontal view <bold>C</bold> head, dorsal view <bold>D</bold> head, lateral view <bold>E</bold> mesosoma, lateral view <bold>F</bold> central part of fore wing.</p></caption><graphic xmlns:xlink="http://www.w3.org/1999/xlink" xlink:href="zookeys-990-001-g036.jpg" position="float" orientation="portrait" xlink:type="simple" id="oo_473802.jpg"><uri content-type="original_file" xlink:type="simple">https://binary.pensoft.net/fig/473802</uri></graphic></fig></tp:treatment-sec><tp:treatment-sec><!--Section generated to contain objects referenced in tp:taxon-treatment.--><table-wrap id="T7" position="float" orientation="portrait"><label>Table 7.</label><caption><p>Comparison of diagnostic characters of <italic><tp:taxon-name><tp:taxon-name-part taxon-name-part-type="genus" reg="Enicospilus">Enicospilus</tp:taxon-name-part></tp:taxon-name></italic> species in Japan and its adjacent areas that share the narrow and linear fore wing proximal sclerite without central sclerite: <tp:taxon-name><tp:taxon-name-part taxon-name-part-type="genus" reg="Enicospilus">E.</tp:taxon-name-part> <tp:taxon-name-part taxon-name-part-type="species" reg="biharensis">biharensis</tp:taxon-name-part></tp:taxon-name>, <italic><tp:taxon-name><tp:taxon-name-part taxon-name-part-type="genus" reg="Enicospilus">E.</tp:taxon-name-part> <tp:taxon-name-part taxon-name-part-type="species" reg="maruyamanus">maruyamanus</tp:taxon-name-part></tp:taxon-name></italic>, <italic><tp:taxon-name><tp:taxon-name-part taxon-name-part-type="genus" reg="Enicospilus">E.</tp:taxon-name-part> <tp:taxon-name-part taxon-name-part-type="species" reg="pudibundae">pudibundae</tp:taxon-name-part></tp:taxon-name></italic>, and <italic><tp:taxon-name><tp:taxon-name-part taxon-name-part-type="genus" reg="Enicospilus">E.</tp:taxon-name-part> <tp:taxon-name-part taxon-name-part-type="species" reg="transversus">transversus</tp:taxon-name-part></tp:taxon-name></italic>.</p></caption><table id="TID0ETIEM" rules="all"><tbody><tr><th rowspan="2" colspan="1">Characters</th><th rowspan="1" colspan="4">Species</th></tr><tr><th rowspan="1" colspan="1">
                      <italic><tp:taxon-name>
                          <tp:taxon-name-part taxon-name-part-type="genus" reg="Enicospilus"/>
                          <tp:taxon-name-part taxon-name-part-type="species" reg="biharensis">biharensis</tp:taxon-name-part>
                        </tp:taxon-name></italic>
                    </th><th rowspan="1" colspan="1">
                      <italic><tp:taxon-name>
                          <tp:taxon-name-part taxon-name-part-type="genus" reg="Enicospilus"/>
                          <tp:taxon-name-part taxon-name-part-type="species" reg="maruyamanus">maruyamanus</tp:taxon-name-part>
                        </tp:taxon-name></italic>
                    </th><th rowspan="1" colspan="1">
                      <italic><tp:taxon-name>
                          <tp:taxon-name-part taxon-name-part-type="genus" reg="Enicospilus"/>
                          <tp:taxon-name-part taxon-name-part-type="species" reg="pudibundae">pudibundae</tp:taxon-name-part>
                        </tp:taxon-name></italic>
                    </th><th rowspan="1" colspan="1">
                      <italic><tp:taxon-name>
                          <tp:taxon-name-part taxon-name-part-type="genus" reg="Enicospilus"/>
                          <tp:taxon-name-part taxon-name-part-type="species" reg="transversus">transversus</tp:taxon-name-part>
                        </tp:taxon-name></italic>
                    </th></tr><tr><td rowspan="1" colspan="1">Sculpture of meso- and metasoma</td><td rowspan="1" colspan="1">roughly punctate to punctostriate</td><td rowspan="1" colspan="1">punctostriate</td><td rowspan="1" colspan="1">punctate</td><td rowspan="1" colspan="1">striate</td></tr><tr><td rowspan="1" colspan="1">Fore wing vein 1m-cu&amp;M</td><td rowspan="1" colspan="1">evenly curved</td><td rowspan="1" colspan="1">weakly sinuous</td><td rowspan="1" colspan="1">evenly curved</td><td rowspan="1" colspan="1">weakly sinuous</td></tr><tr><td rowspan="1" colspan="1">
                      <abbrev xmlns:xlink="http://www.w3.org/1999/xlink" xlink:title="Cubital Index" id="ABBRID0EKFCM" xlink:type="simple">CI</abbrev>
                    </td><td rowspan="1" colspan="1">&lt;0.5</td><td rowspan="1" colspan="1">≥ 0.5</td><td rowspan="1" colspan="1">&gt; 0.5</td><td rowspan="1" colspan="1">≥0.5</td></tr><tr><td rowspan="1" colspan="1">Pectinae of hind tarsal claw</td><td rowspan="1" colspan="1">complete</td><td rowspan="1" colspan="1">complete</td><td rowspan="1" colspan="1">lacking proximally</td><td rowspan="1" colspan="1">complete</td></tr></tbody></table></table-wrap></tp:treatment-sec><ref-list><ref id="B179"><mixed-citation xmlns:xlink="http://www.w3.org/1999/xlink" xlink:type="simple"><person-group><name name-style="western"><surname>Townes</surname><given-names>HK</given-names></name><name name-style="western"><surname>Momoi</surname><given-names>S</given-names></name><name name-style="western"><surname>Townes</surname><given-names>M</given-names></name></person-group> (<year>1965</year>) <article-title>A catalogue and reclassification of the eastern Palearctic <tp:taxon-name><tp:taxon-name-part taxon-name-part-type="family">Ichneumonidae</tp:taxon-name-part></tp:taxon-name>.</article-title><source>Memoirs of the American Entomological Institute</source><volume>5</volume>: <fpage>1</fpage>–<lpage>661</lpage>.</mixed-citation></ref><ref id="B199"><mixed-citation xmlns:xlink="http://www.w3.org/1999/xlink" xlink:type="simple"><person-group><name name-style="western"><surname>Yu</surname><given-names>DSK</given-names></name><name name-style="western"><surname>van Achterberg</surname><given-names>C</given-names></name><name name-style="western"><surname>Horstmann</surname><given-names>K</given-names></name></person-group> (<year>2016</year>) Taxapad 2016, <tp:taxon-name><tp:taxon-name-part taxon-name-part-type="superfamily">Ichneumonoidea</tp:taxon-name-part></tp:taxon-name> 2015 Database on flash-drive. Nepean, Ontario, Canada. <ext-link xlink:type="simple" ext-link-type="uri" xlink:href="http://www.taxapad.com">www.taxapad.com</ext-link></mixed-citation></ref><ref id="B180"><mixed-citation xmlns:xlink="http://www.w3.org/1999/xlink" xlink:type="simple"><person-group><name name-style="western"><surname>Uchida</surname><given-names>T</given-names></name></person-group> (<year>1928</year>) <article-title>Zweiter Beitrag zur Ichneumoniden-Fauna Japans.</article-title><source>Journal of the Faculty of Agriculture, Hokkaido University</source><volume>21</volume>: <fpage>177</fpage>–<lpage>297</lpage>.</mixed-citation></ref><ref id="B144"><mixed-citation xmlns:xlink="http://www.w3.org/1999/xlink" xlink:type="simple"><person-group><name name-style="western"><surname>Shimizu</surname><given-names>S</given-names></name></person-group> (<year>2020</year>) <article-title>The Nepalese species of the genus <italic><tp:taxon-name><tp:taxon-name-part taxon-name-part-type="genus">Enicospilus</tp:taxon-name-part></tp:taxon-name></italic> Stephens, 1835 (<tp:taxon-name><tp:taxon-name-part taxon-name-part-type="order">Hymenoptera</tp:taxon-name-part></tp:taxon-name>, <tp:taxon-name><tp:taxon-name-part taxon-name-part-type="family">Ichneumonidae</tp:taxon-name-part></tp:taxon-name>, <tp:taxon-name><tp:taxon-name-part taxon-name-part-type="subfamily">Ophioninae</tp:taxon-name-part></tp:taxon-name>): a preliminary revision and identification key to species.</article-title><source>Deutsche Entomologische Zeitschrift</source><volume>67</volume>: <fpage>69</fpage>–<lpage>126</lpage>. <ext-link xlink:type="simple" ext-link-type="doi" xlink:href="10.3897/dez.67.51332">https://doi.org/10.3897/dez.67.51332</ext-link></mixed-citation></ref><ref id="B172"><mixed-citation xmlns:xlink="http://www.w3.org/1999/xlink" xlink:type="simple"><person-group><name name-style="western"><surname>Togashi</surname><given-names>I</given-names></name></person-group> (<year>2005</year>) New host record of <italic><tp:taxon-name><tp:taxon-name-part taxon-name-part-type="genus">Enicospilus</tp:taxon-name-part> <tp:taxon-name-part taxon-name-part-type="species">pudibundae</tp:taxon-name-part></tp:taxon-name></italic> (Uchida, 1928). New Entomologist 54: 29.</mixed-citation></ref><ref id="B18"><mixed-citation xmlns:xlink="http://www.w3.org/1999/xlink" xlink:type="simple"><person-group><name name-style="western"><surname>Chiu</surname><given-names>SC</given-names></name></person-group> (<year>1954</year>) <article-title>On some <italic><tp:taxon-name><tp:taxon-name-part taxon-name-part-type="genus">Enicospilus</tp:taxon-name-part></tp:taxon-name></italic>-species from the Orient (<tp:taxon-name><tp:taxon-name-part taxon-name-part-type="order">Hymenoptera</tp:taxon-name-part></tp:taxon-name>: <tp:taxon-name><tp:taxon-name-part taxon-name-part-type="family">Ichneumonidae</tp:taxon-name-part></tp:taxon-name>).</article-title><source>Bulletin of the Taiwan Agricultural Research Institute</source><volume>13</volume>: <fpage>1</fpage>–<lpage>79</lpage>.</mixed-citation></ref><ref id="B74"><mixed-citation xmlns:xlink="http://www.w3.org/1999/xlink" xlink:type="simple"><person-group><name name-style="western"><surname>Konishi</surname><given-names>K</given-names></name><name name-style="western"><surname>Nakamura</surname><given-names>S</given-names></name></person-group> (<year>2002</year>) <article-title>Distributional notes on the <tp:taxon-name><tp:taxon-name-part taxon-name-part-type="family">Ichneumonidae</tp:taxon-name-part></tp:taxon-name> (<tp:taxon-name><tp:taxon-name-part taxon-name-part-type="order">Hymenoptera</tp:taxon-name-part></tp:taxon-name>) from Hiroshima prefecture (2).</article-title><source>Miscellaneous Reports of the Hiwa Museum for Natural History</source><volume>41</volume>: <fpage>151</fpage>–<lpage>154</lpage>. [In Japanese]</mixed-citation></ref><ref id="B75"><mixed-citation xmlns:xlink="http://www.w3.org/1999/xlink" xlink:type="simple"><person-group><name name-style="western"><surname>Konishi</surname><given-names>K</given-names></name><name name-style="western"><surname>Nakamura</surname><given-names>S</given-names></name></person-group> (<year>2005</year>) <article-title>Distributional notes on the <tp:taxon-name><tp:taxon-name-part taxon-name-part-type="family">Ichneumonidae</tp:taxon-name-part></tp:taxon-name> (<tp:taxon-name><tp:taxon-name-part taxon-name-part-type="order">Hymenoptera</tp:taxon-name-part></tp:taxon-name>) from Hiroshima prefecture III.</article-title><source>Miscellaneous Reports of the Hiwa Museum for Natural History</source><volume>44</volume>: <fpage>229</fpage>–<lpage>239</lpage>. [In Japanese]</mixed-citation></ref><ref id="B76"><mixed-citation xmlns:xlink="http://www.w3.org/1999/xlink" xlink:type="simple"><person-group><name name-style="western"><surname>Konishi</surname><given-names>K</given-names></name><name name-style="western"><surname>Nakamura</surname><given-names>S</given-names></name></person-group> (<year>2010</year>) <article-title>Distributional notes on the <tp:taxon-name><tp:taxon-name-part taxon-name-part-type="family">Ichneumonidae</tp:taxon-name-part></tp:taxon-name> (<tp:taxon-name><tp:taxon-name-part taxon-name-part-type="order">Hymenoptera</tp:taxon-name-part></tp:taxon-name>) from Hiroshima prefecture IV.</article-title><source>Miscellaneous Reports of the Hiwa Museum for Natural History</source><volume>51</volume>: <fpage>227</fpage>–<lpage>235</lpage>. [In Japanese]</mixed-citation></ref><ref id="B92"><mixed-citation xmlns:xlink="http://www.w3.org/1999/xlink" xlink:type="simple"><person-group><name name-style="western"><surname>Maeto</surname><given-names>K</given-names></name><name name-style="western"><surname>Shimizu</surname><given-names>S</given-names></name></person-group> (<year>2019</year>) <article-title>Ichneumonid wasps collected in a light trap at Mori, Tojyo-cho, Shobara-city, Hiroshima Prefecture, Southwest Honshu, Japan.</article-title><source>Miscellaneous reports of the Hiwa museum for Natural History</source><volume>60</volume>: <fpage>81</fpage>–<lpage>87</lpage>. [In Japanese with English title and summary]</mixed-citation></ref><ref id="B29"><mixed-citation xmlns:xlink="http://www.w3.org/1999/xlink" xlink:type="simple"><person-group><name name-style="western"><surname>Fukuda</surname><given-names>H</given-names></name><name name-style="western"><surname>Kusigemati</surname><given-names>K</given-names></name></person-group> (<year>1986</year>) <article-title>Insects fauna of the Mt. Inao Kagoshima, Japan.</article-title> In: <person-group><name name-style="western"><surname>Kato</surname><given-names>M</given-names></name></person-group> (<role>Ed.</role>) <issue-title>Conservation reports of the Inaodake Nature Conservation Area, Kagoshima, Japan.</issue-title><source>Nature Conservation Bureau Environment Agency, Tôkyô</source>, <fpage>175</fpage>–<lpage>204</lpage>. [In Japanese with English title]</mixed-citation></ref><ref id="B181"><mixed-citation xmlns:xlink="http://www.w3.org/1999/xlink" xlink:type="simple"><person-group><name name-style="western"><surname>Uchida</surname><given-names>T</given-names></name></person-group> (<year>1930</year>) <article-title>Beitrag zur Ichneumoniden-Fauna Japans.</article-title><source>Journal of the Faculty of Agriculture, Hokkaido University</source><volume>25</volume>: <fpage>349</fpage>–<lpage>376</lpage>.</mixed-citation></ref><ref id="B41"><mixed-citation xmlns:xlink="http://www.w3.org/1999/xlink" xlink:type="simple"><person-group><name name-style="western"><surname>Gauld</surname><given-names>ID</given-names></name><name name-style="western"><surname>Mitchell</surname><given-names>PA</given-names></name></person-group> (<year>1981</year>) <source>The taxonomy, distribution and host preferences of Indo-Papuan parasitic wasps of the subfamily <tp:taxon-name><tp:taxon-name-part taxon-name-part-type="subfamily">Ophioninae</tp:taxon-name-part></tp:taxon-name>.</source><publisher-name>CAB: Slough / Commonwealth Institute of Entomology</publisher-name>, <publisher-loc>London</publisher-loc>, <size units="page">611 pp</size>.</mixed-citation></ref></ref-list></tp:taxon-treatment>
