# Supplementary material for: Integrative taxonomy and analysis of species richness patterns of nocturnal Darwin wasps of the genus Enicospilus Stephens (Hymenoptera, Ichneumonidae, Ophioninae) in Japan
Source: Zookeys. 2020 Nov 10;990:1–144. doi: 10.3897/zookeys.990.55542 (PMC7674391; doi:10.3897/zookeys.990.55542)
Supplement: XML Treatment for Enicospilus puncticulatus [file zookeys.990.55542-treatment30.xml]

<!DOCTYPE tp:taxon-treatment
  PUBLIC "-//TaxonX//DTD Taxonomic Treatment Publishing DTD v0 20100105//EN" "tax-treatment-NSO.dtd">
<tp:taxon-treatment xmlns:tp="http://www.plazi.org/taxpub"><tp:treatment-meta><kwd-group><label>Taxon classification</label><kwd><named-content xmlns:xlink="http://www.w3.org/1999/xlink" content-type="kingdom">Animalia</named-content></kwd><kwd><named-content xmlns:xlink="http://www.w3.org/1999/xlink" content-type="order">Hymenoptera</named-content></kwd><kwd><named-content xmlns:xlink="http://www.w3.org/1999/xlink" content-type="family">Ichneumonidae</named-content></kwd></kwd-group><mixed-citation publication-type="journal"><person-group><name><surname>Shimizu</surname><given-names>So</given-names></name><name><surname>Broad</surname><given-names>Gavin R.</given-names></name><name><surname>Maeto</surname><given-names>Kaoru</given-names></name></person-group><article-title>Integrative taxonomy and analysis of species richness patterns of nocturnal Darwin wasps of the genus <italic><tp:taxon-name><tp:taxon-name-part taxon-name-part-type="genus" reg="Enicospilus">Enicospilus</tp:taxon-name-part></tp:taxon-name></italic> Stephens (<tp:taxon-name><tp:taxon-name-part taxon-name-part-type="order">Hymenoptera</tp:taxon-name-part></tp:taxon-name>, <tp:taxon-name><tp:taxon-name-part taxon-name-part-type="family">Ichneumonidae</tp:taxon-name-part></tp:taxon-name>, <tp:taxon-name><tp:taxon-name-part taxon-name-part-type="subfamily">Ophioninae</tp:taxon-name-part></tp:taxon-name>) in Japan</article-title><source>Zookeys</source><day>10</day><month>11</month><year>2020</year><volume>990</volume><fpage>1</fpage><lpage>144</lpage><pub-id pub-id-type="doi">10.3897/zookeys.990.55542</pub-id></mixed-citation></tp:treatment-meta><tp:nomenclature><tp:taxon-name><object-id xmlns:xlink="http://www.w3.org/1999/xlink" content-type="arpha" xlink:type="simple">72FE5683-E935-5E11-A859-C168CE04FA5F</object-id>
              <tp:taxon-name-part taxon-name-part-type="genus" reg="Enicospilus">Enicospilus</tp:taxon-name-part>
              <tp:taxon-name-part taxon-name-part-type="species" reg="puncticulatus">puncticulatus</tp:taxon-name-part>
            </tp:taxon-name><tp:taxon-authority>Tang, 1990</tp:taxon-authority><xref ref-type="fig" rid="F37">Figure 37</xref><tp:nomenclature-citation-list><tp:nomenclature-citation><tp:taxon-name>
                  <tp:taxon-name-part taxon-name-part-type="genus" reg="Enicospilus">Enicospilus</tp:taxon-name-part> <tp:taxon-name-part taxon-name-part-type="species" reg="puncticulatus">puncticulatus</tp:taxon-name-part></tp:taxon-name><comment>Tang, 1990: 128; <abbrev xmlns:xlink="http://www.w3.org/1999/xlink" xlink:title="holotype" id="ABBRID0EHSGM" xlink:type="simple">HT</abbrev> ♀ from China, <abbrev xmlns:xlink="http://www.w3.org/1999/xlink" content-type="institution" xlink:title="The Parasitic Hymenoptera Collection of the Institute of Beneficial Insect, College of Plant Protection, Fujian Agriculture and Forestry University, Fuzhou, China" id="ABBRID0ELSGM" xlink:type="simple">FAFU</abbrev>, not examined.</comment></tp:nomenclature-citation></tp:nomenclature-citation-list></tp:nomenclature><tp:treatment-sec sec-type="material" id="SECID0EQSGM"><title>Specimens examined.</title><p>Total of 31 specimens (24♀♀7♂♂): Japan (22♀♀6♂♂), Taiwan (2♀♀1♂).</p></tp:treatment-sec><tp:treatment-sec sec-type="distribution" id="SECID0EVSGM"><title>Distribution.</title><p>Oriental region (<xref ref-type="bibr" rid="B168">Tang 1990</xref>); new to the Eastern Palaearctic region.</p><p>Newly recorded from Japan.</p><p>JAPAN: [Hokkaidô]; [Hokuriku] Niigata; [Kantô-Kôshin] Tochigi, Nagano, Yamanashi, and Saitama; [Kinki] Hyôgo; [Shikoku] Kôchi; [Kyûshû] Fukuoka.</p></tp:treatment-sec><tp:treatment-sec sec-type="Bionomics" id="SECID0EBTGM"><title>Bionomics.</title><p>Unknown.</p></tp:treatment-sec><tp:treatment-sec sec-type="Differential diagnosis" id="SECID0EGTGM"><title>Differential diagnosis.</title><p>This species is most similar to <italic><tp:taxon-name><tp:taxon-name-part taxon-name-part-type="genus" reg="Enicospilus">E.</tp:taxon-name-part> <tp:taxon-name-part taxon-name-part-type="species" reg="pseudopuncticulatus">pseudopuncticulatus</tp:taxon-name-part></tp:taxon-name></italic> sp. nov., but easily distinguished by the rounded central sclerite and more or less curved fore wing vein 1cu-a, as in Fig. <xref ref-type="fig" rid="F37">37F</xref>. Furthermore, <italic><tp:taxon-name><tp:taxon-name-part taxon-name-part-type="genus" reg="Enicospilus">E.</tp:taxon-name-part> <tp:taxon-name-part taxon-name-part-type="species" reg="puncticulatus">puncticulatus</tp:taxon-name-part></tp:taxon-name></italic> resembles <italic><tp:taxon-name><tp:taxon-name-part taxon-name-part-type="genus" reg="Enicospilus">E.</tp:taxon-name-part> <tp:taxon-name-part taxon-name-part-type="species" reg="melanocarpus">melanocarpus</tp:taxon-name-part></tp:taxon-name></italic>, but can be distinguished by the usually separated proximal and distal sclerites (Fig. <xref ref-type="fig" rid="F37">37F</xref>) (proximal and distal sclerites strongly confluent in <italic><tp:taxon-name><tp:taxon-name-part taxon-name-part-type="genus" reg="Enicospilus">E.</tp:taxon-name-part> <tp:taxon-name-part taxon-name-part-type="species" reg="melanocarpus">melanocarpus</tp:taxon-name-part></tp:taxon-name></italic>, as in Fig. <xref ref-type="fig" rid="F28">28F</xref>) and entirely testaceous metasoma (Fig. <xref ref-type="fig" rid="F37">37A</xref>) (posterior metasomal segments almost always black in <italic><tp:taxon-name><tp:taxon-name-part taxon-name-part-type="genus" reg="Enicospilus">E.</tp:taxon-name-part> <tp:taxon-name-part taxon-name-part-type="species" reg="melanocarpus">melanocarpus</tp:taxon-name-part></tp:taxon-name></italic>, as in Fig. <xref ref-type="fig" rid="F28">28A</xref>).</p></tp:treatment-sec><tp:treatment-sec sec-type="remarks" id="SECID0EXVGM"><title>Remarks.</title><p>Specimens with various shapes of sclerites of the fore wing fenestra but which are very similar in sculpture are identified as this species by the key provided by <xref ref-type="bibr" rid="B168">Tang (1990)</xref>. It has proved impossible to segregate morphospecies based on discrete differences in sclerites, and our DNA barcodes differ by less than 1%; if <italic><tp:taxon-name><tp:taxon-name-part taxon-name-part-type="genus" reg="Enicospilus">E.</tp:taxon-name-part> <tp:taxon-name-part taxon-name-part-type="species" reg="puncticulatus">puncticulatus</tp:taxon-name-part></tp:taxon-name></italic> represents a species complex, it seems that the CO1 gene is not useful for delimiting species in this complex.</p><fig id="F37" position="float" orientation="portrait"><object-id xmlns:xlink="http://www.w3.org/1999/xlink" content-type="doi" xlink:type="simple">10.3897/zookeys.990.55542.figure37</object-id><object-id xmlns:xlink="http://www.w3.org/1999/xlink" content-type="arpha" xlink:type="simple">B196CE82-2C00-5DE5-A16E-599BFC670BF3</object-id><label>Figure 37.</label><caption><p><italic><tp:taxon-name><tp:taxon-name-part taxon-name-part-type="genus" reg="Enicospilus">Enicospilus</tp:taxon-name-part> <tp:taxon-name-part taxon-name-part-type="species" reg="puncticulatus">puncticulatus</tp:taxon-name-part></tp:taxon-name></italic> Tang, 1990 ♀ from Japan <bold>A</bold> habitus <bold>B</bold> head, frontal view <bold>C</bold> head, dorsal view <bold>D</bold> head, lateral view <bold>E</bold> mesosoma, lateral view <bold>F</bold> central part of fore wing.</p></caption><graphic xmlns:xlink="http://www.w3.org/1999/xlink" xlink:href="zookeys-990-001-g037.jpg" position="float" orientation="portrait" xlink:type="simple" id="oo_473803.jpg"><uri content-type="original_file" xlink:type="simple">https://binary.pensoft.net/fig/473803</uri></graphic></fig></tp:treatment-sec><tp:treatment-sec><!--Section generated to contain objects referenced in tp:taxon-treatment.--><fig id="F28" position="float" orientation="portrait"><object-id xmlns:xlink="http://www.w3.org/1999/xlink" content-type="doi" xlink:type="simple">10.3897/zookeys.990.55542.figure28</object-id><object-id xmlns:xlink="http://www.w3.org/1999/xlink" content-type="arpha" xlink:type="simple">AC476753-FB62-5B8B-8796-29358893350A</object-id><label>Figure 28.</label><caption><p><italic><tp:taxon-name><tp:taxon-name-part taxon-name-part-type="genus" reg="Enicospilus">Enicospilus</tp:taxon-name-part> <tp:taxon-name-part taxon-name-part-type="species" reg="melanocarpus">melanocarpus</tp:taxon-name-part></tp:taxon-name></italic> Cameron, 1905 ♀ from Japan <bold>A</bold> habitus <bold>B</bold> head, frontal view <bold>C</bold> head, dorsal view <bold>D</bold> head, lateral view <bold>E</bold> mesosoma, lateral view <bold>F</bold> central part of fore wing.</p></caption><graphic xmlns:xlink="http://www.w3.org/1999/xlink" xlink:href="zookeys-990-001-g028.jpg" position="float" orientation="portrait" xlink:type="simple" id="oo_473794.jpg"><uri content-type="original_file" xlink:type="simple">https://binary.pensoft.net/fig/473794</uri></graphic></fig></tp:treatment-sec><ref-list><ref id="B168"><mixed-citation xmlns:xlink="http://www.w3.org/1999/xlink" xlink:type="simple"><person-group><name name-style="western"><surname>Tang</surname><given-names>YQ</given-names></name></person-group> (<year>1990</year>) <source>A monograph of Chinese <italic><tp:taxon-name><tp:taxon-name-part taxon-name-part-type="genus">Enicospilus</tp:taxon-name-part></tp:taxon-name></italic> Stephens (<tp:taxon-name><tp:taxon-name-part taxon-name-part-type="order">Hymenoptera</tp:taxon-name-part></tp:taxon-name>: <tp:taxon-name><tp:taxon-name-part taxon-name-part-type="family">Ichneumonidae</tp:taxon-name-part></tp:taxon-name>: <tp:taxon-name><tp:taxon-name-part taxon-name-part-type="subfamily">Ophioninae</tp:taxon-name-part></tp:taxon-name>).</source><publisher-name>Chongqing Publishing House</publisher-name>, <publisher-loc>Chongqing</publisher-loc>, <size units="page">208 pp</size>. [In Chinese with English key and new species listing]</mixed-citation></ref></ref-list></tp:taxon-treatment>
