# Supplementary material for: Integrative taxonomy and analysis of species richness patterns of nocturnal Darwin wasps of the genus Enicospilus Stephens (Hymenoptera, Ichneumonidae, Ophioninae) in Japan
Source: Zookeys. 2020 Nov 10;990:1–144. doi: 10.3897/zookeys.990.55542 (PMC7674391; doi:10.3897/zookeys.990.55542)
Supplement: XML Treatment for Enicospilus pungens [file zookeys.990.55542-treatment31.xml]

<!DOCTYPE tp:taxon-treatment
  PUBLIC "-//TaxonX//DTD Taxonomic Treatment Publishing DTD v0 20100105//EN" "tax-treatment-NSO.dtd">
<tp:taxon-treatment xmlns:tp="http://www.plazi.org/taxpub"><tp:treatment-meta><kwd-group><label>Taxon classification</label><kwd><named-content xmlns:xlink="http://www.w3.org/1999/xlink" content-type="kingdom">Animalia</named-content></kwd><kwd><named-content xmlns:xlink="http://www.w3.org/1999/xlink" content-type="order">Hymenoptera</named-content></kwd><kwd><named-content xmlns:xlink="http://www.w3.org/1999/xlink" content-type="family">Ichneumonidae</named-content></kwd></kwd-group><mixed-citation publication-type="journal"><person-group><name><surname>Shimizu</surname><given-names>So</given-names></name><name><surname>Broad</surname><given-names>Gavin R.</given-names></name><name><surname>Maeto</surname><given-names>Kaoru</given-names></name></person-group><article-title>Integrative taxonomy and analysis of species richness patterns of nocturnal Darwin wasps of the genus <italic><tp:taxon-name><tp:taxon-name-part taxon-name-part-type="genus" reg="Enicospilus">Enicospilus</tp:taxon-name-part></tp:taxon-name></italic> Stephens (<tp:taxon-name><tp:taxon-name-part taxon-name-part-type="order">Hymenoptera</tp:taxon-name-part></tp:taxon-name>, <tp:taxon-name><tp:taxon-name-part taxon-name-part-type="family">Ichneumonidae</tp:taxon-name-part></tp:taxon-name>, <tp:taxon-name><tp:taxon-name-part taxon-name-part-type="subfamily">Ophioninae</tp:taxon-name-part></tp:taxon-name>) in Japan</article-title><source>Zookeys</source><day>10</day><month>11</month><year>2020</year><volume>990</volume><fpage>1</fpage><lpage>144</lpage><pub-id pub-id-type="doi">10.3897/zookeys.990.55542</pub-id></mixed-citation></tp:treatment-meta><tp:nomenclature><tp:taxon-name><object-id xmlns:xlink="http://www.w3.org/1999/xlink" content-type="arpha" xlink:type="simple">5F36CE27-34B8-57D1-9472-E6F860BC2E19</object-id>
              <tp:taxon-name-part taxon-name-part-type="genus" reg="Enicospilus">Enicospilus</tp:taxon-name-part>
              <tp:taxon-name-part taxon-name-part-type="species" reg="pungens">pungens</tp:taxon-name-part>
            </tp:taxon-name><tp:taxon-authority>(Smith, 1874)</tp:taxon-authority><xref ref-type="fig" rid="F38">Figure 38</xref><tp:nomenclature-citation-list><tp:nomenclature-citation><tp:taxon-name>
                  <tp:taxon-name-part taxon-name-part-type="genus" reg="Ophion">Ophion</tp:taxon-name-part> <tp:taxon-name-part taxon-name-part-type="species" reg="pungens">pungens</tp:taxon-name-part></tp:taxon-name><comment>Smith, 1874: 396; <abbrev xmlns:xlink="http://www.w3.org/1999/xlink" xlink:title="holotype" id="ABBRID0EGZGM" xlink:type="simple">HT</abbrev> ♂ from Japan, <named-content xmlns:xlink="http://www.w3.org/1999/xlink" content-type="dwc:institutional_code" xlink:type="simple">NHMUK</named-content>, examined, photographs provided by <xref ref-type="bibr" rid="B146">Shimizu and Broad (2020</xref>: fig. 24).</comment></tp:nomenclature-citation><tp:nomenclature-citation><tp:taxon-name>
                  <tp:taxon-name-part taxon-name-part-type="genus" reg="Enicospilus">Enicospilus</tp:taxon-name-part> <tp:taxon-name-part taxon-name-part-type="species" reg="striatus">striatus</tp:taxon-name-part></tp:taxon-name><comment>Cameron, 1899: 103; <abbrev xmlns:xlink="http://www.w3.org/1999/xlink" xlink:title="holotype" id="ABBRID0EA1GM" xlink:type="simple">HT</abbrev> ♀ from India, <named-content xmlns:xlink="http://www.w3.org/1999/xlink" content-type="dwc:institutional_code" xlink:type="simple">OUMNH</named-content>, not examined; junior secondary homonym of <tp:taxon-name><tp:taxon-name-part taxon-name-part-type="genus" reg="Enicospilus">Enicospilus</tp:taxon-name-part> <tp:taxon-name-part taxon-name-part-type="species" reg="striatus">striatus</tp:taxon-name-part></tp:taxon-name> (Brullé); <bold>syn. nov.</bold></comment></tp:nomenclature-citation><tp:nomenclature-citation><tp:taxon-name>
                  <tp:taxon-name-part taxon-name-part-type="genus" reg="Henicospilus">Henicospilus</tp:taxon-name-part> <tp:taxon-name-part taxon-name-part-type="species" reg="lineolatus">lineolatus</tp:taxon-name-part></tp:taxon-name><comment>Roman, 1913: 30; <abbrev xmlns:xlink="http://www.w3.org/1999/xlink" xlink:title="holotype" id="ABBRID0EB2GM" xlink:type="simple">HT</abbrev> ♂ from Philippines, <named-content xmlns:xlink="http://www.w3.org/1999/xlink" content-type="dwc:institutional_code" xlink:type="simple">NR</named-content>, not examined; <bold>syn. nov.</bold></comment></tp:nomenclature-citation><tp:nomenclature-citation><tp:taxon-name>
                  <tp:taxon-name-part taxon-name-part-type="genus" reg="Enicospilus">Enicospilus</tp:taxon-name-part> <tp:taxon-name-part taxon-name-part-type="species" reg="uniformis">uniformis</tp:taxon-name-part></tp:taxon-name><comment>Chiu, 1954: 25; <abbrev xmlns:xlink="http://www.w3.org/1999/xlink" xlink:title="holotype" id="ABBRID0EY2GM" xlink:type="simple">HT</abbrev> ♀ from Taiwan, <named-content xmlns:xlink="http://www.w3.org/1999/xlink" content-type="dwc:institutional_code" xlink:type="simple">TARI</named-content>, examined; <bold>syn. nov.</bold></comment></tp:nomenclature-citation><tp:nomenclature-citation><tp:taxon-name>
                  <tp:taxon-name-part taxon-name-part-type="genus" reg="Enicospilus">Enicospilus</tp:taxon-name-part> <tp:taxon-name-part taxon-name-part-type="species" reg="flatus">flatus</tp:taxon-name-part></tp:taxon-name><comment>Chiu, 1954: 28; <abbrev xmlns:xlink="http://www.w3.org/1999/xlink" xlink:title="holotype" id="ABBRID0EP3GM" xlink:type="simple">HT</abbrev> ♀ from Taiwan, <named-content xmlns:xlink="http://www.w3.org/1999/xlink" content-type="dwc:institutional_code" xlink:type="simple">TARI</named-content>, examined; <bold>syn. nov.</bold></comment></tp:nomenclature-citation><tp:nomenclature-citation><tp:taxon-name>
                  <tp:taxon-name-part taxon-name-part-type="genus" reg="Enicospilus">Enicospilus</tp:taxon-name-part> <tp:taxon-name-part taxon-name-part-type="species" reg="gussakovskii">gussakovskii</tp:taxon-name-part></tp:taxon-name><comment>Viktorov, 1957: 185; <abbrev xmlns:xlink="http://www.w3.org/1999/xlink" xlink:title="holotype" id="ABBRID0EG4GM" xlink:type="simple">HT</abbrev> ♀ from Moscow, Ussr, not examined; <bold>syn. nov.</bold></comment></tp:nomenclature-citation><tp:nomenclature-citation><tp:taxon-name>
                  <tp:taxon-name-part taxon-name-part-type="genus" reg="Enicospilus">Enicospilus</tp:taxon-name-part> <tp:taxon-name-part taxon-name-part-type="species" reg="striolatus">striolatus</tp:taxon-name-part></tp:taxon-name><comment>Townes, Townes and Gupta, 1961: 290; replacement name for <tp:taxon-name><tp:taxon-name-part taxon-name-part-type="genus" reg="Enicospilus">Enicospilus</tp:taxon-name-part> <tp:taxon-name-part taxon-name-part-type="species" reg="striatus">striatus</tp:taxon-name-part></tp:taxon-name> Cameron, 1899; <bold>syn. nov.</bold></comment></tp:nomenclature-citation><tp:nomenclature-citation><tp:taxon-name>
                  <tp:taxon-name-part taxon-name-part-type="genus" reg="Enicospilus">Enicospilus</tp:taxon-name-part> <tp:taxon-name-part taxon-name-part-type="species" reg="unicornis">unicornis</tp:taxon-name-part></tp:taxon-name><comment>Rao and Nikam, 1969: 343; <abbrev xmlns:xlink="http://www.w3.org/1999/xlink" xlink:title="lectotype" id="ABBRID0EQ5GM" xlink:type="simple">LCT</abbrev> ♂ from India, designated by <xref ref-type="bibr" rid="B41">Gauld and Mitchell (1981</xref>: 304), <named-content xmlns:xlink="http://www.w3.org/1999/xlink" content-type="dwc:institutional_code" xlink:type="simple">NHMUK</named-content>, examined; <bold>syn. nov.</bold></comment></tp:nomenclature-citation><tp:nomenclature-citation><tp:taxon-name>
                  <tp:taxon-name-part taxon-name-part-type="genus" reg="Enicospilus">Enicospilus</tp:taxon-name-part> <tp:taxon-name-part taxon-name-part-type="species" reg="unicornis">unicornis</tp:taxon-name-part></tp:taxon-name><comment>Rao and Nikam, 1970: 103; <abbrev xmlns:xlink="http://www.w3.org/1999/xlink" xlink:title="holotype" id="ABBRID0EL6GM" xlink:type="simple">HT</abbrev> ♀ from India, <abbrev xmlns:xlink="http://www.w3.org/1999/xlink" content-type="institution" xlink:title="Marathwada University Collection, Aurangabad, India" id="ABBRID0EP6GM" xlink:type="simple">MUC</abbrev>, not examined; junior primary homonym of <tp:taxon-name><tp:taxon-name-part taxon-name-part-type="genus" reg="Enicospilus">Enicospilus</tp:taxon-name-part> <tp:taxon-name-part taxon-name-part-type="species" reg="unicornis">unicornis</tp:taxon-name-part></tp:taxon-name> Rao &amp; Nikam, 1969; <bold>syn. nov.</bold></comment></tp:nomenclature-citation></tp:nomenclature-citation-list></tp:nomenclature><tp:treatment-sec sec-type="material" id="SECID0E66GM"><title>Specimens examined.</title><p>Total of 174 specimens (143♀♀25♂♂ and 6 unsexed): Australia (1♀), Brunei (2♀♀), India (37♀♀9♂♂ and 1 unsexed), Japan (54♀♀3♂♂), Nepal (4♀♀), Papua New Guinea (2♀♀), Sri Lanka (1♀), Taiwan (41♀♀13♂♂ and 5 unsexed), unknown (1♀).</p><p>Type series: <abbrev xmlns:xlink="http://www.w3.org/1999/xlink" xlink:title="holotype" id="ABBRID0EGAHM" xlink:type="simple">HT</abbrev> ♂ of <italic><tp:taxon-name><tp:taxon-name-part taxon-name-part-type="genus" reg="Ophion">Ophion</tp:taxon-name-part> <tp:taxon-name-part taxon-name-part-type="species" reg="pungens">pungens</tp:taxon-name-part></tp:taxon-name></italic> Smith, 1874, Hyôgo Pref., Kinki, JAPAN (<named-content xmlns:xlink="http://www.w3.org/1999/xlink" content-type="dwc:institutional_code" xlink:type="simple">NHMUK</named-content>, Type 3b.1274); <abbrev xmlns:xlink="http://www.w3.org/1999/xlink" xlink:title="holotype" id="ABBRID0E1AHM" xlink:type="simple">HT</abbrev> ♀ of <italic><tp:taxon-name><tp:taxon-name-part taxon-name-part-type="genus" reg="Enicospilus">Enicospilus</tp:taxon-name-part> <tp:taxon-name-part taxon-name-part-type="species" reg="uniformis">uniformis</tp:taxon-name-part></tp:taxon-name></italic> Chiu, 1954, Taihoku, TAIWAN, 14.IV.1921, S. Aoki leg. (<named-content xmlns:xlink="http://www.w3.org/1999/xlink" content-type="dwc:institutional_code" xlink:type="simple">TARI</named-content>); <abbrev xmlns:xlink="http://www.w3.org/1999/xlink" xlink:title="holotype" id="ABBRID0EOBHM" xlink:type="simple">HT</abbrev> ♀ of <italic><tp:taxon-name><tp:taxon-name-part taxon-name-part-type="genus" reg="Enicospilus">Enicospilus</tp:taxon-name-part> <tp:taxon-name-part taxon-name-part-type="species" reg="flatus">flatus</tp:taxon-name-part></tp:taxon-name></italic> Chiu, 1954, Taihoku, TAIWAN, 28.V.1931, J. Sonan leg. (<named-content xmlns:xlink="http://www.w3.org/1999/xlink" content-type="dwc:institutional_code" xlink:type="simple">TARI</named-content>); <abbrev xmlns:xlink="http://www.w3.org/1999/xlink" xlink:title="lectotype" id="ABBRID0ECCHM" xlink:type="simple">LCT</abbrev> ♂ of <italic><tp:taxon-name><tp:taxon-name-part taxon-name-part-type="genus" reg="Enicospilus">Enicospilus</tp:taxon-name-part> <tp:taxon-name-part taxon-name-part-type="species" reg="unicornis">unicornis</tp:taxon-name-part></tp:taxon-name></italic> Rao &amp; Nikam, 1969, Himayatbagh, Aurangabad, Maharashtra, INDIA, VIII.1968, Nikam leg. (<named-content xmlns:xlink="http://www.w3.org/1999/xlink" content-type="dwc:institutional_code" xlink:type="simple">NHMUK</named-content>, Type 3b.2858).</p></tp:treatment-sec><tp:treatment-sec sec-type="distribution" id="SECID0EWCHM"><title>Distribution.</title><p>Australasian, Eastern Palaearctic, Oceanic, and Oriental regions (<xref ref-type="bibr" rid="B199">Yu et al. 2016</xref>).</p><p>Newly recorded from Australia, Bhutan, Brunei, Indonesia, Laos, Malaysia, Nepal, New Caledonia, Papua New Guinea, Philippines, Solomon Islands, Sri Lanka, Tajikistan, and Taiwan.</p><p>JAPAN: [Hokkaidô] (<xref ref-type="bibr" rid="B144">Shimizu 2020</xref>); [Tôhoku] Yamagata* and Fukushima*; [Hokuriku] Niigata (<xref ref-type="bibr" rid="B110">Ohmori 1960</xref>; present study); [Kantô-Kôshin] Tochigi (<xref ref-type="bibr" rid="B63">Katayama et al. 2016</xref>; present study), Ngano (<xref ref-type="bibr" rid="B18">Chiu 1954</xref>), Yamanashi*, and Tôkyô (<xref ref-type="bibr" rid="B72">Konishi et al. 2014</xref>; present study); [Tôkai] Shizuoka* and Mie (<xref ref-type="bibr" rid="B180">Uchida 1928</xref>; present study); [Kinki] Kyôto (<xref ref-type="bibr" rid="B18">Chiu 1954</xref>; present study) and Hyôgo (<xref ref-type="bibr" rid="B154">Smith 1874</xref>; <xref ref-type="bibr" rid="B180">Uchida 1928</xref>; present study); [Shikoku] Ehime* and Kôchi*; [Kyûshû] Saga* and Kagoshima (<xref ref-type="bibr" rid="B97">Momoi 1970</xref>; <xref ref-type="bibr" rid="B29">Fukuda and Kusigemati 1986</xref>; <xref ref-type="bibr" rid="B195">Watanabe and Yamauchi 2014</xref>; preseny study); [Ryûkyûs] Kagoshima (<xref ref-type="bibr" rid="B184">Uchida 1956</xref>; present study) and Okinawa (<xref ref-type="bibr" rid="B94">Matsumura and Uchida 1926</xref>; <xref ref-type="bibr" rid="B180">Uchida 1928</xref>; present study). *New records.</p></tp:treatment-sec><tp:treatment-sec sec-type="Bionomics" id="SECID0E6EHM"><title>Bionomics.</title><p>No host records from Japan. A variety of hosts have been reported in the literature (e.g., <xref ref-type="bibr" rid="B168">Tang 1990</xref>; <xref ref-type="bibr" rid="B17">Chen et al. 2009</xref>), but concentrated in <tp:taxon-name><tp:taxon-name-part taxon-name-part-type="family">Erebidae</tp:taxon-name-part></tp:taxon-name>.</p></tp:treatment-sec><tp:treatment-sec sec-type="Differential diagnosis" id="SECID0ESFHM"><title>Differential diagnosis.</title><p>This species is easily distinguished from all other Japanese species of <italic><tp:taxon-name><tp:taxon-name-part taxon-name-part-type="genus" reg="Enicospilus">Enicospilus</tp:taxon-name-part></tp:taxon-name></italic> by the absence of central and proximal sclerites and presence of a thick and pigmented distal sclerite (Fig. <xref ref-type="fig" rid="F38">38F</xref>).</p></tp:treatment-sec><tp:treatment-sec sec-type="remarks" id="SECID0EDGHM"><title>Remarks.</title><p>According to <xref ref-type="bibr" rid="B41">Gauld and Mitchell (1981)</xref>, the holotype of <italic><tp:taxon-name><tp:taxon-name-part taxon-name-part-type="genus" reg="Ophion">Ophion</tp:taxon-name-part> <tp:taxon-name-part taxon-name-part-type="species" reg="pungens">pungens</tp:taxon-name-part></tp:taxon-name></italic> runs to <italic><tp:taxon-name><tp:taxon-name-part taxon-name-part-type="genus" reg="Enicospilus">E.</tp:taxon-name-part> <tp:taxon-name-part taxon-name-part-type="species" reg="biharensis">biharensis</tp:taxon-name-part></tp:taxon-name></italic> in their key and differs from it by the mandible characters. However, wing morphology clearly differs between <italic><tp:taxon-name><tp:taxon-name-part taxon-name-part-type="genus" reg="Enicospilus">E.</tp:taxon-name-part> <tp:taxon-name-part taxon-name-part-type="species" reg="pungens">pungens</tp:taxon-name-part></tp:taxon-name></italic> and <italic><tp:taxon-name><tp:taxon-name-part taxon-name-part-type="genus" reg="Enicospilus">E.</tp:taxon-name-part> <tp:taxon-name-part taxon-name-part-type="species" reg="biharensis">biharensis</tp:taxon-name-part></tp:taxon-name></italic>, and <italic><tp:taxon-name><tp:taxon-name-part taxon-name-part-type="genus" reg="Enicospilus">E.</tp:taxon-name-part> <tp:taxon-name-part taxon-name-part-type="species" reg="lineolatus">lineolatus</tp:taxon-name-part></tp:taxon-name></italic> syn. nov. is the same species as <italic><tp:taxon-name><tp:taxon-name-part taxon-name-part-type="genus" reg="Enicospilus">E.</tp:taxon-name-part> <tp:taxon-name-part taxon-name-part-type="species" reg="pungens">pungens</tp:taxon-name-part></tp:taxon-name></italic>. Hence, <italic><tp:taxon-name><tp:taxon-name-part taxon-name-part-type="genus" reg="Enicospilus">E.</tp:taxon-name-part> <tp:taxon-name-part taxon-name-part-type="species" reg="lineolatus">lineolatus</tp:taxon-name-part></tp:taxon-name></italic> syn. nov. and the names previously placed in synonymy with <italic><tp:taxon-name><tp:taxon-name-part taxon-name-part-type="genus" reg="Enicospilus">E.</tp:taxon-name-part> <tp:taxon-name-part taxon-name-part-type="species" reg="lineolatus">lineolatus</tp:taxon-name-part></tp:taxon-name></italic> syn. nov. are newly synonymised under <italic><tp:taxon-name><tp:taxon-name-part taxon-name-part-type="genus" reg="Enicospilus">E.</tp:taxon-name-part> <tp:taxon-name-part taxon-name-part-type="species" reg="pungens">pungens</tp:taxon-name-part></tp:taxon-name></italic> here.</p><p>The treatment of <italic><tp:taxon-name><tp:taxon-name-part taxon-name-part-type="genus" reg="Enicospilus">Enicospilus</tp:taxon-name-part> <tp:taxon-name-part taxon-name-part-type="species" reg="unicornis">unicornis</tp:taxon-name-part></tp:taxon-name></italic> Rao &amp; Nikam, 1969 as a valid name requires some explanation. <xref ref-type="bibr" rid="B124">Rao and Nikam (1969)</xref> published a description of the male of this species, which <xref ref-type="bibr" rid="B41">Gauld and Mitchell (1981)</xref> regarded as a valid description of <italic><tp:taxon-name><tp:taxon-name-part taxon-name-part-type="genus" reg="Enicospilus">E.</tp:taxon-name-part> <tp:taxon-name-part taxon-name-part-type="species" reg="unicornis">unicornis</tp:taxon-name-part></tp:taxon-name></italic>, and they designated a lectotype. <xref ref-type="bibr" rid="B125">Rao and Nikam’s (1970)</xref> subsequent description of the species under the same name, <italic><tp:taxon-name><tp:taxon-name-part taxon-name-part-type="genus" reg="Enicospilus"/><tp:taxon-name-part taxon-name-part-type="species" reg="unicornis">unicornis</tp:taxon-name-part></tp:taxon-name></italic>, including a holotype designation, was regarded by <xref ref-type="bibr" rid="B45">Gupta (1987)</xref> as the valid description, and the 1969 description as invalid. We agree with <xref ref-type="bibr" rid="B41">Gauld and Mitchell (1981)</xref>, that the description of <italic><tp:taxon-name><tp:taxon-name-part taxon-name-part-type="genus" reg="Enicospilus">E.</tp:taxon-name-part> <tp:taxon-name-part taxon-name-part-type="species" reg="unicornis">unicornis</tp:taxon-name-part></tp:taxon-name></italic> from 1969 was a valid description, and the material listed should be regarded as a type series. Therefore, we accept their lectotype designation and <italic><tp:taxon-name><tp:taxon-name-part taxon-name-part-type="genus" reg="Enicospilus">E.</tp:taxon-name-part> <tp:taxon-name-part taxon-name-part-type="species" reg="unicornis">unicornis</tp:taxon-name-part></tp:taxon-name></italic> Rao &amp; Nikam, 1970 as a junior homonym and synonym of <italic><tp:taxon-name><tp:taxon-name-part taxon-name-part-type="genus" reg="Enicospilus">E.</tp:taxon-name-part> <tp:taxon-name-part taxon-name-part-type="species" reg="unicornis">unicornis</tp:taxon-name-part></tp:taxon-name></italic> Rao &amp; Nikam, 1969, contrary to the listing in <xref ref-type="bibr" rid="B199">Yu et al. (2016)</xref>.</p><fig id="F38" position="float" orientation="portrait"><object-id xmlns:xlink="http://www.w3.org/1999/xlink" content-type="doi" xlink:type="simple">10.3897/zookeys.990.55542.figure38</object-id><object-id xmlns:xlink="http://www.w3.org/1999/xlink" content-type="arpha" xlink:type="simple">58BF254A-BBCA-593A-BB95-6B24058E94BD</object-id><label>Figure 38.</label><caption><p><italic><tp:taxon-name><tp:taxon-name-part taxon-name-part-type="genus" reg="Enicospilus">Enicospilus</tp:taxon-name-part> <tp:taxon-name-part taxon-name-part-type="species" reg="pungens">pungens</tp:taxon-name-part></tp:taxon-name></italic> (Smith, 1874) ♀ from Japan <bold>A</bold> habitus <bold>B</bold> head, frontal view <bold>C</bold> head, dorsal view <bold>D</bold> head, lateral view <bold>E</bold> mesosoma, lateral view <bold>F</bold> central part of fore wing.</p></caption><graphic xmlns:xlink="http://www.w3.org/1999/xlink" xlink:href="zookeys-990-001-g038.jpg" position="float" orientation="portrait" xlink:type="simple" id="oo_473804.jpg"><uri content-type="original_file" xlink:type="simple">https://binary.pensoft.net/fig/473804</uri></graphic></fig></tp:treatment-sec><ref-list><ref id="B146"><mixed-citation xmlns:xlink="http://www.w3.org/1999/xlink" xlink:type="simple"><person-group><name name-style="western"><surname>Shimizu</surname><given-names>S</given-names></name><name name-style="western"><surname>Broad</surname><given-names>GR</given-names></name></person-group> (<year>2020</year>) <article-title>Photographic catalogue of the oldest primary types of Japanese <tp:taxon-name><tp:taxon-name-part taxon-name-part-type="superfamily">Ichneumonoidea</tp:taxon-name-part></tp:taxon-name> (<tp:taxon-name><tp:taxon-name-part taxon-name-part-type="order">Hymenoptera</tp:taxon-name-part></tp:taxon-name>), those described by Frederick Smith and Francis Walker in 1874.</article-title><source>Journal of Natural History</source><volume>54</volume>: <fpage>1115</fpage>–<lpage>1198</lpage>. <ext-link xlink:type="simple" ext-link-type="doi" xlink:href="10.1080/00222933.2020.1776905">https://doi.org/10.1080/00222933.2020.1776905</ext-link></mixed-citation></ref><ref id="B41"><mixed-citation xmlns:xlink="http://www.w3.org/1999/xlink" xlink:type="simple"><person-group><name name-style="western"><surname>Gauld</surname><given-names>ID</given-names></name><name name-style="western"><surname>Mitchell</surname><given-names>PA</given-names></name></person-group> (<year>1981</year>) <source>The taxonomy, distribution and host preferences of Indo-Papuan parasitic wasps of the subfamily <tp:taxon-name><tp:taxon-name-part taxon-name-part-type="subfamily">Ophioninae</tp:taxon-name-part></tp:taxon-name>.</source><publisher-name>CAB: Slough / Commonwealth Institute of Entomology</publisher-name>, <publisher-loc>London</publisher-loc>, <size units="page">611 pp</size>.</mixed-citation></ref><ref id="B199"><mixed-citation xmlns:xlink="http://www.w3.org/1999/xlink" xlink:type="simple"><person-group><name name-style="western"><surname>Yu</surname><given-names>DSK</given-names></name><name name-style="western"><surname>van Achterberg</surname><given-names>C</given-names></name><name name-style="western"><surname>Horstmann</surname><given-names>K</given-names></name></person-group> (<year>2016</year>) Taxapad 2016, <tp:taxon-name><tp:taxon-name-part taxon-name-part-type="superfamily">Ichneumonoidea</tp:taxon-name-part></tp:taxon-name> 2015 Database on flash-drive. Nepean, Ontario, Canada. <ext-link xlink:type="simple" ext-link-type="uri" xlink:href="http://www.taxapad.com">www.taxapad.com</ext-link></mixed-citation></ref><ref id="B144"><mixed-citation xmlns:xlink="http://www.w3.org/1999/xlink" xlink:type="simple"><person-group><name name-style="western"><surname>Shimizu</surname><given-names>S</given-names></name></person-group> (<year>2020</year>) <article-title>The Nepalese species of the genus <italic><tp:taxon-name><tp:taxon-name-part taxon-name-part-type="genus">Enicospilus</tp:taxon-name-part></tp:taxon-name></italic> Stephens, 1835 (<tp:taxon-name><tp:taxon-name-part taxon-name-part-type="order">Hymenoptera</tp:taxon-name-part></tp:taxon-name>, <tp:taxon-name><tp:taxon-name-part taxon-name-part-type="family">Ichneumonidae</tp:taxon-name-part></tp:taxon-name>, <tp:taxon-name><tp:taxon-name-part taxon-name-part-type="subfamily">Ophioninae</tp:taxon-name-part></tp:taxon-name>): a preliminary revision and identification key to species.</article-title><source>Deutsche Entomologische Zeitschrift</source><volume>67</volume>: <fpage>69</fpage>–<lpage>126</lpage>. <ext-link xlink:type="simple" ext-link-type="doi" xlink:href="10.3897/dez.67.51332">https://doi.org/10.3897/dez.67.51332</ext-link></mixed-citation></ref><ref id="B110"><mixed-citation xmlns:xlink="http://www.w3.org/1999/xlink" xlink:type="simple"><person-group><name name-style="western"><surname>Ohmori</surname><given-names>Y</given-names></name></person-group> (<year>1960</year>) Catalogue of <tp:taxon-name><tp:taxon-name-part taxon-name-part-type="order">Hymenoptera</tp:taxon-name-part></tp:taxon-name> from Kamo City. Transactions of Essa Entomological Society (33–34): 16–19. [In Japanese]</mixed-citation></ref><ref id="B63"><mixed-citation xmlns:xlink="http://www.w3.org/1999/xlink" xlink:type="simple"><person-group><name name-style="western"><surname>Katayama</surname><given-names>E</given-names></name><name name-style="western"><surname>Watanabe</surname><given-names>K</given-names></name><name name-style="western"><surname>Shimizu</surname><given-names>S</given-names></name></person-group> (<year>2016</year>) <article-title>Additional records of <tp:taxon-name><tp:taxon-name-part taxon-name-part-type="family">Ichneumonidae</tp:taxon-name-part></tp:taxon-name> in Tochigi Prefecture, Japan.</article-title><source>Insect</source><volume>67</volume>: <fpage>16</fpage>–<lpage>22</lpage>. [In Japanese]</mixed-citation></ref><ref id="B18"><mixed-citation xmlns:xlink="http://www.w3.org/1999/xlink" xlink:type="simple"><person-group><name name-style="western"><surname>Chiu</surname><given-names>SC</given-names></name></person-group> (<year>1954</year>) <article-title>On some <italic><tp:taxon-name><tp:taxon-name-part taxon-name-part-type="genus">Enicospilus</tp:taxon-name-part></tp:taxon-name></italic>-species from the Orient (<tp:taxon-name><tp:taxon-name-part taxon-name-part-type="order">Hymenoptera</tp:taxon-name-part></tp:taxon-name>: <tp:taxon-name><tp:taxon-name-part taxon-name-part-type="family">Ichneumonidae</tp:taxon-name-part></tp:taxon-name>).</article-title><source>Bulletin of the Taiwan Agricultural Research Institute</source><volume>13</volume>: <fpage>1</fpage>–<lpage>79</lpage>.</mixed-citation></ref><ref id="B72"><mixed-citation xmlns:xlink="http://www.w3.org/1999/xlink" xlink:type="simple"><person-group><name name-style="western"><surname>Konishi</surname><given-names>K</given-names></name><name name-style="western"><surname>Matsumoto</surname><given-names>R</given-names></name><name name-style="western"><surname>Yoshida</surname><given-names>T</given-names></name><name name-style="western"><surname>Watanabe</surname><given-names>K</given-names></name></person-group> (<year>2014</year>) <article-title><tp:taxon-name><tp:taxon-name-part taxon-name-part-type="family">Ichneumonidae</tp:taxon-name-part></tp:taxon-name> and <tp:taxon-name><tp:taxon-name-part taxon-name-part-type="family">Trigonalidae</tp:taxon-name-part></tp:taxon-name> (<tp:taxon-name><tp:taxon-name-part taxon-name-part-type="order">Hymenoptera</tp:taxon-name-part></tp:taxon-name>) collected by faunal survey of the Imperial Palace, Tokyo.</article-title><source>Memoirs of the National Museum of Nature and Science</source><volume>50</volume>: <fpage>485</fpage>–<lpage>497</lpage>. [In Japanese with English summary]</mixed-citation></ref><ref id="B180"><mixed-citation xmlns:xlink="http://www.w3.org/1999/xlink" xlink:type="simple"><person-group><name name-style="western"><surname>Uchida</surname><given-names>T</given-names></name></person-group> (<year>1928</year>) <article-title>Zweiter Beitrag zur Ichneumoniden-Fauna Japans.</article-title><source>Journal of the Faculty of Agriculture, Hokkaido University</source><volume>21</volume>: <fpage>177</fpage>–<lpage>297</lpage>.</mixed-citation></ref><ref id="B154"><mixed-citation xmlns:xlink="http://www.w3.org/1999/xlink" xlink:type="simple"><person-group><name name-style="western"><surname>Smith</surname><given-names>F</given-names></name></person-group> (<year>1874</year>) <article-title>Description of new species of <tp:taxon-name><tp:taxon-name-part taxon-name-part-type="family">Tenthredinidae</tp:taxon-name-part></tp:taxon-name>, <tp:taxon-name><tp:taxon-name-part taxon-name-part-type="family">Ichneumonidae</tp:taxon-name-part></tp:taxon-name>, <tp:taxon-name><tp:taxon-name-part taxon-name-part-type="family">Chrysididae</tp:taxon-name-part></tp:taxon-name>, <tp:taxon-name><tp:taxon-name-part taxon-name-part-type="family">Formicidae</tp:taxon-name-part></tp:taxon-name> etc. of Japan.</article-title><source>Transactions of the Entomological Society of London</source><volume>1874</volume>: <fpage>373</fpage>–<lpage>409</lpage>.</mixed-citation></ref><ref id="B97"><mixed-citation xmlns:xlink="http://www.w3.org/1999/xlink" xlink:type="simple"><person-group><name name-style="western"><surname>Momoi</surname><given-names>S</given-names></name></person-group> (<year>1970</year>) <article-title><tp:taxon-name><tp:taxon-name-part taxon-name-part-type="family">Ichneumonidae</tp:taxon-name-part></tp:taxon-name> (<tp:taxon-name><tp:taxon-name-part taxon-name-part-type="order">Hymenoptera</tp:taxon-name-part></tp:taxon-name>) of the Ryukyu Archipelago.</article-title><source>Pacific Insects</source><volume>12</volume>: <fpage>327</fpage>–<lpage>399</lpage>.</mixed-citation></ref><ref id="B29"><mixed-citation xmlns:xlink="http://www.w3.org/1999/xlink" xlink:type="simple"><person-group><name name-style="western"><surname>Fukuda</surname><given-names>H</given-names></name><name name-style="western"><surname>Kusigemati</surname><given-names>K</given-names></name></person-group> (<year>1986</year>) <article-title>Insects fauna of the Mt. Inao Kagoshima, Japan.</article-title> In: <person-group><name name-style="western"><surname>Kato</surname><given-names>M</given-names></name></person-group> (<role>Ed.</role>) <issue-title>Conservation reports of the Inaodake Nature Conservation Area, Kagoshima, Japan.</issue-title><source>Nature Conservation Bureau Environment Agency, Tôkyô</source>, <fpage>175</fpage>–<lpage>204</lpage>. [In Japanese with English title]</mixed-citation></ref><ref id="B195"><mixed-citation xmlns:xlink="http://www.w3.org/1999/xlink" xlink:type="simple"><person-group><name name-style="western"><surname>Watanabe</surname><given-names>K</given-names></name><name name-style="western"><surname>Yamauchi</surname><given-names>T</given-names></name></person-group> (<year>2014</year>) <article-title>Records of ichenumonid wasps (<tp:taxon-name><tp:taxon-name-part taxon-name-part-type="order">Hymenoptera</tp:taxon-name-part></tp:taxon-name>) from Yakushima Iskand, the Ryukyu Islands, Japan.</article-title><source>Japanese Journal of Systematic Entomology</source><volume>20</volume>: <fpage>81</fpage>–<lpage>90</lpage>.</mixed-citation></ref><ref id="B184"><mixed-citation xmlns:xlink="http://www.w3.org/1999/xlink" xlink:type="simple"><person-group><name name-style="western"><surname>Uchida</surname><given-names>T</given-names></name></person-group> (<year>1956</year>) <article-title>Die Ichneumoniden aus der Amami Inselgruppe.</article-title><source><tp:taxon-name><tp:taxon-name-part taxon-name-part-type="class">Insecta</tp:taxon-name-part></tp:taxon-name> matsumurana</source><volume>19</volume>: <fpage>82</fpage>–<lpage>100</lpage>.</mixed-citation></ref><ref id="B94"><mixed-citation xmlns:xlink="http://www.w3.org/1999/xlink" xlink:type="simple"><person-group><name name-style="western"><surname>Matsumura</surname><given-names>S</given-names></name><name name-style="western"><surname>Uchida</surname><given-names>T</given-names></name></person-group> (<year>1926</year>) <article-title>Die Hymenopteran-Fauna von den Riukiu-Inseln.</article-title><source><tp:taxon-name><tp:taxon-name-part taxon-name-part-type="class">Insecta</tp:taxon-name-part></tp:taxon-name> matsumurana</source><volume>1</volume>: <fpage>63</fpage>–<lpage>77</lpage>.</mixed-citation></ref><ref id="B168"><mixed-citation xmlns:xlink="http://www.w3.org/1999/xlink" xlink:type="simple"><person-group><name name-style="western"><surname>Tang</surname><given-names>YQ</given-names></name></person-group> (<year>1990</year>) <source>A monograph of Chinese <italic><tp:taxon-name><tp:taxon-name-part taxon-name-part-type="genus">Enicospilus</tp:taxon-name-part></tp:taxon-name></italic> Stephens (<tp:taxon-name><tp:taxon-name-part taxon-name-part-type="order">Hymenoptera</tp:taxon-name-part></tp:taxon-name>: <tp:taxon-name><tp:taxon-name-part taxon-name-part-type="family">Ichneumonidae</tp:taxon-name-part></tp:taxon-name>: <tp:taxon-name><tp:taxon-name-part taxon-name-part-type="subfamily">Ophioninae</tp:taxon-name-part></tp:taxon-name>).</source><publisher-name>Chongqing Publishing House</publisher-name>, <publisher-loc>Chongqing</publisher-loc>, <size units="page">208 pp</size>. [In Chinese with English key and new species listing]</mixed-citation></ref><ref id="B17"><mixed-citation xmlns:xlink="http://www.w3.org/1999/xlink" xlink:type="simple"><person-group><name name-style="western"><surname>Chen</surname><given-names>SP</given-names></name><name name-style="western"><surname>Wang</surname><given-names>CL</given-names></name><name name-style="western"><surname>Chen</surname><given-names>CN</given-names></name></person-group> (<year>2009</year>) <article-title>A list of natural enemies of insect pests in Taiwan.</article-title><source>Taiwan Agricultural Research Institute, Special Publication</source><volume>137</volume>: <fpage>1</fpage>–<lpage>466</lpage>. [In Chinese]</mixed-citation></ref><ref id="B124"><mixed-citation xmlns:xlink="http://www.w3.org/1999/xlink" xlink:type="simple"><person-group><name name-style="western"><surname>Rao</surname><given-names>SN</given-names></name><name name-style="western"><surname>Nikam</surname><given-names>PK</given-names></name></person-group> (<year>1969</year>) <article-title>Studies on Indian parasitic <tp:taxon-name><tp:taxon-name-part taxon-name-part-type="order">Hymenoptera</tp:taxon-name-part></tp:taxon-name> (<tp:taxon-name><tp:taxon-name-part taxon-name-part-type="family">Ichneumonidae</tp:taxon-name-part></tp:taxon-name>) from Marathwada, II. Subfam. <tp:taxon-name><tp:taxon-name-part taxon-name-part-type="subfamily">Ophioninae</tp:taxon-name-part></tp:taxon-name>.</article-title><source>Bulletin of Entomology (India)</source><volume>10</volume>: <fpage>12</fpage>–<lpage>17</lpage>.</mixed-citation></ref><ref id="B125"><mixed-citation xmlns:xlink="http://www.w3.org/1999/xlink" xlink:type="simple"><person-group><name name-style="western"><surname>Rao</surname><given-names>SN</given-names></name><name name-style="western"><surname>Nikam</surname><given-names>PK</given-names></name></person-group> (<year>1970</year>) <article-title>Studies on Indian parasitic <tp:taxon-name><tp:taxon-name-part taxon-name-part-type="order">Hymenoptera</tp:taxon-name-part></tp:taxon-name> (<tp:taxon-name><tp:taxon-name-part taxon-name-part-type="family">Ichneumonidae</tp:taxon-name-part></tp:taxon-name>) from Marathwada I.</article-title><source>Marathwada University Journal of Sciences</source><volume>9</volume>: <fpage>103</fpage>–<lpage>105</lpage>.</mixed-citation></ref><ref id="B45"><mixed-citation xmlns:xlink="http://www.w3.org/1999/xlink" xlink:type="simple"><person-group><name name-style="western"><surname>Gupta</surname><given-names>VK</given-names></name></person-group> (<year>1987</year>) <article-title>The <tp:taxon-name><tp:taxon-name-part taxon-name-part-type="family">Ichneumonidae</tp:taxon-name-part></tp:taxon-name> of the Indo-Australian area (<tp:taxon-name><tp:taxon-name-part taxon-name-part-type="order">Hymenoptera</tp:taxon-name-part></tp:taxon-name>).</article-title><source>Memoirs of the American Entomological Institute</source><volume>41</volume>: <fpage>1</fpage>–<lpage>597</lpage>.</mixed-citation></ref></ref-list></tp:taxon-treatment>
