# Supplementary material for: Integrative taxonomy and analysis of species richness patterns of nocturnal Darwin wasps of the genus Enicospilus Stephens (Hymenoptera, Ichneumonidae, Ophioninae) in Japan
Source: Zookeys. 2020 Nov 10;990:1–144. doi: 10.3897/zookeys.990.55542 (PMC7674391; doi:10.3897/zookeys.990.55542)
Supplement: XML Treatment for Enicospilus ramidulus [file zookeys.990.55542-treatment32.xml]

<!DOCTYPE tp:taxon-treatment
  PUBLIC "-//TaxonX//DTD Taxonomic Treatment Publishing DTD v0 20100105//EN" "tax-treatment-NSO.dtd">
<tp:taxon-treatment xmlns:tp="http://www.plazi.org/taxpub"><tp:treatment-meta><kwd-group><label>Taxon classification</label><kwd><named-content xmlns:xlink="http://www.w3.org/1999/xlink" content-type="kingdom">Animalia</named-content></kwd><kwd><named-content xmlns:xlink="http://www.w3.org/1999/xlink" content-type="order">Hymenoptera</named-content></kwd><kwd><named-content xmlns:xlink="http://www.w3.org/1999/xlink" content-type="family">Ichneumonidae</named-content></kwd></kwd-group><mixed-citation publication-type="journal"><person-group><name><surname>Shimizu</surname><given-names>So</given-names></name><name><surname>Broad</surname><given-names>Gavin R.</given-names></name><name><surname>Maeto</surname><given-names>Kaoru</given-names></name></person-group><article-title>Integrative taxonomy and analysis of species richness patterns of nocturnal Darwin wasps of the genus <italic><tp:taxon-name><tp:taxon-name-part taxon-name-part-type="genus" reg="Enicospilus">Enicospilus</tp:taxon-name-part></tp:taxon-name></italic> Stephens (<tp:taxon-name><tp:taxon-name-part taxon-name-part-type="order">Hymenoptera</tp:taxon-name-part></tp:taxon-name>, <tp:taxon-name><tp:taxon-name-part taxon-name-part-type="family">Ichneumonidae</tp:taxon-name-part></tp:taxon-name>, <tp:taxon-name><tp:taxon-name-part taxon-name-part-type="subfamily">Ophioninae</tp:taxon-name-part></tp:taxon-name>) in Japan</article-title><source>Zookeys</source><day>10</day><month>11</month><year>2020</year><volume>990</volume><fpage>1</fpage><lpage>144</lpage><pub-id pub-id-type="doi">10.3897/zookeys.990.55542</pub-id></mixed-citation></tp:treatment-meta><tp:nomenclature><tp:taxon-name><object-id xmlns:xlink="http://www.w3.org/1999/xlink" content-type="arpha" xlink:type="simple">374584E8-BFD3-59BC-8F38-A6E833DB9E28</object-id>
              <tp:taxon-name-part taxon-name-part-type="genus" reg="Enicospilus">Enicospilus</tp:taxon-name-part>
              <tp:taxon-name-part taxon-name-part-type="species" reg="ramidulus">ramidulus</tp:taxon-name-part>
            </tp:taxon-name><tp:taxon-authority>(Linnaeus, 1758)</tp:taxon-authority><xref ref-type="fig" rid="F39">Figure 39</xref><tp:nomenclature-citation-list><tp:nomenclature-citation><tp:taxon-name>
                  <tp:taxon-name-part taxon-name-part-type="genus" reg="Ichneumon">Ichneumon</tp:taxon-name-part> <tp:taxon-name-part taxon-name-part-type="species" reg="ramidulus">ramidulus</tp:taxon-name-part></tp:taxon-name><comment>Linnaeus, 1758: 566; <abbrev xmlns:xlink="http://www.w3.org/1999/xlink" xlink:title="holotype" id="ABBRID0EFPHM" xlink:type="simple">HT</abbrev>, sex and locality unknown, not examined.</comment></tp:nomenclature-citation></tp:nomenclature-citation-list></tp:nomenclature><tp:treatment-sec sec-type="material" id="SECID0EJPHM"><title>Specimens examined.</title><p>Total of 144 specimens (93♀♀50♂♂ and 1 unsexed): England (4♀♀1♂), Germany (1♀), Italy (1♀), Japan (71♀♀47♂♂ and 1 unsexed), Korea (1♀), Mallorca (6♀♀), Russia (1♀), Scotland (1♀), Spain (1♀), Sweden (2♀♀1♂), Switzerland (1♂), unknown (4♀♀).</p></tp:treatment-sec><tp:treatment-sec sec-type="distribution" id="SECID0EOPHM"><title>Distribution.</title><p>Afrotropical, Oriental, and trans-Palaearctic regions (<xref ref-type="bibr" rid="B199">Yu et al. 2016</xref>); this is a predominantly Palaearctic species and may be restricted to there, i.e., all reliable distribution records have been only from the Palaearctic region. <italic><tp:taxon-name><tp:taxon-name-part taxon-name-part-type="genus" reg="Enicospilus">Enicospilus</tp:taxon-name-part> <tp:taxon-name-part taxon-name-part-type="species" reg="ramidulus">ramidulus</tp:taxon-name-part></tp:taxon-name></italic> is one of the most frequently encountered <italic><tp:taxon-name><tp:taxon-name-part taxon-name-part-type="genus" reg="Enicospilus">Enicospilus</tp:taxon-name-part></tp:taxon-name></italic> species throughout the Palaearctic.</p><p>JAPAN: [Hokkaidô] (<xref ref-type="bibr" rid="B180">Uchida 1928</xref>; <xref ref-type="bibr" rid="B50">Hori et al. 2009</xref>; present study); [Tôhoku] Aomori* and Fukushima*; [Hokuriku] Niigata (<xref ref-type="bibr" rid="B110">Ohmori 1960</xref>; present study), Toyama*, Ishikawa*, and Fukui*; [Kantô-Kôshin] Ibaraki*, Tochigi*, Nagano (<xref ref-type="bibr" rid="B180">Uchida 1928</xref>; present study), Saitama*, Tôkyô (<xref ref-type="bibr" rid="B72">Konishi et al. 2014</xref>; present study), and Kanagawa (<xref ref-type="bibr" rid="B65">Kawashima et al. 2018</xref>; present study); [Tôkai] Shizuoka* and Mie*; [Kinki] Kyôto (<xref ref-type="bibr" rid="B18">Chiu 1954</xref>; <xref ref-type="bibr" rid="B55">Iwata 1960</xref>), Ōsaka*, Hyôgo (<xref ref-type="bibr" rid="B54">Iwata 1958</xref>, <xref ref-type="bibr" rid="B55">1960</xref>; present study), Nara (<xref ref-type="bibr" rid="B55">Iwata 1960</xref>), and Wakayama*; [Chûgoku] Shimane (<xref ref-type="bibr" rid="B73">Konishi and Nakamura 2000</xref>, <xref ref-type="bibr" rid="B74">2002</xref>; present study) and Hiroshima (<xref ref-type="bibr" rid="B73">Konishi and Nakamura 2000</xref>, <xref ref-type="bibr" rid="B74">2002</xref>, <xref ref-type="bibr" rid="B75">2005</xref>, <xref ref-type="bibr" rid="B76">2010</xref>; present study); [Shikoku] Kagawa (<xref ref-type="bibr" rid="B55">Iwata 1960</xref>) and Ehime (<xref ref-type="bibr" rid="B77">Konishi and Yamamoto 2000</xref>); [Kyûshû] Fukuoka* and Kumamoto*. *New records.</p></tp:treatment-sec><tp:treatment-sec sec-type="Bionomics" id="SECID0EYSHM"><title>Bionomics.</title><p>Recorded from a wide variety of hosts, but some records are undoubtedly the result of misidentifications of the ichneumonid. Reliable rearings are from species of <tp:taxon-name><tp:taxon-name-part taxon-name-part-type="family">Noctuidae</tp:taxon-name-part></tp:taxon-name>, particularly the subfamily <tp:taxon-name><tp:taxon-name-part taxon-name-part-type="subfamily">Hadeninae</tp:taxon-name-part></tp:taxon-name> (<xref ref-type="bibr" rid="B7">Broad and Shaw 2016</xref>).</p></tp:treatment-sec><tp:treatment-sec sec-type="Differential diagnosis" id="SECID0EMTHM"><title>Differential diagnosis.</title><p>This species is sometimes confused with <italic><tp:taxon-name><tp:taxon-name-part taxon-name-part-type="genus" reg="Enicospilus">E.</tp:taxon-name-part> <tp:taxon-name-part taxon-name-part-type="species" reg="melanocarpus">melanocarpus</tp:taxon-name-part></tp:taxon-name></italic> but is easily distinguishable (cf. Differential diagnosis of <italic><tp:taxon-name><tp:taxon-name-part taxon-name-part-type="genus" reg="Enicospilus">E.</tp:taxon-name-part> <tp:taxon-name-part taxon-name-part-type="species" reg="melanocarpus">melanocarpus</tp:taxon-name-part></tp:taxon-name></italic>). Some species have similarly shaped fore wing sclerites, but <italic><tp:taxon-name><tp:taxon-name-part taxon-name-part-type="genus" reg="Enicospilus">E.</tp:taxon-name-part> <tp:taxon-name-part taxon-name-part-type="species" reg="ramidulus">ramidulus</tp:taxon-name-part></tp:taxon-name></italic> can be distinguished by many characters, for example, the wider face (Fig. <xref ref-type="fig" rid="F39">39B</xref>), black posterior segments of the metasoma (Fig. <xref ref-type="fig" rid="F39">39A</xref>), and entirely moderately punctate meso- and metapleuron (Fig. <xref ref-type="fig" rid="F39">39E</xref>). Some other Japanese species share a similar colour pattern (i.e., body entirely testaceous except for black posterior segments of the metasoma, as in Figs <xref ref-type="fig" rid="F28">28A</xref>, <xref ref-type="fig" rid="F42">42A</xref>, <xref ref-type="fig" rid="F53">53A</xref>) as <italic><tp:taxon-name><tp:taxon-name-part taxon-name-part-type="genus" reg="Enicospilus">E.</tp:taxon-name-part> <tp:taxon-name-part taxon-name-part-type="species" reg="ramidulus">ramidulus</tp:taxon-name-part></tp:taxon-name></italic> (Fig. <xref ref-type="fig" rid="F39">39A</xref>); these species can be separated from each other using the summarised characters in Table <xref ref-type="table" rid="T8">8</xref>.</p><fig id="F39" position="float" orientation="portrait"><object-id xmlns:xlink="http://www.w3.org/1999/xlink" content-type="doi" xlink:type="simple">10.3897/zookeys.990.55542.figure39</object-id><object-id xmlns:xlink="http://www.w3.org/1999/xlink" content-type="arpha" xlink:type="simple">B18431F5-E7F6-566A-A543-AA108FE8EB03</object-id><label>Figure 39.</label><caption><p><italic><tp:taxon-name><tp:taxon-name-part taxon-name-part-type="genus" reg="Enicospilus">Enicospilus</tp:taxon-name-part> <tp:taxon-name-part taxon-name-part-type="species" reg="ramidulus">ramidulus</tp:taxon-name-part></tp:taxon-name></italic> (Linnaeus, 1758) ♀ from Japan <bold>A</bold> habitus <bold>B</bold> head, frontal view <bold>C</bold> head, dorsal view <bold>D</bold> head, lateral view <bold>E</bold> mesosoma, lateral view <bold>F</bold> central part of fore wing.</p></caption><graphic xmlns:xlink="http://www.w3.org/1999/xlink" xlink:href="zookeys-990-001-g039.jpg" position="float" orientation="portrait" xlink:type="simple" id="oo_473805.jpg"><uri content-type="original_file" xlink:type="simple">https://binary.pensoft.net/fig/473805</uri></graphic></fig></tp:treatment-sec><tp:treatment-sec><!--Section generated to contain objects referenced in tp:taxon-treatment.--><fig id="F28" position="float" orientation="portrait"><object-id xmlns:xlink="http://www.w3.org/1999/xlink" content-type="doi" xlink:type="simple">10.3897/zookeys.990.55542.figure28</object-id><object-id xmlns:xlink="http://www.w3.org/1999/xlink" content-type="arpha" xlink:type="simple">AC476753-FB62-5B8B-8796-29358893350A</object-id><label>Figure 28.</label><caption><p><italic><tp:taxon-name><tp:taxon-name-part taxon-name-part-type="genus" reg="Enicospilus">Enicospilus</tp:taxon-name-part> <tp:taxon-name-part taxon-name-part-type="species" reg="melanocarpus">melanocarpus</tp:taxon-name-part></tp:taxon-name></italic> Cameron, 1905 ♀ from Japan <bold>A</bold> habitus <bold>B</bold> head, frontal view <bold>C</bold> head, dorsal view <bold>D</bold> head, lateral view <bold>E</bold> mesosoma, lateral view <bold>F</bold> central part of fore wing.</p></caption><graphic xmlns:xlink="http://www.w3.org/1999/xlink" xlink:href="zookeys-990-001-g028.jpg" position="float" orientation="portrait" xlink:type="simple" id="oo_473794.jpg"><uri content-type="original_file" xlink:type="simple">https://binary.pensoft.net/fig/473794</uri></graphic></fig><fig id="F42" position="float" orientation="portrait"><object-id xmlns:xlink="http://www.w3.org/1999/xlink" content-type="doi" xlink:type="simple">10.3897/zookeys.990.55542.figure42</object-id><object-id xmlns:xlink="http://www.w3.org/1999/xlink" content-type="arpha" xlink:type="simple">BCBC0C02-515C-5253-A3F5-ED2080C7BEA8</object-id><label>Figure 42.</label><caption><p><italic><tp:taxon-name><tp:taxon-name-part taxon-name-part-type="genus" reg="Enicospilus">Enicospilus</tp:taxon-name-part> <tp:taxon-name-part taxon-name-part-type="species" reg="sauteri">sauteri</tp:taxon-name-part></tp:taxon-name></italic> (Enderlein, 1921) ♂ from Taiwan <bold>A</bold> habitus <bold>B</bold> head, frontal view <bold>C</bold> head, dorsal view <bold>D</bold> head, lateral view <bold>E</bold> mesosoma, lateral view <bold>F</bold> central part of fore wing.</p></caption><graphic xmlns:xlink="http://www.w3.org/1999/xlink" xlink:href="zookeys-990-001-g042.jpg" position="float" orientation="portrait" xlink:type="simple" id="oo_473808.jpg"><uri content-type="original_file" xlink:type="simple">https://binary.pensoft.net/fig/473808</uri></graphic></fig><fig id="F53" position="float" orientation="portrait"><object-id xmlns:xlink="http://www.w3.org/1999/xlink" content-type="doi" xlink:type="simple">10.3897/zookeys.990.55542.figure53</object-id><object-id xmlns:xlink="http://www.w3.org/1999/xlink" content-type="arpha" xlink:type="simple">FF6DBFBA-8965-5ADD-9A1D-E24E6345637F</object-id><label>Figure 53.</label><caption><p><italic><tp:taxon-name><tp:taxon-name-part taxon-name-part-type="genus" reg="Enicospilus">Enicospilus</tp:taxon-name-part> <tp:taxon-name-part taxon-name-part-type="species" reg="yezoensis">yezoensis</tp:taxon-name-part></tp:taxon-name></italic> (Uchida, 1928) ♀ from Japan <bold>A</bold> habitus <bold>B</bold> head, frontal view <bold>C</bold> head, dorsal view <bold>D</bold> head, lateral view <bold>E</bold> mesosoma, lateral view <bold>F</bold> central part of fore wing.</p></caption><graphic xmlns:xlink="http://www.w3.org/1999/xlink" xlink:href="zookeys-990-001-g053.jpg" position="float" orientation="portrait" xlink:type="simple" id="oo_473819.jpg"><uri content-type="original_file" xlink:type="simple">https://binary.pensoft.net/fig/473819</uri></graphic></fig><table-wrap id="T8" position="float" orientation="portrait"><label>Table 8.</label><caption><p>Comparison of diagnostic characters of <italic><tp:taxon-name><tp:taxon-name-part taxon-name-part-type="genus" reg="Enicospilus">Enicospilus</tp:taxon-name-part></tp:taxon-name></italic> species in Japan that share the entirely light-orange body and black terminal segments of the metasoma: <italic><tp:taxon-name><tp:taxon-name-part taxon-name-part-type="genus" reg="Enicospilus">E.</tp:taxon-name-part> <tp:taxon-name-part taxon-name-part-type="species" reg="melanocarpus">melanocarpus</tp:taxon-name-part></tp:taxon-name></italic>, <italic><tp:taxon-name><tp:taxon-name-part taxon-name-part-type="genus" reg="Enicospilus">E.</tp:taxon-name-part> <tp:taxon-name-part taxon-name-part-type="species" reg="ramidulus">ramidulus</tp:taxon-name-part></tp:taxon-name></italic>, <italic><tp:taxon-name><tp:taxon-name-part taxon-name-part-type="genus" reg="Enicospilus">E.</tp:taxon-name-part> <tp:taxon-name-part taxon-name-part-type="species" reg="sauteri">sauteri</tp:taxon-name-part></tp:taxon-name></italic>, and <italic><tp:taxon-name><tp:taxon-name-part taxon-name-part-type="genus" reg="Enicospilus">E.</tp:taxon-name-part> <tp:taxon-name-part taxon-name-part-type="species" reg="yezoensis">yezoensis</tp:taxon-name-part></tp:taxon-name></italic>.</p></caption><table id="TID0EEQEM" rules="all"><tbody><tr><th rowspan="2" colspan="1">Characters</th><th rowspan="1" colspan="4">Species</th></tr><tr><th rowspan="1" colspan="1">
                      <italic><tp:taxon-name>
                          <tp:taxon-name-part taxon-name-part-type="genus" reg="Enicospilus"/>
                          <tp:taxon-name-part taxon-name-part-type="species" reg="melanocarpus">melanocarpus</tp:taxon-name-part>
                        </tp:taxon-name></italic>
                    </th><th rowspan="1" colspan="1">
                      <italic><tp:taxon-name>
                          <tp:taxon-name-part taxon-name-part-type="genus" reg="Enicospilus"/>
                          <tp:taxon-name-part taxon-name-part-type="species" reg="ramidulus">ramidulus</tp:taxon-name-part>
                        </tp:taxon-name></italic>
                    </th><th rowspan="1" colspan="1">
                      <italic><tp:taxon-name>
                          <tp:taxon-name-part taxon-name-part-type="genus" reg="Enicospilus"/>
                          <tp:taxon-name-part taxon-name-part-type="species" reg="sauteri">sauteri</tp:taxon-name-part>
                        </tp:taxon-name></italic>
                    </th><th rowspan="1" colspan="1">
                      <italic><tp:taxon-name>
                          <tp:taxon-name-part taxon-name-part-type="genus" reg="Enicospilus"/>
                          <tp:taxon-name-part taxon-name-part-type="species" reg="yezoensis">yezoensis</tp:taxon-name-part>
                        </tp:taxon-name></italic>
                    </th></tr><tr><td rowspan="1" colspan="1">Lower face (width / height)</td><td rowspan="1" colspan="1">0.7–0.8</td><td rowspan="1" colspan="1">0.8–0.9</td><td rowspan="1" colspan="1">0.7–0.8</td><td rowspan="1" colspan="1">1.0</td></tr><tr><td rowspan="1" colspan="1">Length of tooth (upper teeth / lower teeth)</td><td rowspan="1" colspan="1">1.2–1.5</td><td rowspan="1" colspan="1">1.9–2.2</td><td rowspan="1" colspan="1">1.2–1.3</td><td rowspan="1" colspan="1">1.7–2.0</td></tr><tr><td rowspan="1" colspan="1">Posterior ocelli and orbit</td><td rowspan="1" colspan="1">very close</td><td rowspan="1" colspan="1">touching or very close</td><td rowspan="1" colspan="1">very close</td><td rowspan="1" colspan="1">distinctly separated</td></tr><tr><td rowspan="1" colspan="1">Sculpture of meso- and metapleuron</td><td rowspan="1" colspan="1">punctate to punctostriate</td><td rowspan="1" colspan="1">entirely punctate</td><td rowspan="1" colspan="1">punctate to punctostriate</td><td rowspan="1" colspan="1">punctate to punctostriate</td></tr><tr><td rowspan="1" colspan="1">Marginal cell of fore wing</td><td rowspan="1" colspan="1">entirely setose</td><td rowspan="1" colspan="1">entirely setose</td><td rowspan="1" colspan="1">with a glabrous</td><td rowspan="1" colspan="1">entirely setose</td></tr><tr><td rowspan="1" colspan="1">Shape of central sclerite</td><td rowspan="1" colspan="1">oval</td><td rowspan="1" colspan="1">oval</td><td rowspan="1" colspan="1">linear</td><td rowspan="1" colspan="1">comma-shaped</td></tr><tr><td rowspan="1" colspan="1">Proximal and distal sclerites</td><td rowspan="1" colspan="1">confluent</td><td rowspan="1" colspan="1">separated</td><td rowspan="1" colspan="1">confluent</td><td rowspan="1" colspan="1">separated</td></tr></tbody></table></table-wrap></tp:treatment-sec><ref-list><ref id="B199"><mixed-citation xmlns:xlink="http://www.w3.org/1999/xlink" xlink:type="simple"><person-group><name name-style="western"><surname>Yu</surname><given-names>DSK</given-names></name><name name-style="western"><surname>van Achterberg</surname><given-names>C</given-names></name><name name-style="western"><surname>Horstmann</surname><given-names>K</given-names></name></person-group> (<year>2016</year>) Taxapad 2016, <tp:taxon-name><tp:taxon-name-part taxon-name-part-type="superfamily">Ichneumonoidea</tp:taxon-name-part></tp:taxon-name> 2015 Database on flash-drive. Nepean, Ontario, Canada. <ext-link xlink:type="simple" ext-link-type="uri" xlink:href="http://www.taxapad.com">www.taxapad.com</ext-link></mixed-citation></ref><ref id="B180"><mixed-citation xmlns:xlink="http://www.w3.org/1999/xlink" xlink:type="simple"><person-group><name name-style="western"><surname>Uchida</surname><given-names>T</given-names></name></person-group> (<year>1928</year>) <article-title>Zweiter Beitrag zur Ichneumoniden-Fauna Japans.</article-title><source>Journal of the Faculty of Agriculture, Hokkaido University</source><volume>21</volume>: <fpage>177</fpage>–<lpage>297</lpage>.</mixed-citation></ref><ref id="B50"><mixed-citation xmlns:xlink="http://www.w3.org/1999/xlink" xlink:type="simple"><person-group><name name-style="western"><surname>Hori</surname><given-names>S</given-names></name><name name-style="western"><surname>Sayama</surname><given-names>K</given-names></name><name name-style="western"><surname>Konishi</surname><given-names>K</given-names></name></person-group> (<year>2009</year>) <article-title>Insect specimens from Nopporo forest deposited in the Forestry and Forest Products Research Institute V (<tp:taxon-name><tp:taxon-name-part taxon-name-part-type="order">Hymenoptera</tp:taxon-name-part></tp:taxon-name>).</article-title><source>Memoirs of the Historical Museum of Hokkaido</source><volume>48</volume>: <fpage>1</fpage>–<lpage>22</lpage>.</mixed-citation></ref><ref id="B110"><mixed-citation xmlns:xlink="http://www.w3.org/1999/xlink" xlink:type="simple"><person-group><name name-style="western"><surname>Ohmori</surname><given-names>Y</given-names></name></person-group> (<year>1960</year>) Catalogue of <tp:taxon-name><tp:taxon-name-part taxon-name-part-type="order">Hymenoptera</tp:taxon-name-part></tp:taxon-name> from Kamo City. Transactions of Essa Entomological Society (33–34): 16–19. [In Japanese]</mixed-citation></ref><ref id="B72"><mixed-citation xmlns:xlink="http://www.w3.org/1999/xlink" xlink:type="simple"><person-group><name name-style="western"><surname>Konishi</surname><given-names>K</given-names></name><name name-style="western"><surname>Matsumoto</surname><given-names>R</given-names></name><name name-style="western"><surname>Yoshida</surname><given-names>T</given-names></name><name name-style="western"><surname>Watanabe</surname><given-names>K</given-names></name></person-group> (<year>2014</year>) <article-title><tp:taxon-name><tp:taxon-name-part taxon-name-part-type="family">Ichneumonidae</tp:taxon-name-part></tp:taxon-name> and <tp:taxon-name><tp:taxon-name-part taxon-name-part-type="family">Trigonalidae</tp:taxon-name-part></tp:taxon-name> (<tp:taxon-name><tp:taxon-name-part taxon-name-part-type="order">Hymenoptera</tp:taxon-name-part></tp:taxon-name>) collected by faunal survey of the Imperial Palace, Tokyo.</article-title><source>Memoirs of the National Museum of Nature and Science</source><volume>50</volume>: <fpage>485</fpage>–<lpage>497</lpage>. [In Japanese with English summary]</mixed-citation></ref><ref id="B65"><mixed-citation xmlns:xlink="http://www.w3.org/1999/xlink" xlink:type="simple"><person-group><name name-style="western"><surname>Kawashima</surname><given-names>I</given-names></name><name name-style="western"><surname>Watanabe</surname><given-names>K</given-names></name><name name-style="western"><surname>Horiuchi</surname><given-names>Y</given-names></name><name name-style="western"><surname>Takanashi</surname><given-names>S</given-names></name></person-group> (<year>2018</year>) A list of specimens of the suborder <tp:taxon-name><tp:taxon-name-part taxon-name-part-type="suborder">Apocrita</tp:taxon-name-part></tp:taxon-name> (<tp:taxon-name><tp:taxon-name-part taxon-name-part-type="class">Insecta</tp:taxon-name-part></tp:taxon-name>: <tp:taxon-name><tp:taxon-name-part taxon-name-part-type="order">Hymenoptera</tp:taxon-name-part></tp:taxon-name>) deposited in the Kawasaki Municipal Science Museum, Kanagawa Prefecture. Bulletin of the Kawasaki Municipal Science Museum (28): 82–118. [In Japanese]</mixed-citation></ref><ref id="B18"><mixed-citation xmlns:xlink="http://www.w3.org/1999/xlink" xlink:type="simple"><person-group><name name-style="western"><surname>Chiu</surname><given-names>SC</given-names></name></person-group> (<year>1954</year>) <article-title>On some <italic><tp:taxon-name><tp:taxon-name-part taxon-name-part-type="genus">Enicospilus</tp:taxon-name-part></tp:taxon-name></italic>-species from the Orient (<tp:taxon-name><tp:taxon-name-part taxon-name-part-type="order">Hymenoptera</tp:taxon-name-part></tp:taxon-name>: <tp:taxon-name><tp:taxon-name-part taxon-name-part-type="family">Ichneumonidae</tp:taxon-name-part></tp:taxon-name>).</article-title><source>Bulletin of the Taiwan Agricultural Research Institute</source><volume>13</volume>: <fpage>1</fpage>–<lpage>79</lpage>.</mixed-citation></ref><ref id="B55"><mixed-citation xmlns:xlink="http://www.w3.org/1999/xlink" xlink:type="simple"><person-group><name name-style="western"><surname>Iwata</surname><given-names>K</given-names></name></person-group> (<year>1960</year>) <article-title>The comparative anatomy of the ovary in <tp:taxon-name><tp:taxon-name-part taxon-name-part-type="order">Hymenoptera</tp:taxon-name-part></tp:taxon-name>, Part V. <tp:taxon-name><tp:taxon-name-part taxon-name-part-type="family">Ichneumonidae</tp:taxon-name-part></tp:taxon-name>.</article-title><source>Acta Hymenopterologia</source><volume>1</volume>: <fpage>115</fpage>–<lpage>169</lpage>.</mixed-citation></ref><ref id="B54"><mixed-citation xmlns:xlink="http://www.w3.org/1999/xlink" xlink:type="simple"><person-group><name name-style="western"><surname>Iwata</surname><given-names>K</given-names></name></person-group> (<year>1958</year>) <article-title>Ovarian eggs of 233 species of the Japanese <tp:taxon-name><tp:taxon-name-part taxon-name-part-type="family">Ichneumonidae</tp:taxon-name-part></tp:taxon-name> (<tp:taxon-name><tp:taxon-name-part taxon-name-part-type="order">Hymenoptera</tp:taxon-name-part></tp:taxon-name>).</article-title><source>Acta Hymenopterologia</source><volume>1</volume>: <fpage>63</fpage>–<lpage>74</lpage>.</mixed-citation></ref><ref id="B73"><mixed-citation xmlns:xlink="http://www.w3.org/1999/xlink" xlink:type="simple"><person-group><name name-style="western"><surname>Konishi</surname><given-names>K</given-names></name><name name-style="western"><surname>Nakamura</surname><given-names>S</given-names></name></person-group> (<year>2000</year>) <article-title>Distributional notes on the <tp:taxon-name><tp:taxon-name-part taxon-name-part-type="family">Ichneumonidae</tp:taxon-name-part></tp:taxon-name> (<tp:taxon-name><tp:taxon-name-part taxon-name-part-type="order">Hymenoptera</tp:taxon-name-part></tp:taxon-name>) from Hiroshima Prefecture.</article-title><source>Miscellaneous Reports of the Hiwa Museum for Natural History</source><volume>39</volume>: <fpage>107</fpage>–<lpage>115</lpage>. [In Japanese]</mixed-citation></ref><ref id="B74"><mixed-citation xmlns:xlink="http://www.w3.org/1999/xlink" xlink:type="simple"><person-group><name name-style="western"><surname>Konishi</surname><given-names>K</given-names></name><name name-style="western"><surname>Nakamura</surname><given-names>S</given-names></name></person-group> (<year>2002</year>) <article-title>Distributional notes on the <tp:taxon-name><tp:taxon-name-part taxon-name-part-type="family">Ichneumonidae</tp:taxon-name-part></tp:taxon-name> (<tp:taxon-name><tp:taxon-name-part taxon-name-part-type="order">Hymenoptera</tp:taxon-name-part></tp:taxon-name>) from Hiroshima prefecture (2).</article-title><source>Miscellaneous Reports of the Hiwa Museum for Natural History</source><volume>41</volume>: <fpage>151</fpage>–<lpage>154</lpage>. [In Japanese]</mixed-citation></ref><ref id="B75"><mixed-citation xmlns:xlink="http://www.w3.org/1999/xlink" xlink:type="simple"><person-group><name name-style="western"><surname>Konishi</surname><given-names>K</given-names></name><name name-style="western"><surname>Nakamura</surname><given-names>S</given-names></name></person-group> (<year>2005</year>) <article-title>Distributional notes on the <tp:taxon-name><tp:taxon-name-part taxon-name-part-type="family">Ichneumonidae</tp:taxon-name-part></tp:taxon-name> (<tp:taxon-name><tp:taxon-name-part taxon-name-part-type="order">Hymenoptera</tp:taxon-name-part></tp:taxon-name>) from Hiroshima prefecture III.</article-title><source>Miscellaneous Reports of the Hiwa Museum for Natural History</source><volume>44</volume>: <fpage>229</fpage>–<lpage>239</lpage>. [In Japanese]</mixed-citation></ref><ref id="B76"><mixed-citation xmlns:xlink="http://www.w3.org/1999/xlink" xlink:type="simple"><person-group><name name-style="western"><surname>Konishi</surname><given-names>K</given-names></name><name name-style="western"><surname>Nakamura</surname><given-names>S</given-names></name></person-group> (<year>2010</year>) <article-title>Distributional notes on the <tp:taxon-name><tp:taxon-name-part taxon-name-part-type="family">Ichneumonidae</tp:taxon-name-part></tp:taxon-name> (<tp:taxon-name><tp:taxon-name-part taxon-name-part-type="order">Hymenoptera</tp:taxon-name-part></tp:taxon-name>) from Hiroshima prefecture IV.</article-title><source>Miscellaneous Reports of the Hiwa Museum for Natural History</source><volume>51</volume>: <fpage>227</fpage>–<lpage>235</lpage>. [In Japanese]</mixed-citation></ref><ref id="B77"><mixed-citation xmlns:xlink="http://www.w3.org/1999/xlink" xlink:type="simple"><person-group><name name-style="western"><surname>Konishi</surname><given-names>K</given-names></name><name name-style="western"><surname>Yamamoto</surname><given-names>E</given-names></name></person-group> (<year>2000</year>) <article-title>A list of the <tp:taxon-name><tp:taxon-name-part taxon-name-part-type="family">Ichneumonidae</tp:taxon-name-part></tp:taxon-name> from Odamiyama and its adjacent area.</article-title><source>Nature of Odamiyama</source><volume>2</volume>: <fpage>735</fpage>–<lpage>754</lpage>. [In Japanese]</mixed-citation></ref><ref id="B7"><mixed-citation xmlns:xlink="http://www.w3.org/1999/xlink" xlink:type="simple"><person-group><name name-style="western"><surname>Broad</surname><given-names>GR</given-names></name><name name-style="western"><surname>Shaw</surname><given-names>MR</given-names></name></person-group> (<year>2016</year>) <article-title>The British species of <italic><tp:taxon-name><tp:taxon-name-part taxon-name-part-type="genus">Enicospilus</tp:taxon-name-part></tp:taxon-name></italic> (<tp:taxon-name><tp:taxon-name-part taxon-name-part-type="order">Hymenoptera</tp:taxon-name-part></tp:taxon-name>: <tp:taxon-name><tp:taxon-name-part taxon-name-part-type="family">Ichneumonidae</tp:taxon-name-part></tp:taxon-name>: <tp:taxon-name><tp:taxon-name-part taxon-name-part-type="subfamily">Ophioninae</tp:taxon-name-part></tp:taxon-name>).</article-title><source>European Journal of Taxonomy</source><volume>187</volume>: <fpage>1</fpage>–<lpage>31</lpage>. <ext-link xlink:type="simple" ext-link-type="doi" xlink:href="10.5852/ejt.2016.187">https://doi.org/10.5852/ejt.2016.187</ext-link></mixed-citation></ref></ref-list></tp:taxon-treatment>
