# Supplementary material for: Integrative taxonomy and analysis of species richness patterns of nocturnal Darwin wasps of the genus Enicospilus Stephens (Hymenoptera, Ichneumonidae, Ophioninae) in Japan
Source: Zookeys. 2020 Nov 10;990:1–144. doi: 10.3897/zookeys.990.55542 (PMC7674391; doi:10.3897/zookeys.990.55542)
Supplement: XML Treatment for Enicospilus sakaguchii [file zookeys.990.55542-treatment34.xml]

<!DOCTYPE tp:taxon-treatment
  PUBLIC "-//TaxonX//DTD Taxonomic Treatment Publishing DTD v0 20100105//EN" "tax-treatment-NSO.dtd">
<tp:taxon-treatment xmlns:tp="http://www.plazi.org/taxpub"><tp:treatment-meta><kwd-group><label>Taxon classification</label><kwd><named-content xmlns:xlink="http://www.w3.org/1999/xlink" content-type="kingdom">Animalia</named-content></kwd><kwd><named-content xmlns:xlink="http://www.w3.org/1999/xlink" content-type="order">Hymenoptera</named-content></kwd><kwd><named-content xmlns:xlink="http://www.w3.org/1999/xlink" content-type="family">Ichneumonidae</named-content></kwd></kwd-group><mixed-citation publication-type="journal"><person-group><name><surname>Shimizu</surname><given-names>So</given-names></name><name><surname>Broad</surname><given-names>Gavin R.</given-names></name><name><surname>Maeto</surname><given-names>Kaoru</given-names></name></person-group><article-title>Integrative taxonomy and analysis of species richness patterns of nocturnal Darwin wasps of the genus <italic><tp:taxon-name><tp:taxon-name-part taxon-name-part-type="genus" reg="Enicospilus">Enicospilus</tp:taxon-name-part></tp:taxon-name></italic> Stephens (<tp:taxon-name><tp:taxon-name-part taxon-name-part-type="order">Hymenoptera</tp:taxon-name-part></tp:taxon-name>, <tp:taxon-name><tp:taxon-name-part taxon-name-part-type="family">Ichneumonidae</tp:taxon-name-part></tp:taxon-name>, <tp:taxon-name><tp:taxon-name-part taxon-name-part-type="subfamily">Ophioninae</tp:taxon-name-part></tp:taxon-name>) in Japan</article-title><source>Zookeys</source><day>10</day><month>11</month><year>2020</year><volume>990</volume><fpage>1</fpage><lpage>144</lpage><pub-id pub-id-type="doi">10.3897/zookeys.990.55542</pub-id></mixed-citation></tp:treatment-meta><tp:nomenclature><tp:taxon-name><object-id xmlns:xlink="http://www.w3.org/1999/xlink" content-type="arpha" xlink:type="simple">7A8262EB-8F2D-5E41-8146-2C3519812FED</object-id>
              <tp:taxon-name-part taxon-name-part-type="genus" reg="Enicospilus">Enicospilus</tp:taxon-name-part>
              <tp:taxon-name-part taxon-name-part-type="species" reg="sakaguchii">sakaguchii</tp:taxon-name-part>
            </tp:taxon-name><tp:taxon-authority>(Matsumura &amp; Uchida, 1926)</tp:taxon-authority><xref ref-type="fig" rid="F41">Figure 41</xref><tp:nomenclature-citation-list><tp:nomenclature-citation><tp:taxon-name>
                  <tp:taxon-name-part taxon-name-part-type="genus" reg="Henicospilus">Henicospilus</tp:taxon-name-part> <tp:taxon-name-part taxon-name-part-type="species" reg="sakaguchii">sakaguchii</tp:taxon-name-part></tp:taxon-name><comment>Matsumura and Uchida, 1926: 73; <abbrev xmlns:xlink="http://www.w3.org/1999/xlink" xlink:title="holotype" id="ABBRID0ECFIM" xlink:type="simple">HT</abbrev> ♂ from Ryûkyûs, <abbrev xmlns:xlink="http://www.w3.org/1999/xlink" content-type="institution" xlink:title="The Laboratory of Systematic Entomology" id="ABBRID0EGFIM" xlink:type="simple">SEHU</abbrev>, examined.</comment></tp:nomenclature-citation><tp:nomenclature-citation><tp:taxon-name>
                  <tp:taxon-name-part taxon-name-part-type="genus" reg="Enicospilus">Enicospilus</tp:taxon-name-part> <tp:taxon-name-part taxon-name-part-type="species" reg="iracundus">iracundus</tp:taxon-name-part></tp:taxon-name><comment>Chiu, 1954: 17; <abbrev xmlns:xlink="http://www.w3.org/1999/xlink" xlink:title="holotype" id="ABBRID0EYFIM" xlink:type="simple">HT</abbrev> ♂ from Ryûkyûs, <named-content xmlns:xlink="http://www.w3.org/1999/xlink" content-type="dwc:institutional_code" xlink:type="simple">TARI</named-content>, examined; <bold>syn. nov.</bold></comment></tp:nomenclature-citation></tp:nomenclature-citation-list></tp:nomenclature><tp:treatment-sec sec-type="material" id="SECID0ECGIM"><title>Specimens examined.</title><p>Total of 141 specimens (94♀♀29♂♂ and 18 unsexed): Japan (45♀♀13♂♂), Taiwan (49♀♀16♂♂ and 18 unsexed).</p><p>Type series: <abbrev xmlns:xlink="http://www.w3.org/1999/xlink" xlink:title="holotype" id="ABBRID0EJGIM" xlink:type="simple">HT</abbrev> ♂ of <italic><tp:taxon-name><tp:taxon-name-part taxon-name-part-type="genus" reg="Henicospilus">Henicospilus</tp:taxon-name-part> <tp:taxon-name-part taxon-name-part-type="species" reg="sakaguchii">sakaguchii</tp:taxon-name-part></tp:taxon-name></italic> Matsumura &amp; Uchida, 1926, Okinawa, Ryûkyûs, JAPAN, S. Sakaguchi leg. (<abbrev xmlns:xlink="http://www.w3.org/1999/xlink" content-type="institution" xlink:title="The Laboratory of Systematic Entomology" id="ABBRID0EYGIM" xlink:type="simple">SEHU</abbrev>); <abbrev xmlns:xlink="http://www.w3.org/1999/xlink" xlink:title="holotype" id="ABBRID0E4GIM" xlink:type="simple">HT</abbrev> ♂ of <italic><tp:taxon-name><tp:taxon-name-part taxon-name-part-type="genus" reg="Enicospilus">Enicospilus</tp:taxon-name-part> <tp:taxon-name-part taxon-name-part-type="species" reg="iracundus">iracundus</tp:taxon-name-part></tp:taxon-name></italic> Chiu, 1954, Okinawa, Ryûkyûs, JAPAN, 1922, J. Sonan (<named-content xmlns:xlink="http://www.w3.org/1999/xlink" content-type="dwc:institutional_code" xlink:type="simple">TARI</named-content>).</p></tp:treatment-sec><tp:treatment-sec sec-type="distribution" id="SECID0ERHIM"><title>Distribution.</title><p>Eastern Palaearctic and Oriental regions (<xref ref-type="bibr" rid="B199">Yu et al. 2016</xref>); this is a predominantly Oriental species.</p><p>Newly recorded from Indonesia.</p><p>JAPAN: [Tôhoku] Aomori*; [Kantô-Kôshin] Tochigi* and Kanagawa*; [Tôkai] Shizuoka*; [Kyûshû] Kagoshima (<xref ref-type="bibr" rid="B102">Nagatomi et al. 1972</xref>); [Ryûkyûs] Kagoshima (<xref ref-type="bibr" rid="B83">Kusigemati 1972</xref>; <xref ref-type="bibr" rid="B102">Nagatomi et al. 1972</xref>; present study) and Okinawa (<xref ref-type="bibr" rid="B94">Matsumura and Uchida 1926</xref>; <xref ref-type="bibr" rid="B180">Uchida 1928</xref>; <xref ref-type="bibr" rid="B18">Chiu 1954</xref>; present study). *New records.</p></tp:treatment-sec><tp:treatment-sec sec-type="Bionomics" id="SECID0EWIIM"><title>Bionomics.</title><p>Reared from two species of <tp:taxon-name><tp:taxon-name-part taxon-name-part-type="family">Noctuidae</tp:taxon-name-part></tp:taxon-name> in Japan: <italic><tp:taxon-name><tp:taxon-name-part taxon-name-part-type="genus" reg="Sesamia">Sesamia</tp:taxon-name-part> <tp:taxon-name-part taxon-name-part-type="species" reg="turpis">turpis</tp:taxon-name-part></tp:taxon-name></italic> (Butler) (<xref ref-type="bibr" rid="B83">Kusigemati 1972</xref>; <xref ref-type="bibr" rid="B102">Nagatomi et al. 1972</xref>) and <italic><tp:taxon-name><tp:taxon-name-part taxon-name-part-type="genus" reg="Sesamia">S.</tp:taxon-name-part> <tp:taxon-name-part taxon-name-part-type="species" reg="inferens">inferens</tp:taxon-name-part></tp:taxon-name></italic> (Walker) (e.g., <xref ref-type="bibr" rid="B180">Uchida 1928</xref>, <xref ref-type="bibr" rid="B181">1930</xref>; <xref ref-type="bibr" rid="B157">Sonan 1944</xref>; <xref ref-type="bibr" rid="B102">Nagatomi et al. 1972</xref>; <xref ref-type="bibr" rid="B98">Momoi and Watanabe 1975</xref>). This species is frequently collected in sugar cane fields where it is a parasitoid of <italic><tp:taxon-name><tp:taxon-name-part taxon-name-part-type="genus" reg="Sesamia">Sesamia</tp:taxon-name-part></tp:taxon-name></italic> Guenée species (<xref ref-type="bibr" rid="B101">Moutia 1934</xref>; <xref ref-type="bibr" rid="B102">Nagatomi et al. 1972</xref>).</p></tp:treatment-sec><tp:treatment-sec sec-type="Differential diagnosis" id="SECID0ECLIM"><title>Differential diagnosis.</title><p>This species is very easily distinguished from all other species of <italic><tp:taxon-name><tp:taxon-name-part taxon-name-part-type="genus" reg="Enicospilus">Enicospilus</tp:taxon-name-part></tp:taxon-name></italic> by the shape of the clypeus (flat and projecting, with a distinct gap between clypeus and mandibles in profile, as in Fig. <xref ref-type="fig" rid="F41">41B, D</xref>), mandible (short and stout, as in Fig. <xref ref-type="fig" rid="F41">41B, D</xref>), and fore wing sclerites (Fig. <xref ref-type="fig" rid="F41">41F</xref>).</p></tp:treatment-sec><tp:treatment-sec sec-type="remarks" id="SECID0E2LIM"><title>Remarks.</title><p>We could find no morphological differences between <italic><tp:taxon-name><tp:taxon-name-part taxon-name-part-type="genus" reg="Enicospilus">E.</tp:taxon-name-part> <tp:taxon-name-part taxon-name-part-type="species" reg="sakaguchii">sakaguchii</tp:taxon-name-part></tp:taxon-name></italic> and <italic><tp:taxon-name><tp:taxon-name-part taxon-name-part-type="genus" reg="Enicospilus">E.</tp:taxon-name-part> <tp:taxon-name-part taxon-name-part-type="species" reg="iracundus">iracundus</tp:taxon-name-part></tp:taxon-name></italic> syn. nov., except the faint presence or absence of the central sclerite. Hence, <italic><tp:taxon-name><tp:taxon-name-part taxon-name-part-type="genus" reg="Enicospilus">E.</tp:taxon-name-part> <tp:taxon-name-part taxon-name-part-type="species" reg="iracundus">iracundus</tp:taxon-name-part></tp:taxon-name></italic> syn. nov. is newly synonymised with <italic><tp:taxon-name><tp:taxon-name-part taxon-name-part-type="genus" reg="Enicospilus">E.</tp:taxon-name-part> <tp:taxon-name-part taxon-name-part-type="species" reg="sakaguchii">sakaguchii</tp:taxon-name-part></tp:taxon-name></italic>.</p><fig id="F41" position="float" orientation="portrait"><object-id xmlns:xlink="http://www.w3.org/1999/xlink" content-type="doi" xlink:type="simple">10.3897/zookeys.990.55542.figure41</object-id><object-id xmlns:xlink="http://www.w3.org/1999/xlink" content-type="arpha" xlink:type="simple">D76D5774-F731-5FB2-9C8B-071240719DC7</object-id><label>Figure 41.</label><caption><p><italic><tp:taxon-name><tp:taxon-name-part taxon-name-part-type="genus" reg="Enicospilus">Enicospilus</tp:taxon-name-part> <tp:taxon-name-part taxon-name-part-type="species" reg="sakaguchii">sakaguchii</tp:taxon-name-part></tp:taxon-name></italic> (Matsumura &amp; Uchida, 1926) ♀ from Japan <bold>A</bold> habitus <bold>B</bold> head, frontal view <bold>C</bold> head, dorsal view <bold>D</bold> head, lateral view <bold>E</bold> mesosoma, lateral view <bold>F</bold> central part of fore wing.</p></caption><graphic xmlns:xlink="http://www.w3.org/1999/xlink" xlink:href="zookeys-990-001-g041.jpg" position="float" orientation="portrait" xlink:type="simple" id="oo_473807.jpg"><uri content-type="original_file" xlink:type="simple">https://binary.pensoft.net/fig/473807</uri></graphic></fig></tp:treatment-sec><ref-list><ref id="B199"><mixed-citation xmlns:xlink="http://www.w3.org/1999/xlink" xlink:type="simple"><person-group><name name-style="western"><surname>Yu</surname><given-names>DSK</given-names></name><name name-style="western"><surname>van Achterberg</surname><given-names>C</given-names></name><name name-style="western"><surname>Horstmann</surname><given-names>K</given-names></name></person-group> (<year>2016</year>) Taxapad 2016, <tp:taxon-name><tp:taxon-name-part taxon-name-part-type="superfamily">Ichneumonoidea</tp:taxon-name-part></tp:taxon-name> 2015 Database on flash-drive. Nepean, Ontario, Canada. <ext-link xlink:type="simple" ext-link-type="uri" xlink:href="http://www.taxapad.com">www.taxapad.com</ext-link></mixed-citation></ref><ref id="B102"><mixed-citation xmlns:xlink="http://www.w3.org/1999/xlink" xlink:type="simple"><person-group><name name-style="western"><surname>Nagatomi</surname><given-names>A</given-names></name><name name-style="western"><surname>Kusigemati</surname><given-names>K</given-names></name><name name-style="western"><surname>Kawasaki</surname><given-names>H</given-names></name><name name-style="western"><surname>Baba</surname><given-names>T</given-names></name></person-group> (<year>1972</year>) <article-title>Parasites of <italic><tp:taxon-name><tp:taxon-name-part taxon-name-part-type="genus">Sesamia</tp:taxon-name-part> <tp:taxon-name-part taxon-name-part-type="species">inferens</tp:taxon-name-part></tp:taxon-name></italic> Walker at sugar cane field in Kagoshima Pref., Japan (Lep., <tp:taxon-name><tp:taxon-name-part taxon-name-part-type="family">Noctuidae</tp:taxon-name-part></tp:taxon-name>).</article-title><source>Mushi</source><volume>46</volume>: <fpage>81</fpage>–<lpage>105</lpage>.</mixed-citation></ref><ref id="B83"><mixed-citation xmlns:xlink="http://www.w3.org/1999/xlink" xlink:type="simple"><person-group><name name-style="western"><surname>Kusigemati</surname><given-names>K</given-names></name></person-group> (<year>1972</year>) <article-title>New host records of <tp:taxon-name><tp:taxon-name-part taxon-name-part-type="family">Ichneumonidae</tp:taxon-name-part></tp:taxon-name> from Japan.</article-title><source>Kontyu</source><volume>40</volume>: <fpage>85</fpage>–<lpage>87</lpage>.</mixed-citation></ref><ref id="B94"><mixed-citation xmlns:xlink="http://www.w3.org/1999/xlink" xlink:type="simple"><person-group><name name-style="western"><surname>Matsumura</surname><given-names>S</given-names></name><name name-style="western"><surname>Uchida</surname><given-names>T</given-names></name></person-group> (<year>1926</year>) <article-title>Die Hymenopteran-Fauna von den Riukiu-Inseln.</article-title><source><tp:taxon-name><tp:taxon-name-part taxon-name-part-type="class">Insecta</tp:taxon-name-part></tp:taxon-name> matsumurana</source><volume>1</volume>: <fpage>63</fpage>–<lpage>77</lpage>.</mixed-citation></ref><ref id="B180"><mixed-citation xmlns:xlink="http://www.w3.org/1999/xlink" xlink:type="simple"><person-group><name name-style="western"><surname>Uchida</surname><given-names>T</given-names></name></person-group> (<year>1928</year>) <article-title>Zweiter Beitrag zur Ichneumoniden-Fauna Japans.</article-title><source>Journal of the Faculty of Agriculture, Hokkaido University</source><volume>21</volume>: <fpage>177</fpage>–<lpage>297</lpage>.</mixed-citation></ref><ref id="B18"><mixed-citation xmlns:xlink="http://www.w3.org/1999/xlink" xlink:type="simple"><person-group><name name-style="western"><surname>Chiu</surname><given-names>SC</given-names></name></person-group> (<year>1954</year>) <article-title>On some <italic><tp:taxon-name><tp:taxon-name-part taxon-name-part-type="genus">Enicospilus</tp:taxon-name-part></tp:taxon-name></italic>-species from the Orient (<tp:taxon-name><tp:taxon-name-part taxon-name-part-type="order">Hymenoptera</tp:taxon-name-part></tp:taxon-name>: <tp:taxon-name><tp:taxon-name-part taxon-name-part-type="family">Ichneumonidae</tp:taxon-name-part></tp:taxon-name>).</article-title><source>Bulletin of the Taiwan Agricultural Research Institute</source><volume>13</volume>: <fpage>1</fpage>–<lpage>79</lpage>.</mixed-citation></ref><ref id="B181"><mixed-citation xmlns:xlink="http://www.w3.org/1999/xlink" xlink:type="simple"><person-group><name name-style="western"><surname>Uchida</surname><given-names>T</given-names></name></person-group> (<year>1930</year>) <article-title>Beitrag zur Ichneumoniden-Fauna Japans.</article-title><source>Journal of the Faculty of Agriculture, Hokkaido University</source><volume>25</volume>: <fpage>349</fpage>–<lpage>376</lpage>.</mixed-citation></ref><ref id="B157"><mixed-citation xmlns:xlink="http://www.w3.org/1999/xlink" xlink:type="simple"><person-group><name name-style="western"><surname>Sonan</surname><given-names>J</given-names></name></person-group> (<year>1944</year>) <article-title>A list of host known Hymenopterous parasites of Formosa.</article-title><source>Bulletin of the Government Agricultural Research Institute of Formosa</source><volume>222</volume>: <fpage>1</fpage>–<lpage>77</lpage>. [In Japanese]</mixed-citation></ref><ref id="B98"><mixed-citation xmlns:xlink="http://www.w3.org/1999/xlink" xlink:type="simple"><person-group><name name-style="western"><surname>Momoi</surname><given-names>S</given-names></name><name name-style="western"><surname>Watanabe</surname><given-names>C</given-names></name></person-group> (<year>1975</year>) <article-title>A revised key to Ichneumonid and Braconid parasites of rice stem borers.</article-title> In: <person-group><name name-style="western"><surname>Yasumatsu</surname><given-names>K</given-names></name><name name-style="western"><surname>Mori</surname><given-names>H</given-names></name></person-group> (<role>Eds</role>) <issue-title>Approaches to Biological Control.</issue-title><source>University of Tokyo Press, Tôkyô</source>, <fpage>73</fpage>–<lpage>79</lpage>.</mixed-citation></ref><ref id="B101"><mixed-citation xmlns:xlink="http://www.w3.org/1999/xlink" xlink:type="simple"><person-group><name name-style="western"><surname>Moutia</surname><given-names>LA</given-names></name></person-group> (<year>1934</year>) <article-title>The sugar-cane moth borers in Mauritius.</article-title><source>Bulletin of Entomological Research</source><volume>25</volume>: <fpage>33</fpage>–<lpage>46</lpage>. <ext-link xlink:type="simple" ext-link-type="doi" xlink:href="10.1017/S0007485300012487">https://doi.org/10.1017/S0007485300012487</ext-link></mixed-citation></ref></ref-list></tp:taxon-treatment>
