# Supplementary material for: Integrative taxonomy and analysis of species richness patterns of nocturnal Darwin wasps of the genus Enicospilus Stephens (Hymenoptera, Ichneumonidae, Ophioninae) in Japan
Source: Zookeys. 2020 Nov 10;990:1–144. doi: 10.3897/zookeys.990.55542 (PMC7674391; doi:10.3897/zookeys.990.55542)
Supplement: XML Treatment for Enicospilus sharkeyi [file zookeys.990.55542-treatment36.xml]

<!DOCTYPE tp:taxon-treatment
  PUBLIC "-//TaxonX//DTD Taxonomic Treatment Publishing DTD v0 20100105//EN" "tax-treatment-NSO.dtd">
<tp:taxon-treatment xmlns:tp="http://www.plazi.org/taxpub"><tp:treatment-meta><kwd-group><label>Taxon classification</label><kwd><named-content xmlns:xlink="http://www.w3.org/1999/xlink" content-type="kingdom">Animalia</named-content></kwd><kwd><named-content xmlns:xlink="http://www.w3.org/1999/xlink" content-type="order">Hymenoptera</named-content></kwd><kwd><named-content xmlns:xlink="http://www.w3.org/1999/xlink" content-type="family">Ichneumonidae</named-content></kwd></kwd-group><mixed-citation publication-type="journal"><person-group><name><surname>Shimizu</surname><given-names>So</given-names></name><name><surname>Broad</surname><given-names>Gavin R.</given-names></name><name><surname>Maeto</surname><given-names>Kaoru</given-names></name></person-group><article-title>Integrative taxonomy and analysis of species richness patterns of nocturnal Darwin wasps of the genus <italic><tp:taxon-name><tp:taxon-name-part taxon-name-part-type="genus" reg="Enicospilus">Enicospilus</tp:taxon-name-part></tp:taxon-name></italic> Stephens (<tp:taxon-name><tp:taxon-name-part taxon-name-part-type="order">Hymenoptera</tp:taxon-name-part></tp:taxon-name>, <tp:taxon-name><tp:taxon-name-part taxon-name-part-type="family">Ichneumonidae</tp:taxon-name-part></tp:taxon-name>, <tp:taxon-name><tp:taxon-name-part taxon-name-part-type="subfamily">Ophioninae</tp:taxon-name-part></tp:taxon-name>) in Japan</article-title><source>Zookeys</source><day>10</day><month>11</month><year>2020</year><volume>990</volume><fpage>1</fpage><lpage>144</lpage><pub-id pub-id-type="doi">10.3897/zookeys.990.55542</pub-id></mixed-citation></tp:treatment-meta><tp:nomenclature><tp:taxon-name><object-id xmlns:xlink="http://www.w3.org/1999/xlink" content-type="arpha" xlink:type="simple">ABDD718A-06AF-5688-BFB3-FEF8D94D9303</object-id>
              <tp:taxon-name-part taxon-name-part-type="genus" reg="Enicospilus">Enicospilus</tp:taxon-name-part>
              <tp:taxon-name-part taxon-name-part-type="species" reg="sharkeyi">sharkeyi</tp:taxon-name-part>
              <object-id xmlns:xlink="http://www.w3.org/1999/xlink" content-type="zoobank" xlink:type="simple">http://zoobank.org/A136126B-EA7A-4F7F-978B-F00D4A7BED5E</object-id>
            </tp:taxon-name><tp:taxon-authority>Shimizu</tp:taxon-authority><tp:taxon-status xmlns:xlink="http://www.w3.org/1999/xlink" xlink:type="simple">sp. nov.</tp:taxon-status><xref ref-type="fig" rid="F43">Figure 43</xref></tp:nomenclature><tp:treatment-sec sec-type="etymology" id="SECID0E13IM"><title>Etymology.</title><p>The specific name is dedicated to Dr Michael Sharkey (University of Kentucky Lexington, Kentucky, USA) who collected many of the type series.</p></tp:treatment-sec><tp:treatment-sec sec-type="Type series" id="SECID0E63IM"><title>Type series.</title><p>Total of 25 specimens (15♀♀10♂♂): Japan (15♀♀10♂♂).</p><p><abbrev xmlns:xlink="http://www.w3.org/1999/xlink" xlink:title="holotype" id="ABBRID0EG4IM" xlink:type="simple">HT</abbrev>: ♀, Mt. Tsurugi-yama (<named-content xmlns:xlink="http://www.w3.org/1999/xlink" content-type="dwc:verbatimCoordinates" xlink:type="simple"><named-content content-type="geo-json" specific-use="{&#34;type&#34;:&#34;Point&#34;,&#34;coordinates&#34;:[134.078444,33.864111]}" id="NCID0EN4IM" xlink:type="simple">33°51'50.8"N, 134°04'42.4"E</named-content></named-content>, 1,250 m alt.), Higashiiyasugeoi, Miyoshi City, Tokushima Pref., Shikoku, JAPAN, 22.VIII.2015, Y. Kitayama leg. (<abbrev xmlns:xlink="http://www.w3.org/1999/xlink" xlink:title="light traps" id="ABBRID0ES4IM" xlink:type="simple">LT</abbrev>) (<abbrev xmlns:xlink="http://www.w3.org/1999/xlink" content-type="institution" xlink:title="Museum of Nature and Human Activities, Sanda, Japan" id="ABBRID0EW4IM" xlink:type="simple">MNHA</abbrev>, SEN145–<abbrev xmlns:xlink="http://www.w3.org/1999/xlink" xlink:title="DNA Data Bank of Japan" id="ABBRID0E24IM" xlink:type="simple">DDBJ</abbrev>-LC486393).</p><p><abbrev xmlns:xlink="http://www.w3.org/1999/xlink" xlink:title="paratype" id="ABBRID0EB5IM" xlink:type="simple">PT</abbrev>: 1♀, Hitsujigaoka (<named-content xmlns:xlink="http://www.w3.org/1999/xlink" content-type="dwc:verbatimCoordinates" xlink:type="simple"><named-content content-type="geo-json" specific-use="{&#34;type&#34;:&#34;Point&#34;,&#34;coordinates&#34;:[141.400000,43.000000]}" id="NCID0EI5IM" xlink:type="simple">43°00'N 141°24'E</named-content></named-content>), Sapporo City, Hokkaidô, JAPAN, 18–25.VIII.2008, K. Konishi leg. (<abbrev xmlns:xlink="http://www.w3.org/1999/xlink" xlink:title="Malaise traps" id="ABBRID0EN5IM" xlink:type="simple">MsT</abbrev>) (<named-content xmlns:xlink="http://www.w3.org/1999/xlink" content-type="dwc:institutional_code" xlink:type="simple">EUM</named-content>, SEN33–<abbrev xmlns:xlink="http://www.w3.org/1999/xlink" xlink:title="DNA Data Bank of Japan" id="ABBRID0EW5IM" xlink:type="simple">DDBJ</abbrev>-LC486392); 2♀♀, Hitsujigaoka (<named-content xmlns:xlink="http://www.w3.org/1999/xlink" content-type="dwc:verbatimCoordinates" xlink:type="simple"><named-content content-type="geo-json" specific-use="{&#34;type&#34;:&#34;Point&#34;,&#34;coordinates&#34;:[141.400000,43.000000]}" id="NCID0E45IM" xlink:type="simple">43°00'N 141°24'E</named-content></named-content>), Sapporo City, Hokkaidô, JAPAN, 14–21.VII.2008, K. Konishi leg. (<abbrev xmlns:xlink="http://www.w3.org/1999/xlink" xlink:title="Malaise traps" id="ABBRID0EC6IM" xlink:type="simple">MsT</abbrev>) (<named-content xmlns:xlink="http://www.w3.org/1999/xlink" content-type="dwc:institutional_code" xlink:type="simple">EUM</named-content>); 2♀♀, Kamegai (330 m alt.), Toyama City, Toyama Pref., Hokuriku, JAPAN, 28.VII–4.VIII.2009 (1♀), 25.VIII–1.IX.2009 (1♀), M. Watanabe leg. (<abbrev xmlns:xlink="http://www.w3.org/1999/xlink" xlink:title="Malaise traps" id="ABBRID0EL6IM" xlink:type="simple">MsT</abbrev>) (<named-content xmlns:xlink="http://www.w3.org/1999/xlink" content-type="dwc:institutional_code" xlink:type="simple">KPMNH</named-content>); 2♂♂, Kiyotaki, Nikkô City, Tochigi Pref., Kantô-Kôshin, JAPAN, 8.VII.1977 (<abbrev xmlns:xlink="http://www.w3.org/1999/xlink" xlink:title="light traps" id="ABBRID0EU6IM" xlink:type="simple">LT</abbrev>) (<named-content xmlns:xlink="http://www.w3.org/1999/xlink" content-type="dwc:institutional_code" xlink:type="simple">NIAES</named-content>); 1♂, Shirane-onsen, Katashina Vil., Gunma Pref., Kantô-Kôshin, JAPAN, 12.VII.1991, M. Yoshida leg. (<abbrev xmlns:xlink="http://www.w3.org/1999/xlink" xlink:title="light traps" id="ABBRID0E46IM" xlink:type="simple">LT</abbrev>) (<named-content xmlns:xlink="http://www.w3.org/1999/xlink" content-type="dwc:institutional_code" xlink:type="simple">NIAES</named-content>);1♀, Mt. Fujiwaradake, Mie Pref., Tôkai, JAPAN, 3.IX.1996, A. Kawazoe leg. (<named-content xmlns:xlink="http://www.w3.org/1999/xlink" content-type="dwc:institutional_code" xlink:type="simple">KPMNH</named-content>); 1♀, Takaosan, Kyôto Pref., Kinki, JAPAN, 1.X.1958 (<abbrev xmlns:xlink="http://www.w3.org/1999/xlink" content-type="institution" xlink:title="Museum of Nature and Human Activities, Sanda, Japan" id="ABBRID0ELAJM" xlink:type="simple">MNHA</abbrev>-<abbrev xmlns:xlink="http://www.w3.org/1999/xlink" xlink:title="S. Momoi collection at MNHA" id="ABBRID0EQAJM" xlink:type="simple">SMCM</abbrev>); 1♀, Kogagawa, Wakayama Pref., Kinki, JAPAN, 20.IX.1957, S. Momoi leg. (<abbrev xmlns:xlink="http://www.w3.org/1999/xlink" content-type="institution" xlink:title="Museum of Nature and Human Activities, Sanda, Japan" id="ABBRID0EUAJM" xlink:type="simple">MNHA</abbrev>-<abbrev xmlns:xlink="http://www.w3.org/1999/xlink" xlink:title="S. Momoi collection at MNHA" id="ABBRID0EZAJM" xlink:type="simple">SMCM</abbrev>); 1♂, Teragawa, Hongawa, Kôchi Pref., Shikoku, JAPAN, 25.VII.1991, I. Yamashita leg. (<named-content xmlns:xlink="http://www.w3.org/1999/xlink" content-type="dwc:institutional_code" xlink:type="simple">NIAES</named-content>); 3♀♀4♂♂, Mt. Hiko (700 m alt.), Fukuoka Pref., Kyûshû, JAPAN, 29.V–9.VI.1989 (1♂), 9.VI.1989 (1♂), 29.VI–10.VII.1989 (2♂♂), 10–20.VII.1989 (1♀), 11–18.IX.1989 (1♀), 18–25.IX.1989 (1♀), K. Takeno &amp; M. Sharkey leg. (<abbrev xmlns:xlink="http://www.w3.org/1999/xlink" content-type="institution" xlink:title="Utah State University Insect Collection" id="ABBRID0ECBJM" xlink:type="simple">EMUS</abbrev>); 2♀♀1♂, Yufuin, Ōita Pref., Kyûshû, JAPAN, 4.VII.1981, S. Yoshimatsu leg. (<named-content xmlns:xlink="http://www.w3.org/1999/xlink" content-type="dwc:institutional_code" xlink:type="simple">NIAES</named-content>); 1♀, Hacchobaru, Mts. Kujû, Ōita Pref., Kyûshû, JAPAN, 14.VII.1984, S. Yoshimatsu leg. (<abbrev xmlns:xlink="http://www.w3.org/1999/xlink" xlink:title="light traps" id="ABBRID0EMBJM" xlink:type="simple">LT</abbrev>) (<named-content xmlns:xlink="http://www.w3.org/1999/xlink" content-type="dwc:institutional_code" xlink:type="simple">NIAES</named-content>); 1♂, Yunoo, Kirishima, Kagoshima Pref., Kyûshû, JAPAN, 3.VII.1958, H. Maebara leg. (<abbrev xmlns:xlink="http://www.w3.org/1999/xlink" content-type="institution" xlink:title="Museum of Nature and Human Activities, Sanda, Japan" id="ABBRID0EVBJM" xlink:type="simple">MNHA</abbrev>-<abbrev xmlns:xlink="http://www.w3.org/1999/xlink" xlink:title="S. Momoi collection at MNHA" id="ABBRID0E1BJM" xlink:type="simple">SMCM</abbrev>).</p></tp:treatment-sec><tp:treatment-sec sec-type="distribution" id="SECID0E5BJM"><title>Distribution.</title><p>Eastern Palaearctic region.</p><p>JAPAN: [Hokkaidô]; [Hokuriku] Toyama; [Kantô-Kôshin] Tochigi and Gunma; [Tôkai] Mie; [Kinki] Kyôto and Wakayama; [Shikoku] Tokushima and Kôchi; [Kyûshû] Fukuoka, Ōita, and Kagoshima.</p></tp:treatment-sec><tp:treatment-sec sec-type="Bionomics" id="SECID0EECJM"><title>Bionomics.</title><p>Unknown.</p></tp:treatment-sec><tp:treatment-sec sec-type="Differential diagnosis" id="SECID0EJCJM"><title>Differential diagnosis.</title><p>This species has a very similar colour pattern to <italic><tp:taxon-name><tp:taxon-name-part taxon-name-part-type="genus" reg="Enicospilus">E.</tp:taxon-name-part> <tp:taxon-name-part taxon-name-part-type="species" reg="combustus">combustus</tp:taxon-name-part></tp:taxon-name></italic> and some specimens have been misidentified as <italic><tp:taxon-name><tp:taxon-name-part taxon-name-part-type="genus" reg="Enicospilus">E.</tp:taxon-name-part> <tp:taxon-name-part taxon-name-part-type="species" reg="combustus">combustus</tp:taxon-name-part></tp:taxon-name></italic>. The two species can be distinguished by many characters, such as (in <italic><tp:taxon-name><tp:taxon-name-part taxon-name-part-type="genus" reg="Enicospilus">E.</tp:taxon-name-part> <tp:taxon-name-part taxon-name-part-type="species" reg="sharkeyi">sharkeyi</tp:taxon-name-part></tp:taxon-name></italic> sp. nov.) shorter and stouter mandible (Fig. <xref ref-type="fig" rid="F43">43B, D</xref>), confluent proximal and distal sclerites (Fig. <xref ref-type="fig" rid="F43">43F</xref>), smaller central sclerites (Fig. <xref ref-type="fig" rid="F43">43F</xref>), etc. <italic><tp:taxon-name><tp:taxon-name-part taxon-name-part-type="genus" reg="Enicospilus">Enicospilus</tp:taxon-name-part> <tp:taxon-name-part taxon-name-part-type="species" reg="sharkeyi">sharkeyi</tp:taxon-name-part></tp:taxon-name></italic> sp. nov. also resembles <italic><tp:taxon-name><tp:taxon-name-part taxon-name-part-type="genus" reg="Enicospilus">E.</tp:taxon-name-part> <tp:taxon-name-part taxon-name-part-type="species" reg="ramidulus">ramidulus</tp:taxon-name-part></tp:taxon-name></italic> and <italic><tp:taxon-name><tp:taxon-name-part taxon-name-part-type="genus" reg="Enicospilus">E.</tp:taxon-name-part> <tp:taxon-name-part taxon-name-part-type="species" reg="melanocarpus">melanocarpus</tp:taxon-name-part></tp:taxon-name></italic> in morphology, but can readily be separated by the darker mesosoma (Fig. <xref ref-type="fig" rid="F43">43A, E</xref>), narrower face (Fig. <xref ref-type="fig" rid="F43">43B</xref>), etc.</p></tp:treatment-sec><tp:treatment-sec sec-type="description" id="SECID0EFFJM"><title>Description.</title><p>Female (n = 15). Body length 19.0–22.5 (<abbrev xmlns:xlink="http://www.w3.org/1999/xlink" xlink:title="holotype" id="ABBRID0ELFJM" xlink:type="simple">HT</abbrev>: ca. 21.0) mm.</p><p>Head with <abbrev xmlns:xlink="http://www.w3.org/1999/xlink" xlink:title="Geno-Orbital Index" id="ABBRID0ERFJM" xlink:type="simple">GOI</abbrev> = 2.3–2.6 (<abbrev xmlns:xlink="http://www.w3.org/1999/xlink" xlink:title="holotype" id="ABBRID0EVFJM" xlink:type="simple">HT</abbrev>: 2.5) (Fig. <xref ref-type="fig" rid="F43">43D</xref>). Lower face 0.7–0.8× (<abbrev xmlns:xlink="http://www.w3.org/1999/xlink" xlink:title="holotype" id="ABBRID0E4FJM" xlink:type="simple">HT</abbrev>: 0.8) as wide as high, strongly shiny, punctate with rather long setae (Fig. <xref ref-type="fig" rid="F43">43B, D</xref>). Clypeus 1.4–1.7× (<abbrev xmlns:xlink="http://www.w3.org/1999/xlink" xlink:title="holotype" id="ABBRID0EFGJM" xlink:type="simple">HT</abbrev>: 1.6) as wide as high, punctate with setae, entirely moderately convex in profile, ventral margin impressed (Fig. <xref ref-type="fig" rid="F43">43B, D</xref>). Malar space 0.3–0.4× (<abbrev xmlns:xlink="http://www.w3.org/1999/xlink" xlink:title="holotype" id="ABBRID0ENGJM" xlink:type="simple">HT</abbrev>: 0.3) as long as basal mandibular width (Fig. <xref ref-type="fig" rid="F43">43B, D</xref>). Mandible moderately twisted by 20–30° (<abbrev xmlns:xlink="http://www.w3.org/1999/xlink" xlink:title="holotype" id="ABBRID0EVGJM" xlink:type="simple">HT</abbrev>: ca. 25°), moderately long, evenly narrowed, outer surface with diagonal setose groove (Fig. <xref ref-type="fig" rid="F43">43B, D</xref>). Upper tooth of mandible 1.5–1.7× (<abbrev xmlns:xlink="http://www.w3.org/1999/xlink" xlink:title="holotype" id="ABBRID0E4GJM" xlink:type="simple">HT</abbrev>: 1.5) as long as lower (Fig. <xref ref-type="fig" rid="F43">43B</xref>). Frons, vertex, and gena strongly shiny with fine setae (Fig. <xref ref-type="fig" rid="F43">43B–D</xref>). Posterior ocellus close to eye (Fig. <xref ref-type="fig" rid="F43">43B–D</xref>). Ventral end of occipital carina joining oral carina. Antennae with 56–60 (<abbrev xmlns:xlink="http://www.w3.org/1999/xlink" xlink:title="holotype" id="ABBRID0ENHJM" xlink:type="simple">HT</abbrev>: 58) flagellomeres; first flagellomere 1.6–1.8× (<abbrev xmlns:xlink="http://www.w3.org/1999/xlink" xlink:title="holotype" id="ABBRID0ERHJM" xlink:type="simple">HT</abbrev>: 1.8) as long as second; 20<sup>th</sup> flagellomere 2.3–2.8× (<abbrev xmlns:xlink="http://www.w3.org/1999/xlink" xlink:title="holotype" id="ABBRID0EXHJM" xlink:type="simple">HT</abbrev>: 2.3) as long as wide.</p><p>Mesosoma entirely shiny with setae (Fig. <xref ref-type="fig" rid="F43">43E</xref>). Pronotum diagonally wrinkled to punctate (Fig. <xref ref-type="fig" rid="F43">43E</xref>). Mesoscutum 1.4–1.5× (<abbrev xmlns:xlink="http://www.w3.org/1999/xlink" xlink:title="holotype" id="ABBRID0EFIJM" xlink:type="simple">HT</abbrev>: 1.5) as long as maximum width, moderately shiny and finely punctate to smooth with setae, and evenly rounded in profile (Fig. <xref ref-type="fig" rid="F43">43E</xref>). Notauli absent (Fig. <xref ref-type="fig" rid="F43">43E</xref>). Scutellum moderately convex, smooth, with lateral longitudinal carinae along anterior 0.7–1.0 (<abbrev xmlns:xlink="http://www.w3.org/1999/xlink" xlink:title="holotype" id="ABBRID0ERIJM" xlink:type="simple">HT</abbrev>: 1.0) of scutellum. Epicnemium densely punctate with setae. Epicnemial carina slightly curved and inclined to anterior, dorsal end close to anterior margin of mesopleuron but not reaching (Fig. <xref ref-type="fig" rid="F43">43E</xref>). Mesopleuron entirely longitudinally wrinkled to punctostriate (Fig. <xref ref-type="fig" rid="F43">43E</xref>). Submetapleural carina weakly broadened anteriorly (Fig. <xref ref-type="fig" rid="F43">43E</xref>). Metapleuron densely punctate (Fig. <xref ref-type="fig" rid="F43">43E</xref>). Propodeum evenly rounded in profile; anterior transverse carina complete; anterior area longitudinally striate; spiracular area finely punctate with fine setae; posterior area moderately wrinkled; propodeal spiracle elliptical and not joining pleural carina by ridge (Fig. <xref ref-type="fig" rid="F43">43E</xref>).</p><p>Wings (Fig. <xref ref-type="fig" rid="F43">43F</xref>). Fore wing length 12.0–13.5 (<abbrev xmlns:xlink="http://www.w3.org/1999/xlink" xlink:title="holotype" id="ABBRID0EPJJM" xlink:type="simple">HT</abbrev>: ca. 13.0) mm with <abbrev xmlns:xlink="http://www.w3.org/1999/xlink" xlink:title="Alar Index" id="ABBRID0ETJJM" xlink:type="simple">AI</abbrev> = 0.3–0.4 (<abbrev xmlns:xlink="http://www.w3.org/1999/xlink" xlink:title="holotype" id="ABBRID0EXJJM" xlink:type="simple">HT</abbrev>: 0.4), <abbrev xmlns:xlink="http://www.w3.org/1999/xlink" xlink:title="Cubital Index" id="ABBRID0E2JJM" xlink:type="simple">CI</abbrev> = 0.3–0.4 (<abbrev xmlns:xlink="http://www.w3.org/1999/xlink" xlink:title="holotype" id="ABBRID0E6JJM" xlink:type="simple">HT</abbrev>: 0.4), <abbrev xmlns:xlink="http://www.w3.org/1999/xlink" xlink:title="Discoidal Index" id="ABBRID0EDKJM" xlink:type="simple">DI</abbrev> = 0.4, <abbrev xmlns:xlink="http://www.w3.org/1999/xlink" xlink:title="Intercubital Index" id="ABBRID0EHKJM" xlink:type="simple">ICI</abbrev> = 0.3–0.4 (<abbrev xmlns:xlink="http://www.w3.org/1999/xlink" xlink:title="holotype" id="ABBRID0ELKJM" xlink:type="simple">HT</abbrev>: 0.4), <abbrev xmlns:xlink="http://www.w3.org/1999/xlink" xlink:title="Second Discoidal Index" id="ABBRID0EPKJM" xlink:type="simple">SDI</abbrev> = 1.2–1.3 (<abbrev xmlns:xlink="http://www.w3.org/1999/xlink" xlink:title="holotype" id="ABBRID0ETKJM" xlink:type="simple">HT</abbrev>: 1.3), <abbrev xmlns:xlink="http://www.w3.org/1999/xlink" xlink:title="Sinuousness Index" id="ABBRID0EXKJM" xlink:type="simple">SI</abbrev> = 0.1, <abbrev xmlns:xlink="http://www.w3.org/1999/xlink" xlink:title="Second Recurrent Index" id="ABBRID0E2KJM" xlink:type="simple">SRI</abbrev> = 0.3; vein 1m-cu&amp;M slightly sinuous; vein 2r&amp;RS almost straight; vein RS evenly curved; fenestra and sclerites of discosubmarginal cell as in Fig. <xref ref-type="fig" rid="F43">43F</xref>; proximal sclerite triangular, strongly pigmented, confluent with strongly pigmented distal sclerite; central sclerite suboval, small and less than 1.0× as wide as maximum thickness of 2r&amp;RS, strongly pigmented, and positioned in medio-distal part of fenestra; proximal corner of marginal cell evenly setose; posterodistal corner of second discal cell 70–85° (<abbrev xmlns:xlink="http://www.w3.org/1999/xlink" xlink:title="holotype" id="ABBRID0EDLJM" xlink:type="simple">HT</abbrev>: ca. 85°) and of subbasal cell 85–90° (<abbrev xmlns:xlink="http://www.w3.org/1999/xlink" xlink:title="holotype" id="ABBRID0EHLJM" xlink:type="simple">HT</abbrev>: ca. 85°); vein 1cu-a subinterstitial or antefurcal to M&amp;RS by less than 0.2× length of 1cu-a (<abbrev xmlns:xlink="http://www.w3.org/1999/xlink" xlink:title="holotype" id="ABBRID0ELLJM" xlink:type="simple">HT</abbrev>: antefurcal by 0.2×). Hind wing with <abbrev xmlns:xlink="http://www.w3.org/1999/xlink" xlink:title="Nervellar Index" id="ABBRID0EPLJM" xlink:type="simple">NI</abbrev> = 1.1–1.4 (<abbrev xmlns:xlink="http://www.w3.org/1999/xlink" xlink:title="holotype" id="ABBRID0ETLJM" xlink:type="simple">HT</abbrev>: 1.4); vein RS basally slightly bowed and straight; vein RA with 6–8 (<abbrev xmlns:xlink="http://www.w3.org/1999/xlink" xlink:title="holotype" id="ABBRID0EXLJM" xlink:type="simple">HT</abbrev>: 8) uniform hamuli.</p><p>Legs. Hind leg with coxa in profile 1.7–1.8× (<abbrev xmlns:xlink="http://www.w3.org/1999/xlink" xlink:title="holotype" id="ABBRID0E4LJM" xlink:type="simple">HT</abbrev>: 1.8) as long as deep; basitarsus 2.0–2.1× (<abbrev xmlns:xlink="http://www.w3.org/1999/xlink" xlink:title="holotype" id="ABBRID0EBMJM" xlink:type="simple">HT</abbrev>: 2.0) as long as second tarsomere; fourth tarsomere 4.3–5.0× (<abbrev xmlns:xlink="http://www.w3.org/1999/xlink" xlink:title="holotype" id="ABBRID0EFMJM" xlink:type="simple">HT</abbrev>: 5.0) as long as wide; tarsal claw simply pectinate.</p><p>Metasoma with <abbrev xmlns:xlink="http://www.w3.org/1999/xlink" xlink:title="Dorsal Metasomal Index" id="ABBRID0ELMJM" xlink:type="simple">DMI</abbrev> = 1.3–1.4 (<abbrev xmlns:xlink="http://www.w3.org/1999/xlink" xlink:title="holotype" id="ABBRID0EPMJM" xlink:type="simple">HT</abbrev>: 1.4), <abbrev xmlns:xlink="http://www.w3.org/1999/xlink" xlink:title="Petiolar Index" id="ABBRID0ETMJM" xlink:type="simple">PI</abbrev> = 3.0–3.2 (<abbrev xmlns:xlink="http://www.w3.org/1999/xlink" xlink:title="holotype" id="ABBRID0EXMJM" xlink:type="simple">HT</abbrev>: 3.1), <abbrev xmlns:xlink="http://www.w3.org/1999/xlink" xlink:title="Thyridium Index" id="ABBRID0E2MJM" xlink:type="simple">THI</abbrev> = 3.0–3.3 (<abbrev xmlns:xlink="http://www.w3.org/1999/xlink" xlink:title="holotype" id="ABBRID0E6MJM" xlink:type="simple">HT</abbrev>: 3.2); thyridium oval and rather small; ovipositor sheath not longer than posterior depth of metasoma (Fig. <xref ref-type="fig" rid="F43">43A</xref>).</p><p>Colour (Fig. <xref ref-type="fig" rid="F43">43</xref>). Entirely testaceous except for apex of mandible, mesoscutum, mesopleuron, and T6–8 blackish. Wings weakly infuscate; sclerites pigmented and amber; veins red-brown.</p><p>Male (n = 10). Very similar to female.</p></tp:treatment-sec><tp:treatment-sec sec-type="remarks" id="SECID0EONJM"><title>Remarks.</title><p>This species is morphologically very stable except that the mesosoma varies from entirely dark to reddish.</p><fig id="F43" position="float" orientation="portrait"><object-id xmlns:xlink="http://www.w3.org/1999/xlink" content-type="doi" xlink:type="simple">10.3897/zookeys.990.55542.figure43</object-id><object-id xmlns:xlink="http://www.w3.org/1999/xlink" content-type="arpha" xlink:type="simple">64F94486-0D26-5D98-B052-808D1E3FE86A</object-id><label>Figure 43.</label><caption><p><italic><tp:taxon-name><tp:taxon-name-part taxon-name-part-type="genus" reg="Enicospilus">Enicospilus</tp:taxon-name-part> <tp:taxon-name-part taxon-name-part-type="species" reg="sharkeyi">sharkeyi</tp:taxon-name-part></tp:taxon-name></italic> Shimizu, sp. nov. ♀ (<bold>A–E</bold><abbrev xmlns:xlink="http://www.w3.org/1999/xlink" xlink:title="holotype" id="ABBRID0EIOJM" xlink:type="simple">HT</abbrev><bold>F</bold><abbrev xmlns:xlink="http://www.w3.org/1999/xlink" xlink:title="paratype" id="ABBRID0EOOJM" xlink:type="simple">PT</abbrev>) from Japan <bold>A</bold> habitus <bold>B</bold> head, frontal view <bold>C</bold> head, dorsal view <bold>D</bold> head, lateral view <bold>E</bold> mesosoma, lateral view <bold>F</bold> central part of fore wing.</p></caption><graphic xmlns:xlink="http://www.w3.org/1999/xlink" xlink:href="zookeys-990-001-g043.jpg" position="float" orientation="portrait" xlink:type="simple" id="oo_473809.jpg"><uri content-type="original_file" xlink:type="simple">https://binary.pensoft.net/fig/473809</uri></graphic></fig></tp:treatment-sec></tp:taxon-treatment>
