# Supplementary material for: Integrative taxonomy and analysis of species richness patterns of nocturnal Darwin wasps of the genus Enicospilus Stephens (Hymenoptera, Ichneumonidae, Ophioninae) in Japan
Source: Zookeys. 2020 Nov 10;990:1–144. doi: 10.3897/zookeys.990.55542 (PMC7674391; doi:10.3897/zookeys.990.55542)
Supplement: XML Treatment for Enicospilus takakuwai [file zookeys.990.55542-treatment41.xml]

<!DOCTYPE tp:taxon-treatment
  PUBLIC "-//TaxonX//DTD Taxonomic Treatment Publishing DTD v0 20100105//EN" "tax-treatment-NSO.dtd">
<tp:taxon-treatment xmlns:tp="http://www.plazi.org/taxpub"><tp:treatment-meta><kwd-group><label>Taxon classification</label><kwd><named-content xmlns:xlink="http://www.w3.org/1999/xlink" content-type="kingdom">Animalia</named-content></kwd><kwd><named-content xmlns:xlink="http://www.w3.org/1999/xlink" content-type="order">Hymenoptera</named-content></kwd><kwd><named-content xmlns:xlink="http://www.w3.org/1999/xlink" content-type="family">Ichneumonidae</named-content></kwd></kwd-group><mixed-citation publication-type="journal"><person-group><name><surname>Shimizu</surname><given-names>So</given-names></name><name><surname>Broad</surname><given-names>Gavin R.</given-names></name><name><surname>Maeto</surname><given-names>Kaoru</given-names></name></person-group><article-title>Integrative taxonomy and analysis of species richness patterns of nocturnal Darwin wasps of the genus <italic><tp:taxon-name><tp:taxon-name-part taxon-name-part-type="genus" reg="Enicospilus">Enicospilus</tp:taxon-name-part></tp:taxon-name></italic> Stephens (<tp:taxon-name><tp:taxon-name-part taxon-name-part-type="order">Hymenoptera</tp:taxon-name-part></tp:taxon-name>, <tp:taxon-name><tp:taxon-name-part taxon-name-part-type="family">Ichneumonidae</tp:taxon-name-part></tp:taxon-name>, <tp:taxon-name><tp:taxon-name-part taxon-name-part-type="subfamily">Ophioninae</tp:taxon-name-part></tp:taxon-name>) in Japan</article-title><source>Zookeys</source><day>10</day><month>11</month><year>2020</year><volume>990</volume><fpage>1</fpage><lpage>144</lpage><pub-id pub-id-type="doi">10.3897/zookeys.990.55542</pub-id></mixed-citation></tp:treatment-meta><tp:nomenclature><tp:taxon-name><object-id xmlns:xlink="http://www.w3.org/1999/xlink" content-type="arpha" xlink:type="simple">D38784CF-1CA4-51CB-BC20-5286DEDB654E</object-id>
              <tp:taxon-name-part taxon-name-part-type="genus" reg="Enicospilus">Enicospilus</tp:taxon-name-part>
              <tp:taxon-name-part taxon-name-part-type="species" reg="takakuwai">takakuwai</tp:taxon-name-part>
              <object-id xmlns:xlink="http://www.w3.org/1999/xlink" content-type="zoobank" xlink:type="simple">http://zoobank.org/761D3C15-1EDF-4D58-AE38-FA778F7E9087</object-id>
            </tp:taxon-name><tp:taxon-authority>Shimizu</tp:taxon-authority><tp:taxon-status xmlns:xlink="http://www.w3.org/1999/xlink" xlink:type="simple">sp. nov.</tp:taxon-status><xref ref-type="fig" rid="F48">Figure 48</xref></tp:nomenclature><tp:treatment-sec sec-type="etymology" id="SECID0EYELM"><title>Etymology.</title><p>The specific name is derived from the name of the collector of the holotype specimen, a famous Japanese insect taxonomist, Masatoshi Takakuwa.</p></tp:treatment-sec><tp:treatment-sec sec-type="Type series" id="SECID0E4ELM"><title>Type series.</title><p>A holotype male only.</p><p><abbrev xmlns:xlink="http://www.w3.org/1999/xlink" xlink:title="holotype" id="ABBRID0EEFLM" xlink:type="simple">HT</abbrev>: ♂, Tairoike, Miyake-jima, Izu Iss., Tôkyô, Kantô-Kôshin, JAPAN, 10–11.VI.2010, M. Takakuwa leg. (<named-content xmlns:xlink="http://www.w3.org/1999/xlink" content-type="dwc:institutional_code" xlink:type="simple">KPMNH</named-content>).</p></tp:treatment-sec><tp:treatment-sec sec-type="distribution" id="SECID0ENFLM"><title>Distribution.</title><p>Eastern Palaearctic region.</p><p>JAPAN: [Kantô-Kôshin] Tôkyô (Miyake-jima Island).</p></tp:treatment-sec><tp:treatment-sec sec-type="Bionomics" id="SECID0ETFLM"><title>Bionomics.</title><p>Unknown.</p></tp:treatment-sec><tp:treatment-sec sec-type="Differential diagnosis" id="SECID0EYFLM"><title>Differential diagnosis.</title><p>This species is more or less similar to <italic><tp:taxon-name><tp:taxon-name-part taxon-name-part-type="genus" reg="Enicospilus">E.</tp:taxon-name-part> <tp:taxon-name-part taxon-name-part-type="species" reg="laqueatus">laqueatus</tp:taxon-name-part></tp:taxon-name></italic>, but easily distinguished by the position and shape of the central sclerite: central sclerite positioned in the anterodistal part of the fenestra, smaller and moderately sclerotised in <italic><tp:taxon-name><tp:taxon-name-part taxon-name-part-type="genus" reg="Enicospilus">E.</tp:taxon-name-part> <tp:taxon-name-part taxon-name-part-type="species" reg="takakuwai">takakuwai</tp:taxon-name-part></tp:taxon-name></italic> sp. nov., as in Fig. <xref ref-type="fig" rid="F48">48F</xref>, but positioned in the centrodistal part of the fenestra, larger and strongly sclerotised in <italic><tp:taxon-name><tp:taxon-name-part taxon-name-part-type="genus" reg="Enicospilus">E.</tp:taxon-name-part> <tp:taxon-name-part taxon-name-part-type="species" reg="laqueatus">laqueatus</tp:taxon-name-part></tp:taxon-name></italic>, as in Fig. <xref ref-type="fig" rid="F24">24F</xref>.</p></tp:treatment-sec><tp:treatment-sec sec-type="description" id="SECID0EHHLM"><title>Description.</title><p>Male (<abbrev xmlns:xlink="http://www.w3.org/1999/xlink" xlink:title="holotype" id="ABBRID0ENHLM" xlink:type="simple">HT</abbrev>). Body length ca. 16.5 mm.</p><p>Head with <abbrev xmlns:xlink="http://www.w3.org/1999/xlink" xlink:title="Geno-Orbital Index" id="ABBRID0ETHLM" xlink:type="simple">GOI</abbrev> = 3.2 (Fig. <xref ref-type="fig" rid="F48">48D</xref>). Lower face 0.8× as wide as high, strongly shiny, finely punctate with setae (Fig. <xref ref-type="fig" rid="F48">48B, D</xref>). Clypeus 1.5× as wide as high, finely punctate with setae, convex in profile, and ventral margin acute (Fig. <xref ref-type="fig" rid="F48">48B, D</xref>). Malar space 0.4× as long as basal mandibular width (Fig. <xref ref-type="fig" rid="F48">48B, D</xref>). Mandible moderately twisted by 15°, moderately long, evenly narrowed, outer surface with diagonal setose groove (Fig. <xref ref-type="fig" rid="F48">48B, D</xref>). Upper tooth of mandible 1.4× as long as lower (Fig. <xref ref-type="fig" rid="F48">48B</xref>). Frons, vertex and gena strongly shiny with fine setae (Fig. <xref ref-type="fig" rid="F48">48B–D</xref>). Posterior ocellus touching eye (Fig. <xref ref-type="fig" rid="F48">48B–D</xref>). Ventral end of occipital carina joining oral carina. Antennae with 59 flagellomeres; first flagellomere 1.8× as long as second; 20<sup>th</sup> flagellomere 2.1× as long as wide.</p><p>Mesosoma entirely rather weakly shiny with fine setae (Fig. <xref ref-type="fig" rid="F48">48E</xref>). Pronotum fairly extensively diagonally striate (Fig. <xref ref-type="fig" rid="F48">48E</xref>). Mesoscutum 1.5× as long as maximum width, finely punctate, and evenly rounded in profile (Fig. <xref ref-type="fig" rid="F48">48E</xref>). Notauli absent (Fig. <xref ref-type="fig" rid="F48">48E</xref>). Scutellum with lateral longitudinal carinae along entire length of scutellum. Epicnemium punctate with setae. Epicnemial carina strong, almost straight, inclined to anterior, dorsal end not reaching anterior margin of mesopleuron (Fig. <xref ref-type="fig" rid="F48">48E</xref>). Meso- and metapleuron evenly moderately longitudinally striate (Fig. <xref ref-type="fig" rid="F48">48E</xref>). Submetapleural carina broadened anteriorly (Fig. <xref ref-type="fig" rid="F48">48E</xref>). Propodeum declivous in profile; anterior transverse carina complete; anterior area longitudinally striate; spiracular area smooth; posterior area entirely moderately reticulate; propodeal spiracle elliptical and joining pleural carina by ridge (Fig. <xref ref-type="fig" rid="F48">48E</xref>).</p><p>Wings (Fig. <xref ref-type="fig" rid="F48">48F</xref>). Fore wing length ca. 11.0 mm with <abbrev xmlns:xlink="http://www.w3.org/1999/xlink" xlink:title="Alar Index" id="ABBRID0EBKLM" xlink:type="simple">AI</abbrev> = 0.4, <abbrev xmlns:xlink="http://www.w3.org/1999/xlink" xlink:title="Cubital Index" id="ABBRID0EFKLM" xlink:type="simple">CI</abbrev> = 0.4, <abbrev xmlns:xlink="http://www.w3.org/1999/xlink" xlink:title="Discoidal Index" id="ABBRID0EJKLM" xlink:type="simple">DI</abbrev> = 0.3, <abbrev xmlns:xlink="http://www.w3.org/1999/xlink" xlink:title="Intercubital Index" id="ABBRID0ENKLM" xlink:type="simple">ICI</abbrev> = 0.5, <abbrev xmlns:xlink="http://www.w3.org/1999/xlink" xlink:title="Second Discoidal Index" id="ABBRID0ERKLM" xlink:type="simple">SDI</abbrev> = 1.3, <abbrev xmlns:xlink="http://www.w3.org/1999/xlink" xlink:title="Sinuousness Index" id="ABBRID0EVKLM" xlink:type="simple">SI</abbrev> = 0.1, <abbrev xmlns:xlink="http://www.w3.org/1999/xlink" xlink:title="Second Recurrent Index" id="ABBRID0EZKLM" xlink:type="simple">SRI</abbrev> = 0.3; vein 1m-cu&amp;M evenly weakly curved; vein 2r&amp;RS almost straight; vein RS evenly curved; fenestra and sclerites of discosubmarginal cell as in Fig. <xref ref-type="fig" rid="F48">48F</xref>; proximal sclerite triangular, not confluent with distal sclerite, strongly pigmented; central sclerite D-shaped, moderately sclerotised, and positioned in anterodistal part of fenestra; distal sclerite weakly pigmented; proximal corner of marginal cell rather sparsely setose, but without glabrous area; posterodistal corner of second discal cell ca. 100° and of subbasal cell ca. 90°; vein 1cu-a antefurcal to M&amp;RS by 0.2× length of 1cu-a. Hind wing with <abbrev xmlns:xlink="http://www.w3.org/1999/xlink" xlink:title="Nervellar Index" id="ABBRID0EBLLM" xlink:type="simple">NI</abbrev> = 2.3; vein RS straight; vein RA with 7 uniform hamuli.</p><p>Legs. Hind leg with coxa in profile 1.7× as long as deep; basitarsus 1.9× as long as second tarsomere; fourth tarsomere 3.3× as long as wide; tarsal claw simply pectinate.</p><p>Metasoma with <abbrev xmlns:xlink="http://www.w3.org/1999/xlink" xlink:title="Dorsal Metasomal Index" id="ABBRID0EILLM" xlink:type="simple">DMI</abbrev> = 1.4, <abbrev xmlns:xlink="http://www.w3.org/1999/xlink" xlink:title="Petiolar Index" id="ABBRID0EMLLM" xlink:type="simple">PI</abbrev> = 3.3, <abbrev xmlns:xlink="http://www.w3.org/1999/xlink" xlink:title="Thyridium Index" id="ABBRID0EQLLM" xlink:type="simple">THI</abbrev> = 4.5; thyridium oval.</p><p>Colour (Fig. <xref ref-type="fig" rid="F48">48</xref>). Head and mesosoma entirely yellow-brown except for apex of mandible black. Metasoma dark brown. Wings hyaline. Fore wing sclerites pigmented and amber. Wing veins red-brown to amber.</p><p>Female. Unknown.</p><fig id="F48" position="float" orientation="portrait"><object-id xmlns:xlink="http://www.w3.org/1999/xlink" content-type="doi" xlink:type="simple">10.3897/zookeys.990.55542.figure48</object-id><object-id xmlns:xlink="http://www.w3.org/1999/xlink" content-type="arpha" xlink:type="simple">72B02352-F1AB-529E-9A53-E209C1DD62DC</object-id><label>Figure 48.</label><caption><p><italic><tp:taxon-name><tp:taxon-name-part taxon-name-part-type="genus" reg="Enicospilus">Enicospilus</tp:taxon-name-part> <tp:taxon-name-part taxon-name-part-type="species" reg="takakuwai">takakuwai</tp:taxon-name-part></tp:taxon-name></italic> Shimizu, sp. nov. ♂ (<abbrev xmlns:xlink="http://www.w3.org/1999/xlink" xlink:title="holotype" id="ABBRID0EOMLM" xlink:type="simple">HT</abbrev>) from Japan <bold>A</bold> habitus <bold>B</bold> head, frontal view <bold>C</bold> head, dorsal view <bold>D</bold> head, lateral view <bold>E</bold> mesosoma, lateral view <bold>F</bold> central part of fore wing.</p></caption><graphic xmlns:xlink="http://www.w3.org/1999/xlink" xlink:href="zookeys-990-001-g048.jpg" position="float" orientation="portrait" xlink:type="simple" id="oo_473814.jpg"><uri content-type="original_file" xlink:type="simple">https://binary.pensoft.net/fig/473814</uri></graphic></fig></tp:treatment-sec><tp:treatment-sec><!--Section generated to contain objects referenced in tp:taxon-treatment.--><fig id="F24" position="float" orientation="portrait"><object-id xmlns:xlink="http://www.w3.org/1999/xlink" content-type="doi" xlink:type="simple">10.3897/zookeys.990.55542.figure24</object-id><object-id xmlns:xlink="http://www.w3.org/1999/xlink" content-type="arpha" xlink:type="simple">7855C62C-CA5A-5C9E-AB5F-2E6ABE8374FF</object-id><label>Figure 24.</label><caption><p><italic><tp:taxon-name><tp:taxon-name-part taxon-name-part-type="genus" reg="Enicospilus">Enicospilus</tp:taxon-name-part> <tp:taxon-name-part taxon-name-part-type="species" reg="laqueatus">laqueatus</tp:taxon-name-part></tp:taxon-name></italic> (Enderlein, 1921) ♀ from Japan <bold>A</bold> habitus <bold>B</bold> head, frontal view <bold>C</bold> head, dorsal view <bold>D</bold> head, lateral view <bold>E</bold> mesosoma, lateral view <bold>F</bold> central part of fore wing.</p></caption><graphic xmlns:xlink="http://www.w3.org/1999/xlink" xlink:href="zookeys-990-001-g024.jpg" position="float" orientation="portrait" xlink:type="simple" id="oo_473790.jpg"><uri content-type="original_file" xlink:type="simple">https://binary.pensoft.net/fig/473790</uri></graphic></fig></tp:treatment-sec></tp:taxon-treatment>
