# Supplementary material for: Integrative taxonomy and analysis of species richness patterns of nocturnal Darwin wasps of the genus Enicospilus Stephens (Hymenoptera, Ichneumonidae, Ophioninae) in Japan
Source: Zookeys. 2020 Nov 10;990:1–144. doi: 10.3897/zookeys.990.55542 (PMC7674391; doi:10.3897/zookeys.990.55542)
Supplement: XML Treatment for Enicospilus tripartitus [file zookeys.990.55542-treatment42.xml]

<!DOCTYPE tp:taxon-treatment
  PUBLIC "-//TaxonX//DTD Taxonomic Treatment Publishing DTD v0 20100105//EN" "tax-treatment-NSO.dtd">
<tp:taxon-treatment xmlns:tp="http://www.plazi.org/taxpub"><tp:treatment-meta><kwd-group><label>Taxon classification</label><kwd><named-content xmlns:xlink="http://www.w3.org/1999/xlink" content-type="kingdom">Animalia</named-content></kwd><kwd><named-content xmlns:xlink="http://www.w3.org/1999/xlink" content-type="order">Hymenoptera</named-content></kwd><kwd><named-content xmlns:xlink="http://www.w3.org/1999/xlink" content-type="family">Ichneumonidae</named-content></kwd></kwd-group><mixed-citation publication-type="journal"><person-group><name><surname>Shimizu</surname><given-names>So</given-names></name><name><surname>Broad</surname><given-names>Gavin R.</given-names></name><name><surname>Maeto</surname><given-names>Kaoru</given-names></name></person-group><article-title>Integrative taxonomy and analysis of species richness patterns of nocturnal Darwin wasps of the genus <italic><tp:taxon-name><tp:taxon-name-part taxon-name-part-type="genus" reg="Enicospilus">Enicospilus</tp:taxon-name-part></tp:taxon-name></italic> Stephens (<tp:taxon-name><tp:taxon-name-part taxon-name-part-type="order">Hymenoptera</tp:taxon-name-part></tp:taxon-name>, <tp:taxon-name><tp:taxon-name-part taxon-name-part-type="family">Ichneumonidae</tp:taxon-name-part></tp:taxon-name>, <tp:taxon-name><tp:taxon-name-part taxon-name-part-type="subfamily">Ophioninae</tp:taxon-name-part></tp:taxon-name>) in Japan</article-title><source>Zookeys</source><day>10</day><month>11</month><year>2020</year><volume>990</volume><fpage>1</fpage><lpage>144</lpage><pub-id pub-id-type="doi">10.3897/zookeys.990.55542</pub-id></mixed-citation></tp:treatment-meta><tp:nomenclature><tp:taxon-name><object-id xmlns:xlink="http://www.w3.org/1999/xlink" content-type="arpha" xlink:type="simple">47F1FED2-5261-5761-8359-E4F965015860</object-id>
              <tp:taxon-name-part taxon-name-part-type="genus" reg="Enicospilus">Enicospilus</tp:taxon-name-part>
              <tp:taxon-name-part taxon-name-part-type="species" reg="tripartitus">tripartitus</tp:taxon-name-part>
            </tp:taxon-name><tp:taxon-authority>Chiu, 1954</tp:taxon-authority><xref ref-type="fig" rid="F49">Figure 49</xref><tp:nomenclature-citation-list><tp:nomenclature-citation><tp:taxon-name>
                  <tp:taxon-name-part taxon-name-part-type="genus" reg="Enicospilus">Enicospilus</tp:taxon-name-part> <tp:taxon-name-part taxon-name-part-type="species" reg="tripartitus">tripartitus</tp:taxon-name-part></tp:taxon-name><comment>Chiu, 1954: 36; <abbrev xmlns:xlink="http://www.w3.org/1999/xlink" xlink:title="holotype" id="ABBRID0EZOLM" xlink:type="simple">HT</abbrev> ♀ from Taiwan, <named-content xmlns:xlink="http://www.w3.org/1999/xlink" content-type="dwc:institutional_code" xlink:type="simple">TARI</named-content>, examined.</comment></tp:nomenclature-citation></tp:nomenclature-citation-list></tp:nomenclature><tp:treatment-sec sec-type="material" id="SECID0ECPLM"><title>Specimens examined.</title><p>Total of 67 specimens (39♀♀26♂♂ and 2 unsexed): China (1♀), India (1♂), Japan (12♀♀14♂♂ and 1 unsexed), Nepal (24♀♀8♂♂ and 1 unsexed), Taiwan (2♀♀), unknown (3♂♂).</p><p>Type series: <abbrev xmlns:xlink="http://www.w3.org/1999/xlink" xlink:title="holotype" id="ABBRID0EJPLM" xlink:type="simple">HT</abbrev> ♀ of <italic><tp:taxon-name><tp:taxon-name-part taxon-name-part-type="genus" reg="Enicospilus">Enicospilus</tp:taxon-name-part> <tp:taxon-name-part taxon-name-part-type="species" reg="tripartitus">tripartitus</tp:taxon-name-part></tp:taxon-name></italic> Chiu, 1954, Taihoku, TAIWAN, 27.VIII.1937, J. Sonan leg. (<named-content xmlns:xlink="http://www.w3.org/1999/xlink" content-type="dwc:institutional_code" xlink:type="simple">TARI</named-content>); <abbrev xmlns:xlink="http://www.w3.org/1999/xlink" xlink:title="paratype" id="ABBRID0E4PLM" xlink:type="simple">PT</abbrev> ♂ of <italic><tp:taxon-name><tp:taxon-name-part taxon-name-part-type="genus" reg="Enicospilus">E.</tp:taxon-name-part> <tp:taxon-name-part taxon-name-part-type="species" reg="tripartitus">tripartitus</tp:taxon-name-part></tp:taxon-name></italic>, no data (<named-content xmlns:xlink="http://www.w3.org/1999/xlink" content-type="dwc:institutional_code" xlink:type="simple">NHMUK</named-content>).</p></tp:treatment-sec><tp:treatment-sec sec-type="distribution" id="SECID0ERQLM"><title>Distribution.</title><p>Eastern Palaearctic and Oriental regions (<xref ref-type="bibr" rid="B199">Yu et al. 2016</xref>).</p><p>JAPAN: [Tôhoku] Miyagi*; [Hokuriku] Niigata* and Ishikawa*; [Kantô-Kôshin] Kanagawa*; [Tôkai] Shizuoka*, Aichi*, and Mie*; [Chûgoku] Shimane* and Hiroshima (<xref ref-type="bibr" rid="B92">Maeto and Shimizu 2019</xref>; present study); [Shikoku] Tokushima* and Kôchi*; [Kyûshû] Ōita (<xref ref-type="bibr" rid="B18">Chiu 1954</xref>); [Ryûkyûs] Kagoshima* and Okinawa (<xref ref-type="bibr" rid="B18">Chiu 1954</xref>; <xref ref-type="bibr" rid="B144">Shimizu 2020</xref>; present study). *New records.</p></tp:treatment-sec><tp:treatment-sec sec-type="Bionomics" id="SECID0ENRLM"><title>Bionomics.</title><p>Unknown.</p></tp:treatment-sec><tp:treatment-sec sec-type="Differential diagnosis" id="SECID0ESRLM"><title>Differential diagnosis.</title><p>This species resembles <italic><tp:taxon-name><tp:taxon-name-part taxon-name-part-type="genus" reg="Enicospilus">E.</tp:taxon-name-part> <tp:taxon-name-part taxon-name-part-type="species" reg="laqueatus">laqueatus</tp:taxon-name-part></tp:taxon-name></italic>, <italic><tp:taxon-name><tp:taxon-name-part taxon-name-part-type="genus" reg="Enicospilus">E.</tp:taxon-name-part> <tp:taxon-name-part taxon-name-part-type="species" reg="pseudantennatus">pseudantennatus</tp:taxon-name-part></tp:taxon-name></italic>, and <italic><tp:taxon-name><tp:taxon-name-part taxon-name-part-type="genus" reg="Enicospilus">E.</tp:taxon-name-part> <tp:taxon-name-part taxon-name-part-type="species" reg="vestigator">vestigator</tp:taxon-name-part></tp:taxon-name></italic> in the shapes of the sclerites, but can easily be distinguished by the dense and stout setae and punctures of the outer mandibular surface (Fig. <xref ref-type="fig" rid="F49">49B, D</xref>), deep basal concavity of the outer mandibular surface (Fig. <xref ref-type="fig" rid="F49">49B, D</xref>), etc., as summarised in Table <xref ref-type="table" rid="T6">6</xref>.</p><fig id="F49" position="float" orientation="portrait"><object-id xmlns:xlink="http://www.w3.org/1999/xlink" content-type="doi" xlink:type="simple">10.3897/zookeys.990.55542.figure49</object-id><object-id xmlns:xlink="http://www.w3.org/1999/xlink" content-type="arpha" xlink:type="simple">CB855B29-935F-5B4C-A75D-6D7482493053</object-id><label>Figure 49.</label><caption><p><italic><tp:taxon-name><tp:taxon-name-part taxon-name-part-type="genus" reg="Enicospilus">Enicospilus</tp:taxon-name-part> <tp:taxon-name-part taxon-name-part-type="species" reg="tripartitus">tripartitus</tp:taxon-name-part></tp:taxon-name></italic> Chiu, 1954 ♂ from Japan <bold>A</bold> habitus <bold>B</bold> head, frontal view <bold>C</bold> head, dorsal view <bold>D</bold> head, lateral view <bold>E</bold> mesosoma, lateral view <bold>F</bold> central part of fore wing.</p></caption><graphic xmlns:xlink="http://www.w3.org/1999/xlink" xlink:href="zookeys-990-001-g049.jpg" position="float" orientation="portrait" xlink:type="simple" id="oo_473815.jpg"><uri content-type="original_file" xlink:type="simple">https://binary.pensoft.net/fig/473815</uri></graphic></fig></tp:treatment-sec><tp:treatment-sec><!--Section generated to contain objects referenced in tp:taxon-treatment.--><table-wrap id="T6" position="float" orientation="portrait"><label>Table 6.</label><caption><p>Comparison of diagnostic characters of <italic><tp:taxon-name><tp:taxon-name-part taxon-name-part-type="genus" reg="Enicospilus">Enicospilus</tp:taxon-name-part></tp:taxon-name></italic> species in Japan that share the triangular fore wing proximal sclerite, larger and strongly pigmented central sclerite, entirely testaceous body, and similar shape of fore wing veins: <italic><tp:taxon-name><tp:taxon-name-part taxon-name-part-type="genus" reg="Enicospilus">E.</tp:taxon-name-part> <tp:taxon-name-part taxon-name-part-type="species" reg="laqueatus">laqueatus</tp:taxon-name-part></tp:taxon-name></italic>, <italic><tp:taxon-name><tp:taxon-name-part taxon-name-part-type="genus" reg="Enicospilus">E.</tp:taxon-name-part> <tp:taxon-name-part taxon-name-part-type="species" reg="tripartitus">tripartitus</tp:taxon-name-part></tp:taxon-name></italic> and <italic><tp:taxon-name><tp:taxon-name-part taxon-name-part-type="genus" reg="Enicospilus">E.</tp:taxon-name-part> <tp:taxon-name-part taxon-name-part-type="species" reg="vestigator">vestigator</tp:taxon-name-part></tp:taxon-name></italic>.</p></caption><table id="TID0ERAEM" rules="all"><tbody><tr><th rowspan="2" colspan="1">Characters</th><th rowspan="1" colspan="3">Species</th></tr><tr><th rowspan="1" colspan="1">
                      <italic><tp:taxon-name>
                          <tp:taxon-name-part taxon-name-part-type="genus" reg="Enicospilus"/>
                          <tp:taxon-name-part taxon-name-part-type="species" reg="laqueatus">laqueatus</tp:taxon-name-part>
                        </tp:taxon-name></italic>
                    </th><th rowspan="1" colspan="1">
                      <italic><tp:taxon-name>
                          <tp:taxon-name-part taxon-name-part-type="genus" reg="Enicospilus"/>
                          <tp:taxon-name-part taxon-name-part-type="species" reg="tripartitus">tripartitus</tp:taxon-name-part>
                        </tp:taxon-name></italic>
                    </th><th rowspan="1" colspan="1">
                      <italic><tp:taxon-name>
                          <tp:taxon-name-part taxon-name-part-type="genus" reg="Enicospilus"/>
                          <tp:taxon-name-part taxon-name-part-type="species" reg="vestigator">vestigator</tp:taxon-name-part>
                        </tp:taxon-name></italic>
                    </th></tr><tr><td rowspan="1" colspan="1">Lower margin of clypeus</td><td rowspan="1" colspan="1">acute</td><td rowspan="1" colspan="1">blunt and impressed</td><td rowspan="1" colspan="1">blunt</td></tr><tr><td rowspan="1" colspan="1">Torsion of mandible</td><td rowspan="1" colspan="1">10–15°</td><td rowspan="1" colspan="1">10–12°</td><td rowspan="1" colspan="1">60–80°</td></tr><tr><td rowspan="1" colspan="1">Outer surface of mandible</td><td rowspan="1" colspan="1">with a diagonal groove</td><td rowspan="1" colspan="1">covered with dence and long setae</td><td rowspan="1" colspan="1">smooth</td></tr><tr><td rowspan="1" colspan="1">Basal concavity of mandibular outer surface</td><td rowspan="1" colspan="1">shallow</td><td rowspan="1" colspan="1">deep</td><td rowspan="1" colspan="1">shallow</td></tr><tr><td rowspan="1" colspan="1">Discosubmarginal cell</td><td rowspan="1" colspan="1">rather short</td><td rowspan="1" colspan="1">rather short</td><td rowspan="1" colspan="1">long</td></tr><tr><td rowspan="1" colspan="1">
                      <abbrev xmlns:xlink="http://www.w3.org/1999/xlink" xlink:title="Intercubital Index" id="ABBRID0EOIBM" xlink:type="simple">ICI</abbrev>
                    </td><td rowspan="1" colspan="1">0.4–0.5</td><td rowspan="1" colspan="1">0.5–0.7</td><td rowspan="1" colspan="1">0.6–0.9</td></tr></tbody></table></table-wrap></tp:treatment-sec><ref-list><ref id="B199"><mixed-citation xmlns:xlink="http://www.w3.org/1999/xlink" xlink:type="simple"><person-group><name name-style="western"><surname>Yu</surname><given-names>DSK</given-names></name><name name-style="western"><surname>van Achterberg</surname><given-names>C</given-names></name><name name-style="western"><surname>Horstmann</surname><given-names>K</given-names></name></person-group> (<year>2016</year>) Taxapad 2016, <tp:taxon-name><tp:taxon-name-part taxon-name-part-type="superfamily">Ichneumonoidea</tp:taxon-name-part></tp:taxon-name> 2015 Database on flash-drive. Nepean, Ontario, Canada. <ext-link xlink:type="simple" ext-link-type="uri" xlink:href="http://www.taxapad.com">www.taxapad.com</ext-link></mixed-citation></ref><ref id="B92"><mixed-citation xmlns:xlink="http://www.w3.org/1999/xlink" xlink:type="simple"><person-group><name name-style="western"><surname>Maeto</surname><given-names>K</given-names></name><name name-style="western"><surname>Shimizu</surname><given-names>S</given-names></name></person-group> (<year>2019</year>) <article-title>Ichneumonid wasps collected in a light trap at Mori, Tojyo-cho, Shobara-city, Hiroshima Prefecture, Southwest Honshu, Japan.</article-title><source>Miscellaneous reports of the Hiwa museum for Natural History</source><volume>60</volume>: <fpage>81</fpage>–<lpage>87</lpage>. [In Japanese with English title and summary]</mixed-citation></ref><ref id="B18"><mixed-citation xmlns:xlink="http://www.w3.org/1999/xlink" xlink:type="simple"><person-group><name name-style="western"><surname>Chiu</surname><given-names>SC</given-names></name></person-group> (<year>1954</year>) <article-title>On some <italic><tp:taxon-name><tp:taxon-name-part taxon-name-part-type="genus">Enicospilus</tp:taxon-name-part></tp:taxon-name></italic>-species from the Orient (<tp:taxon-name><tp:taxon-name-part taxon-name-part-type="order">Hymenoptera</tp:taxon-name-part></tp:taxon-name>: <tp:taxon-name><tp:taxon-name-part taxon-name-part-type="family">Ichneumonidae</tp:taxon-name-part></tp:taxon-name>).</article-title><source>Bulletin of the Taiwan Agricultural Research Institute</source><volume>13</volume>: <fpage>1</fpage>–<lpage>79</lpage>.</mixed-citation></ref><ref id="B144"><mixed-citation xmlns:xlink="http://www.w3.org/1999/xlink" xlink:type="simple"><person-group><name name-style="western"><surname>Shimizu</surname><given-names>S</given-names></name></person-group> (<year>2020</year>) <article-title>The Nepalese species of the genus <italic><tp:taxon-name><tp:taxon-name-part taxon-name-part-type="genus">Enicospilus</tp:taxon-name-part></tp:taxon-name></italic> Stephens, 1835 (<tp:taxon-name><tp:taxon-name-part taxon-name-part-type="order">Hymenoptera</tp:taxon-name-part></tp:taxon-name>, <tp:taxon-name><tp:taxon-name-part taxon-name-part-type="family">Ichneumonidae</tp:taxon-name-part></tp:taxon-name>, <tp:taxon-name><tp:taxon-name-part taxon-name-part-type="subfamily">Ophioninae</tp:taxon-name-part></tp:taxon-name>): a preliminary revision and identification key to species.</article-title><source>Deutsche Entomologische Zeitschrift</source><volume>67</volume>: <fpage>69</fpage>–<lpage>126</lpage>. <ext-link xlink:type="simple" ext-link-type="doi" xlink:href="10.3897/dez.67.51332">https://doi.org/10.3897/dez.67.51332</ext-link></mixed-citation></ref></ref-list></tp:taxon-treatment>
