# Supplementary material for: Integrative taxonomy and analysis of species richness patterns of nocturnal Darwin wasps of the genus Enicospilus Stephens (Hymenoptera, Ichneumonidae, Ophioninae) in Japan
Source: Zookeys. 2020 Nov 10;990:1–144. doi: 10.3897/zookeys.990.55542 (PMC7674391; doi:10.3897/zookeys.990.55542)
Supplement: XML Treatment for Enicospilus unctus [file zookeys.990.55542-treatment43.xml]

<!DOCTYPE tp:taxon-treatment
  PUBLIC "-//TaxonX//DTD Taxonomic Treatment Publishing DTD v0 20100105//EN" "tax-treatment-NSO.dtd">
<tp:taxon-treatment xmlns:tp="http://www.plazi.org/taxpub"><tp:treatment-meta><kwd-group><label>Taxon classification</label><kwd><named-content xmlns:xlink="http://www.w3.org/1999/xlink" content-type="kingdom">Animalia</named-content></kwd><kwd><named-content xmlns:xlink="http://www.w3.org/1999/xlink" content-type="order">Hymenoptera</named-content></kwd><kwd><named-content xmlns:xlink="http://www.w3.org/1999/xlink" content-type="family">Ichneumonidae</named-content></kwd></kwd-group><mixed-citation publication-type="journal"><person-group><name><surname>Shimizu</surname><given-names>So</given-names></name><name><surname>Broad</surname><given-names>Gavin R.</given-names></name><name><surname>Maeto</surname><given-names>Kaoru</given-names></name></person-group><article-title>Integrative taxonomy and analysis of species richness patterns of nocturnal Darwin wasps of the genus <italic><tp:taxon-name><tp:taxon-name-part taxon-name-part-type="genus" reg="Enicospilus">Enicospilus</tp:taxon-name-part></tp:taxon-name></italic> Stephens (<tp:taxon-name><tp:taxon-name-part taxon-name-part-type="order">Hymenoptera</tp:taxon-name-part></tp:taxon-name>, <tp:taxon-name><tp:taxon-name-part taxon-name-part-type="family">Ichneumonidae</tp:taxon-name-part></tp:taxon-name>, <tp:taxon-name><tp:taxon-name-part taxon-name-part-type="subfamily">Ophioninae</tp:taxon-name-part></tp:taxon-name>) in Japan</article-title><source>Zookeys</source><day>10</day><month>11</month><year>2020</year><volume>990</volume><fpage>1</fpage><lpage>144</lpage><pub-id pub-id-type="doi">10.3897/zookeys.990.55542</pub-id></mixed-citation></tp:treatment-meta><tp:nomenclature><tp:taxon-name><object-id xmlns:xlink="http://www.w3.org/1999/xlink" content-type="arpha" xlink:type="simple">23B905CC-6473-5742-B81A-9D0E55F13058</object-id>
              <tp:taxon-name-part taxon-name-part-type="genus" reg="Enicospilus">Enicospilus</tp:taxon-name-part>
              <tp:taxon-name-part taxon-name-part-type="species" reg="unctus">unctus</tp:taxon-name-part>
              <object-id xmlns:xlink="http://www.w3.org/1999/xlink" content-type="zoobank" xlink:type="simple">http://zoobank.org/71C94F28-C439-4F37-86F8-DDEE53B9BD67</object-id>
            </tp:taxon-name><tp:taxon-authority>Shimizu</tp:taxon-authority><tp:taxon-status xmlns:xlink="http://www.w3.org/1999/xlink" xlink:type="simple">sp. nov.</tp:taxon-status><xref ref-type="fig" rid="F50">Figure 50</xref></tp:nomenclature><tp:treatment-sec sec-type="etymology" id="SECID0EWVLM"><title>Etymology.</title><p>The specific name is derived from the Latin <italic><tp:taxon-name><tp:taxon-name-part taxon-name-part-type="genus" reg="Enicospilus"/><tp:taxon-name-part taxon-name-part-type="species" reg="unctus">unctus</tp:taxon-name-part></tp:taxon-name></italic>, meaning polished, referring to the posterior part of the propodeum.</p></tp:treatment-sec><tp:treatment-sec sec-type="Type series" id="SECID0EGWLM"><title>Type series.</title><p>The holotype female only.</p><p><abbrev xmlns:xlink="http://www.w3.org/1999/xlink" xlink:title="holotype" id="ABBRID0ENWLM" xlink:type="simple">HT</abbrev>: ♀, Matsuyama, Ehime, Shikoku, JAPAN, 26.X.1954, S. Ueda leg. (<named-content xmlns:xlink="http://www.w3.org/1999/xlink" content-type="dwc:institutional_code" xlink:type="simple">EUM</named-content>).</p></tp:treatment-sec><tp:treatment-sec sec-type="distribution" id="SECID0EWWLM"><title>Distribution.</title><p>Eastern Palaearctic region.</p><p>JAPAN: [Shikoku] Ehime.</p></tp:treatment-sec><tp:treatment-sec sec-type="Bionomics" id="SECID0E3WLM"><title>Bionomics.</title><p>Unknown.</p></tp:treatment-sec><tp:treatment-sec sec-type="Differential diagnosis" id="SECID0EBXLM"><title>Differential diagnosis.</title><p>Some characters (e.g., wide face, long and slender mandible, shape of sclerites) suggest that <italic><tp:taxon-name><tp:taxon-name-part taxon-name-part-type="genus" reg="Enicospilus">E.</tp:taxon-name-part> <tp:taxon-name-part taxon-name-part-type="species" reg="unctus">unctus</tp:taxon-name-part></tp:taxon-name></italic> sp. nov. is related to <italic><tp:taxon-name><tp:taxon-name-part taxon-name-part-type="genus" reg="Enicospilus">E.</tp:taxon-name-part> <tp:taxon-name-part taxon-name-part-type="species" reg="shikokuensis">shikokuensis</tp:taxon-name-part></tp:taxon-name></italic>. However, <italic><tp:taxon-name><tp:taxon-name-part taxon-name-part-type="genus" reg="Enicospilus">E.</tp:taxon-name-part> <tp:taxon-name-part taxon-name-part-type="species" reg="unctus">unctus</tp:taxon-name-part></tp:taxon-name></italic> sp. nov. can easily be distinguished from all other Japanese <italic><tp:taxon-name><tp:taxon-name-part taxon-name-part-type="genus" reg="Enicospilus">Enicospilus</tp:taxon-name-part></tp:taxon-name></italic> by the uniformly punctate and shiny posterior area of the propodeum.</p></tp:treatment-sec><tp:treatment-sec sec-type="description" id="SECID0EPYLM"><title>Description.</title><p>Female (<abbrev xmlns:xlink="http://www.w3.org/1999/xlink" xlink:title="holotype" id="ABBRID0EVYLM" xlink:type="simple">HT</abbrev>). Body length ca. 21.0 mm.</p><p>Head with <abbrev xmlns:xlink="http://www.w3.org/1999/xlink" xlink:title="Geno-Orbital Index" id="ABBRID0E2YLM" xlink:type="simple">GOI</abbrev> = 2.0 (Fig. <xref ref-type="fig" rid="F50">50D</xref>). Lower face 0.9× as wide as high, strongly shiny, moderately punctate with setae (Fig. <xref ref-type="fig" rid="F50">50B, D</xref>). Clypeus 2.1× as wide as high, moderately punctate with setae, convex in profile, and ventral margin impressed (Fig. <xref ref-type="fig" rid="F50">50B, D</xref>). Malar space 0.4× as long as basal mandibular width (Fig. <xref ref-type="fig" rid="F50">50B, D</xref>). Mandible moderately twisted by 20°, very long, proximally narrowed, distally parallel sided, outer surface with diagonal setose groove (Fig. <xref ref-type="fig" rid="F50">50B, D</xref>). Upper tooth of mandible 2.1× as long as lower. Frons, vertex and gena strongly shiny with fine setae (Fig. <xref ref-type="fig" rid="F50">50B–D</xref>). Posterior ocellus distinctly separated from eye (Fig. <xref ref-type="fig" rid="F50">50B–D</xref>). Ventral end of occipital carina joining oral carina. Antennae with 54 flagellomeres; first flagellomere 1.5× as long as second; 20<sup>th</sup> flagellomere 1.9× as long as wide.</p><p>Mesosoma entirely strongly shiny with fine setae (Fig. <xref ref-type="fig" rid="F50">50E</xref>). Pronotum diagonally finely punctostrigose (Fig. <xref ref-type="fig" rid="F50">50E</xref>). Mesoscutum 1.3× as long as maximum width, finely punctate to smooth and evenly rounded in profile (Fig. <xref ref-type="fig" rid="F50">50E</xref>). Notauli absent (Fig. <xref ref-type="fig" rid="F50">50E</xref>). Scutellum moderately convex, finely punctate to smooth, with lateral longitudinal carinae along entire length of scutellum. Epicnemium moderately punctate with setae. Epicnemial carina weak, evenly curved to anterior, dorsal end not reaching anterior margin of mesopleuron (Fig. <xref ref-type="fig" rid="F50">50E</xref>). Meso- and metapleuron evenly moderately punctate (Fig. <xref ref-type="fig" rid="F50">50E</xref>). Submetapleural carina broadened anteriorly (Fig. <xref ref-type="fig" rid="F50">50E</xref>). Propodeum evenly rounded in profile; anterior transverse carina complete centrally and not joining pleural carina laterally; anterior area longitudinally striate; spiracular area smooth; posterior area entirely moderately punctate; propodeal spiracle elliptical and not joining pleural carina by ridge (Fig. <xref ref-type="fig" rid="F50">50E</xref>).</p><p>Wings (Fig. <xref ref-type="fig" rid="F50">50F</xref>). Fore wing length ca. 14.5 mm with <abbrev xmlns:xlink="http://www.w3.org/1999/xlink" xlink:title="Alar Index" id="ABBRID0EF2LM" xlink:type="simple">AI</abbrev> = 0.6, <abbrev xmlns:xlink="http://www.w3.org/1999/xlink" xlink:title="Cubital Index" id="ABBRID0EJ2LM" xlink:type="simple">CI</abbrev> = 0.3, <abbrev xmlns:xlink="http://www.w3.org/1999/xlink" xlink:title="Discoidal Index" id="ABBRID0EN2LM" xlink:type="simple">DI</abbrev> = 0.4, <abbrev xmlns:xlink="http://www.w3.org/1999/xlink" xlink:title="Intercubital Index" id="ABBRID0ER2LM" xlink:type="simple">ICI</abbrev> = 0.4, <abbrev xmlns:xlink="http://www.w3.org/1999/xlink" xlink:title="Second Discoidal Index" id="ABBRID0EV2LM" xlink:type="simple">SDI</abbrev> = 1.2, <abbrev xmlns:xlink="http://www.w3.org/1999/xlink" xlink:title="Sinuousness Index" id="ABBRID0EZ2LM" xlink:type="simple">SI</abbrev> = 0.1, <abbrev xmlns:xlink="http://www.w3.org/1999/xlink" xlink:title="Second Recurrent Index" id="ABBRID0E42LM" xlink:type="simple">SRI</abbrev> = 0.4; vein 1m-cu&amp;M slightly sinuous; vein 2r&amp;RS slightly sinuous; vein RS evenly curved; fenestra and sclerites of discosubmarginal cell as in Fig. <xref ref-type="fig" rid="F50">50F</xref>; proximal sclerite rounded triangular, not confluent with distal sclerite, strongly pigmented; central sclerite suboval, pigmented, positioned in anterodistal part of fenestra; distal sclerite vestigial; proximal corner of marginal cell evenly setose; posterodistal corner of second discal cell ca. 80° and of subbasal cell ca. 80°; vein 1cu-a antefurcal to M&amp;RS by less than 0.1× length of 1cu-a. Hind wing with <abbrev xmlns:xlink="http://www.w3.org/1999/xlink" xlink:title="Nervellar Index" id="ABBRID0EF3LM" xlink:type="simple">NI</abbrev> = 1.0; vein RS almost straight; vein RA with 6 rather stout uniform hamuli.</p><p>Legs. Hind leg with coxa in profile 1.9× as long as deep; basitarsus 2.1× as long as second tarsomere; fourth tarsomere 3.7× as long as wide; tarsal claw simply pectinate.</p><p>Metasoma with <abbrev xmlns:xlink="http://www.w3.org/1999/xlink" xlink:title="Dorsal Metasomal Index" id="ABBRID0EM3LM" xlink:type="simple">DMI</abbrev> = 1.2, <abbrev xmlns:xlink="http://www.w3.org/1999/xlink" xlink:title="Petiolar Index" id="ABBRID0EQ3LM" xlink:type="simple">PI</abbrev> = 3.1, <abbrev xmlns:xlink="http://www.w3.org/1999/xlink" xlink:title="Thyridium Index" id="ABBRID0EU3LM" xlink:type="simple">THI</abbrev> = 1.7; thyridium oval; ovipositor sheath not longer than posterior depth of metasoma (Fig. <xref ref-type="fig" rid="F50">50A</xref>).</p><p>Colour (Fig. <xref ref-type="fig" rid="F50">50</xref>). Entirely red-brown except for head yellow-brown and apex of mandible black. Wings hyaline. Fore wing sclerites pigmented and amber. Wing veins red-brown to amber.</p><p>Male. Unknown.</p><fig id="F50" position="float" orientation="portrait"><object-id xmlns:xlink="http://www.w3.org/1999/xlink" content-type="doi" xlink:type="simple">10.3897/zookeys.990.55542.figure50</object-id><object-id xmlns:xlink="http://www.w3.org/1999/xlink" content-type="arpha" xlink:type="simple">FA4E5686-8D74-5E34-8BFF-6AFE3F87F785</object-id><label>Figure 50.</label><caption><p><italic><tp:taxon-name><tp:taxon-name-part taxon-name-part-type="genus" reg="Enicospilus">Enicospilus</tp:taxon-name-part> <tp:taxon-name-part taxon-name-part-type="species" reg="unctus">unctus</tp:taxon-name-part></tp:taxon-name></italic> Shimizu, sp. nov. ♀ (<abbrev xmlns:xlink="http://www.w3.org/1999/xlink" xlink:title="holotype" id="ABBRID0EW4LM" xlink:type="simple">HT</abbrev>) from Japan <bold>A</bold> habitus <bold>B</bold> head, frontal view <bold>C</bold> head, dorsal view <bold>D</bold> head, lateral view <bold>E</bold> mesosoma, lateral view <bold>F</bold> central part of fore wing.</p></caption><graphic xmlns:xlink="http://www.w3.org/1999/xlink" xlink:href="zookeys-990-001-g050.jpg" position="float" orientation="portrait" xlink:type="simple" id="oo_473816.jpg"><uri content-type="original_file" xlink:type="simple">https://binary.pensoft.net/fig/473816</uri></graphic></fig></tp:treatment-sec></tp:taxon-treatment>
