# Supplementary material for: Integrative taxonomy and analysis of species richness patterns of nocturnal Darwin wasps of the genus Enicospilus Stephens (Hymenoptera, Ichneumonidae, Ophioninae) in Japan
Source: Zookeys. 2020 Nov 10;990:1–144. doi: 10.3897/zookeys.990.55542 (PMC7674391; doi:10.3897/zookeys.990.55542)
Supplement: XML Treatment for Enicospilus vestigator [file zookeys.990.55542-treatment44.xml]

<!DOCTYPE tp:taxon-treatment
  PUBLIC "-//TaxonX//DTD Taxonomic Treatment Publishing DTD v0 20100105//EN" "tax-treatment-NSO.dtd">
<tp:taxon-treatment xmlns:tp="http://www.plazi.org/taxpub"><tp:treatment-meta><kwd-group><label>Taxon classification</label><kwd><named-content xmlns:xlink="http://www.w3.org/1999/xlink" content-type="kingdom">Animalia</named-content></kwd><kwd><named-content xmlns:xlink="http://www.w3.org/1999/xlink" content-type="order">Hymenoptera</named-content></kwd><kwd><named-content xmlns:xlink="http://www.w3.org/1999/xlink" content-type="family">Ichneumonidae</named-content></kwd></kwd-group><mixed-citation publication-type="journal"><person-group><name><surname>Shimizu</surname><given-names>So</given-names></name><name><surname>Broad</surname><given-names>Gavin R.</given-names></name><name><surname>Maeto</surname><given-names>Kaoru</given-names></name></person-group><article-title>Integrative taxonomy and analysis of species richness patterns of nocturnal Darwin wasps of the genus <italic><tp:taxon-name><tp:taxon-name-part taxon-name-part-type="genus" reg="Enicospilus">Enicospilus</tp:taxon-name-part></tp:taxon-name></italic> Stephens (<tp:taxon-name><tp:taxon-name-part taxon-name-part-type="order">Hymenoptera</tp:taxon-name-part></tp:taxon-name>, <tp:taxon-name><tp:taxon-name-part taxon-name-part-type="family">Ichneumonidae</tp:taxon-name-part></tp:taxon-name>, <tp:taxon-name><tp:taxon-name-part taxon-name-part-type="subfamily">Ophioninae</tp:taxon-name-part></tp:taxon-name>) in Japan</article-title><source>Zookeys</source><day>10</day><month>11</month><year>2020</year><volume>990</volume><fpage>1</fpage><lpage>144</lpage><pub-id pub-id-type="doi">10.3897/zookeys.990.55542</pub-id></mixed-citation></tp:treatment-meta><tp:nomenclature><tp:taxon-name><object-id xmlns:xlink="http://www.w3.org/1999/xlink" content-type="arpha" xlink:type="simple">982A80BB-F3F8-52A1-82BB-DB6E3A99F0B9</object-id>
              <tp:taxon-name-part taxon-name-part-type="genus" reg="Enicospilus">Enicospilus</tp:taxon-name-part>
              <tp:taxon-name-part taxon-name-part-type="species" reg="vestigator">vestigator</tp:taxon-name-part>
            </tp:taxon-name><tp:taxon-authority>(Smith, 1858)</tp:taxon-authority><xref ref-type="fig" rid="F51">Figure 51</xref><tp:nomenclature-citation-list><tp:nomenclature-citation><tp:taxon-name>
                  <tp:taxon-name-part taxon-name-part-type="genus" reg="Ophion">Ophion</tp:taxon-name-part> <tp:taxon-name-part taxon-name-part-type="species" reg="vestigator">vestigator</tp:taxon-name-part></tp:taxon-name><comment>Smith, 1858: 122; <abbrev xmlns:xlink="http://www.w3.org/1999/xlink" xlink:title="holotype" id="ABBRID0EBAMM" xlink:type="simple">HT</abbrev> ♂ from Malaysia, <named-content xmlns:xlink="http://www.w3.org/1999/xlink" content-type="dwc:institutional_code" xlink:type="simple">OUMNH</named-content>, not examined.</comment></tp:nomenclature-citation><tp:nomenclature-citation><tp:taxon-name>
                  <tp:taxon-name-part taxon-name-part-type="genus" reg="Eniscospilus">Eniscospilus</tp:taxon-name-part>
                </tp:taxon-name><comment>(sic) <tp:taxon-name><tp:taxon-name-part taxon-name-part-type="genus" reg="Eniscospilus"/><tp:taxon-name-part taxon-name-part-type="species" reg="unilineatus">unilineatus</tp:taxon-name-part></tp:taxon-name> Cameron, 1905a: 123; <abbrev xmlns:xlink="http://www.w3.org/1999/xlink" xlink:title="holotype" id="ABBRID0E4AMM" xlink:type="simple">HT</abbrev> ♂ from Sri Lanka, <named-content xmlns:xlink="http://www.w3.org/1999/xlink" content-type="dwc:institutional_code" xlink:type="simple">NHMUK</named-content>, examined; synonymised by <xref ref-type="bibr" rid="B41">Gauld and Mitchell (1981</xref>: 471).</comment></tp:nomenclature-citation><tp:nomenclature-citation><tp:taxon-name>
                  <tp:taxon-name-part taxon-name-part-type="genus" reg="Henicospilus">Henicospilus</tp:taxon-name-part> <tp:taxon-name-part taxon-name-part-type="species" reg="xantusi">xantusi</tp:taxon-name-part></tp:taxon-name><comment>Szépligeti, 1906: 138; <abbrev xmlns:xlink="http://www.w3.org/1999/xlink" xlink:title="holotype" id="ABBRID0EXBMM" xlink:type="simple">HT</abbrev> ♀ from Borneo, <named-content xmlns:xlink="http://www.w3.org/1999/xlink" content-type="dwc:institutional_code" xlink:type="simple">TM</named-content>, not examined; synonymised by <xref ref-type="bibr" rid="B41">Gauld and Mitchell (1981</xref>: 471).</comment></tp:nomenclature-citation><tp:nomenclature-citation><tp:taxon-name>
                  <tp:taxon-name-part taxon-name-part-type="genus" reg="Enicospilus">Enicospilus</tp:taxon-name-part> <tp:taxon-name-part taxon-name-part-type="species" reg="receptor">receptor</tp:taxon-name-part></tp:taxon-name><comment>Chiu, 1954: 40; <abbrev xmlns:xlink="http://www.w3.org/1999/xlink" xlink:title="holotype" id="ABBRID0ERCMM" xlink:type="simple">HT</abbrev> ♀ from Taiwan, <named-content xmlns:xlink="http://www.w3.org/1999/xlink" content-type="dwc:institutional_code" xlink:type="simple">TARI</named-content>, examined; synonymised by <xref ref-type="bibr" rid="B178">Townes et al. (1961</xref>: 293).</comment></tp:nomenclature-citation><tp:nomenclature-citation><tp:taxon-name>
                  <tp:taxon-name-part taxon-name-part-type="genus" reg="Enicospilus">Enicospilus</tp:taxon-name-part> <tp:taxon-name-part taxon-name-part-type="species" reg="glabrifascies">glabrifascies</tp:taxon-name-part></tp:taxon-name><comment>Chiu, 1954: 40; <abbrev xmlns:xlink="http://www.w3.org/1999/xlink" xlink:title="holotype" id="ABBRID0ELDMM" xlink:type="simple">HT</abbrev> ♂ from Taiwan, <named-content xmlns:xlink="http://www.w3.org/1999/xlink" content-type="dwc:institutional_code" xlink:type="simple">TARI</named-content>, examined; synonymised by <xref ref-type="bibr" rid="B41">Gauld and Mitchell (1981</xref>: 471).</comment></tp:nomenclature-citation><tp:nomenclature-citation><tp:taxon-name>
                  <tp:taxon-name-part taxon-name-part-type="genus" reg="Enicospilus">Enicospilus</tp:taxon-name-part> (<tp:taxon-name-part taxon-name-part-type="subgenus" reg="Polycorniata">Polycorniata</tp:taxon-name-part>) <tp:taxon-name-part taxon-name-part-type="species" reg="carinatus">carinatus</tp:taxon-name-part></tp:taxon-name><comment>Rao and Nikam, 1971: 103; <abbrev xmlns:xlink="http://www.w3.org/1999/xlink" xlink:title="holotype" id="ABBRID0EJEMM" xlink:type="simple">HT</abbrev> ♀ from India, <abbrev xmlns:xlink="http://www.w3.org/1999/xlink" content-type="institution" xlink:title="Marathwada University Collection, Aurangabad, India" id="ABBRID0ENEMM" xlink:type="simple">MUC</abbrev>, not examined; synonymised by <xref ref-type="bibr" rid="B41">Gauld and Mitchell (1981</xref>: 472).</comment></tp:nomenclature-citation></tp:nomenclature-citation-list></tp:nomenclature><tp:treatment-sec sec-type="material" id="SECID0EWEMM"><title>Specimens examined.</title><p>Total of 23 specimens (19♀♀4♂♂): Brunei (2♀♀), India (11♀♀1♂), Japan (5♀♀1♂), Sri Lanka (1♂), Taiwan (1♀1♂).</p><p>Type series: <abbrev xmlns:xlink="http://www.w3.org/1999/xlink" xlink:title="holotype" id="ABBRID0E4EMM" xlink:type="simple">HT</abbrev> ♂ of <italic><tp:taxon-name><tp:taxon-name-part taxon-name-part-type="genus" reg="Eniscospilus">Eniscospilus</tp:taxon-name-part></tp:taxon-name></italic> (sic) <italic><tp:taxon-name><tp:taxon-name-part taxon-name-part-type="genus" reg="Eniscospilus"/><tp:taxon-name-part taxon-name-part-type="species" reg="unilineatus">unilineatus</tp:taxon-name-part></tp:taxon-name></italic> Cameron, 1905, Peradeniya, Ceylon, <abbrev xmlns:xlink="http://www.w3.org/1999/xlink" xlink:title="Second Recurrent Index" id="ABBRID0ESFMM" xlink:type="simple">SRI</abbrev> LANKA, P. Cameron leg. (<named-content xmlns:xlink="http://www.w3.org/1999/xlink" content-type="dwc:institutional_code" xlink:type="simple">NHMUK</named-content>, Type 3b.1237); <abbrev xmlns:xlink="http://www.w3.org/1999/xlink" xlink:title="holotype" id="ABBRID0E2FMM" xlink:type="simple">HT</abbrev> ♀ of <italic><tp:taxon-name><tp:taxon-name-part taxon-name-part-type="genus" reg="Enicospilus">Enicospilus</tp:taxon-name-part> <tp:taxon-name-part taxon-name-part-type="species" reg="receptor">receptor</tp:taxon-name-part></tp:taxon-name></italic> Chiu, 1954, Koshun, TAIWAN, 27.XI.1923, R. Takahashi leg. (<named-content xmlns:xlink="http://www.w3.org/1999/xlink" content-type="dwc:institutional_code" xlink:type="simple">TARI</named-content>); <abbrev xmlns:xlink="http://www.w3.org/1999/xlink" xlink:title="holotype" id="ABBRID0EPGMM" xlink:type="simple">HT</abbrev> ♂ of <italic><tp:taxon-name><tp:taxon-name-part taxon-name-part-type="genus" reg="Enicospilus">Enicospilus</tp:taxon-name-part> <tp:taxon-name-part taxon-name-part-type="species" reg="glabrifascies">glabrifascies</tp:taxon-name-part></tp:taxon-name></italic> Chiu, 1954, Kuraru, TAIWAN, 1.VIII.1931, T. Shiraki leg. (<named-content xmlns:xlink="http://www.w3.org/1999/xlink" content-type="dwc:institutional_code" xlink:type="simple">TARI</named-content>).</p></tp:treatment-sec><tp:treatment-sec sec-type="distribution" id="SECID0EDHMM"><title>Distribution.</title><p>Australasian, Oceanic, and Oriental regions (<xref ref-type="bibr" rid="B199">Yu et al. 2016</xref>); new to the Eastern Palaearctic region.</p><p>Newly recorded from Japan.</p><p>JAPAN: [Kyûshû] Nagasaki; [Ryûkyûs] Okinawa.</p></tp:treatment-sec><tp:treatment-sec sec-type="Bionomics" id="SECID0EPHMM"><title>Bionomics.</title><p>Unknown.</p></tp:treatment-sec><tp:treatment-sec sec-type="Differential diagnosis" id="SECID0EUHMM"><title>Differential diagnosis.</title><p>This species resembles <italic><tp:taxon-name><tp:taxon-name-part taxon-name-part-type="genus" reg="Enicospilus">E.</tp:taxon-name-part> <tp:taxon-name-part taxon-name-part-type="species" reg="laqueatus">laqueatus</tp:taxon-name-part></tp:taxon-name></italic>, <italic><tp:taxon-name><tp:taxon-name-part taxon-name-part-type="genus" reg="Enicospilus">E.</tp:taxon-name-part> <tp:taxon-name-part taxon-name-part-type="species" reg="pseudantennatus">pseudantennatus</tp:taxon-name-part></tp:taxon-name></italic> and <italic><tp:taxon-name><tp:taxon-name-part taxon-name-part-type="genus" reg="Enicospilus">E.</tp:taxon-name-part> <tp:taxon-name-part taxon-name-part-type="species" reg="tripartitus">tripartitus</tp:taxon-name-part></tp:taxon-name></italic>, which all have similar sclerites, but can be distinguished from <italic><tp:taxon-name><tp:taxon-name-part taxon-name-part-type="genus" reg="Enicospilus">E.</tp:taxon-name-part> <tp:taxon-name-part taxon-name-part-type="species" reg="laqueatus">laqueatus</tp:taxon-name-part></tp:taxon-name></italic> by the smooth outer mandibular surface (Fig. <xref ref-type="fig" rid="F51">51B</xref>) (outer mandibular surface with a diagonal setose groove in <italic><tp:taxon-name><tp:taxon-name-part taxon-name-part-type="genus" reg="Enicospilus">E.</tp:taxon-name-part> <tp:taxon-name-part taxon-name-part-type="species" reg="laqueatus">laqueatus</tp:taxon-name-part></tp:taxon-name></italic>, as in Fig. <xref ref-type="fig" rid="F24">24B</xref>); from <italic><tp:taxon-name><tp:taxon-name-part taxon-name-part-type="genus" reg="Enicospilus">E.</tp:taxon-name-part> <tp:taxon-name-part taxon-name-part-type="species" reg="pseudantennatus">pseudantennatus</tp:taxon-name-part></tp:taxon-name></italic> by the strongly twisted mandible (i.e., twisted by 60–80°, as in Fig. <xref ref-type="fig" rid="F51">51B, D</xref>, but 10–20° in <italic><tp:taxon-name><tp:taxon-name-part taxon-name-part-type="genus" reg="Enicospilus">E.</tp:taxon-name-part> <tp:taxon-name-part taxon-name-part-type="species" reg="pseudantennatus">pseudantennatus</tp:taxon-name-part></tp:taxon-name></italic>) and elongate discosubmarginal cell (Fig. <xref ref-type="fig" rid="F51">51F</xref>) (rather short in <italic><tp:taxon-name><tp:taxon-name-part taxon-name-part-type="genus" reg="Enicospilus">E.</tp:taxon-name-part> <tp:taxon-name-part taxon-name-part-type="species" reg="pseudantennatus">pseudantennatus</tp:taxon-name-part></tp:taxon-name></italic>); and from <italic><tp:taxon-name><tp:taxon-name-part taxon-name-part-type="genus" reg="Enicospilus">E.</tp:taxon-name-part> <tp:taxon-name-part taxon-name-part-type="species" reg="tripartitus">tripartitus</tp:taxon-name-part></tp:taxon-name></italic> by the strongly twisted and smooth mandible (Fig. <xref ref-type="fig" rid="F51">51B, D</xref>) (mandible rather weakly twisted and outer surface with dense and stout setae and punctures in <italic><tp:taxon-name><tp:taxon-name-part taxon-name-part-type="genus" reg="Enicospilus">E.</tp:taxon-name-part> <tp:taxon-name-part taxon-name-part-type="species" reg="tripartitus">tripartitus</tp:taxon-name-part></tp:taxon-name></italic>, as in Fig. <xref ref-type="fig" rid="F49">49B, D</xref>) and elongate discosubmarginal cell (Fig. <xref ref-type="fig" rid="F51">51F</xref>) (rather short in <italic><tp:taxon-name><tp:taxon-name-part taxon-name-part-type="genus" reg="Enicospilus">E.</tp:taxon-name-part> <tp:taxon-name-part taxon-name-part-type="species" reg="tripartitus">tripartitus</tp:taxon-name-part></tp:taxon-name></italic>, as in Fig. <xref ref-type="fig" rid="F49">49F</xref>), as summarised in Table <xref ref-type="table" rid="T6">6</xref>.</p></tp:treatment-sec><tp:treatment-sec sec-type="remarks" id="SECID0EXMMM"><title>Remarks.</title><p>Although Japanese specimens do not vary significantly, some wing characters of the holotype of <italic><tp:taxon-name><tp:taxon-name-part taxon-name-part-type="genus" reg="Enicospilus">E.</tp:taxon-name-part> <tp:taxon-name-part taxon-name-part-type="species" reg="unilineatus">unilineatus</tp:taxon-name-part></tp:taxon-name></italic> are different from other specimens, as <xref ref-type="bibr" rid="B41">Gauld and Mitchell (1981</xref>: 472) mentioned.</p><fig id="F51" position="float" orientation="portrait"><object-id xmlns:xlink="http://www.w3.org/1999/xlink" content-type="doi" xlink:type="simple">10.3897/zookeys.990.55542.figure51</object-id><object-id xmlns:xlink="http://www.w3.org/1999/xlink" content-type="arpha" xlink:type="simple">1843037B-94BA-50D3-A4E1-E26A48E358EE</object-id><label>Figure 51.</label><caption><p><italic><tp:taxon-name><tp:taxon-name-part taxon-name-part-type="genus" reg="Enicospilus">Enicospilus</tp:taxon-name-part> <tp:taxon-name-part taxon-name-part-type="species" reg="vestigator">vestigator</tp:taxon-name-part></tp:taxon-name></italic> (Smith, 1858) ♀ from Japan <bold>A</bold> habitus <bold>B</bold> head, frontal view <bold>C</bold> head, dorsal view <bold>D</bold> head, lateral view <bold>E</bold> mesosoma, lateral view <bold>F</bold> central part of fore wing.</p></caption><graphic xmlns:xlink="http://www.w3.org/1999/xlink" xlink:href="zookeys-990-001-g051.jpg" position="float" orientation="portrait" xlink:type="simple" id="oo_473817.jpg"><uri content-type="original_file" xlink:type="simple">https://binary.pensoft.net/fig/473817</uri></graphic></fig></tp:treatment-sec><tp:treatment-sec><!--Section generated to contain objects referenced in tp:taxon-treatment.--><fig id="F24" position="float" orientation="portrait"><object-id xmlns:xlink="http://www.w3.org/1999/xlink" content-type="doi" xlink:type="simple">10.3897/zookeys.990.55542.figure24</object-id><object-id xmlns:xlink="http://www.w3.org/1999/xlink" content-type="arpha" xlink:type="simple">7855C62C-CA5A-5C9E-AB5F-2E6ABE8374FF</object-id><label>Figure 24.</label><caption><p><italic><tp:taxon-name><tp:taxon-name-part taxon-name-part-type="genus" reg="Enicospilus">Enicospilus</tp:taxon-name-part> <tp:taxon-name-part taxon-name-part-type="species" reg="laqueatus">laqueatus</tp:taxon-name-part></tp:taxon-name></italic> (Enderlein, 1921) ♀ from Japan <bold>A</bold> habitus <bold>B</bold> head, frontal view <bold>C</bold> head, dorsal view <bold>D</bold> head, lateral view <bold>E</bold> mesosoma, lateral view <bold>F</bold> central part of fore wing.</p></caption><graphic xmlns:xlink="http://www.w3.org/1999/xlink" xlink:href="zookeys-990-001-g024.jpg" position="float" orientation="portrait" xlink:type="simple" id="oo_473790.jpg"><uri content-type="original_file" xlink:type="simple">https://binary.pensoft.net/fig/473790</uri></graphic></fig><fig id="F49" position="float" orientation="portrait"><object-id xmlns:xlink="http://www.w3.org/1999/xlink" content-type="doi" xlink:type="simple">10.3897/zookeys.990.55542.figure49</object-id><object-id xmlns:xlink="http://www.w3.org/1999/xlink" content-type="arpha" xlink:type="simple">CB855B29-935F-5B4C-A75D-6D7482493053</object-id><label>Figure 49.</label><caption><p><italic><tp:taxon-name><tp:taxon-name-part taxon-name-part-type="genus" reg="Enicospilus">Enicospilus</tp:taxon-name-part> <tp:taxon-name-part taxon-name-part-type="species" reg="tripartitus">tripartitus</tp:taxon-name-part></tp:taxon-name></italic> Chiu, 1954 ♂ from Japan <bold>A</bold> habitus <bold>B</bold> head, frontal view <bold>C</bold> head, dorsal view <bold>D</bold> head, lateral view <bold>E</bold> mesosoma, lateral view <bold>F</bold> central part of fore wing.</p></caption><graphic xmlns:xlink="http://www.w3.org/1999/xlink" xlink:href="zookeys-990-001-g049.jpg" position="float" orientation="portrait" xlink:type="simple" id="oo_473815.jpg"><uri content-type="original_file" xlink:type="simple">https://binary.pensoft.net/fig/473815</uri></graphic></fig><table-wrap id="T6" position="float" orientation="portrait"><label>Table 6.</label><caption><p>Comparison of diagnostic characters of <italic><tp:taxon-name><tp:taxon-name-part taxon-name-part-type="genus" reg="Enicospilus">Enicospilus</tp:taxon-name-part></tp:taxon-name></italic> species in Japan that share the triangular fore wing proximal sclerite, larger and strongly pigmented central sclerite, entirely testaceous body, and similar shape of fore wing veins: <italic><tp:taxon-name><tp:taxon-name-part taxon-name-part-type="genus" reg="Enicospilus">E.</tp:taxon-name-part> <tp:taxon-name-part taxon-name-part-type="species" reg="laqueatus">laqueatus</tp:taxon-name-part></tp:taxon-name></italic>, <italic><tp:taxon-name><tp:taxon-name-part taxon-name-part-type="genus" reg="Enicospilus">E.</tp:taxon-name-part> <tp:taxon-name-part taxon-name-part-type="species" reg="tripartitus">tripartitus</tp:taxon-name-part></tp:taxon-name></italic> and <italic><tp:taxon-name><tp:taxon-name-part taxon-name-part-type="genus" reg="Enicospilus">E.</tp:taxon-name-part> <tp:taxon-name-part taxon-name-part-type="species" reg="vestigator">vestigator</tp:taxon-name-part></tp:taxon-name></italic>.</p></caption><table id="TID0ERAEM" rules="all"><tbody><tr><th rowspan="2" colspan="1">Characters</th><th rowspan="1" colspan="3">Species</th></tr><tr><th rowspan="1" colspan="1">
                      <italic><tp:taxon-name>
                          <tp:taxon-name-part taxon-name-part-type="genus" reg="Enicospilus"/>
                          <tp:taxon-name-part taxon-name-part-type="species" reg="laqueatus">laqueatus</tp:taxon-name-part>
                        </tp:taxon-name></italic>
                    </th><th rowspan="1" colspan="1">
                      <italic><tp:taxon-name>
                          <tp:taxon-name-part taxon-name-part-type="genus" reg="Enicospilus"/>
                          <tp:taxon-name-part taxon-name-part-type="species" reg="tripartitus">tripartitus</tp:taxon-name-part>
                        </tp:taxon-name></italic>
                    </th><th rowspan="1" colspan="1">
                      <italic><tp:taxon-name>
                          <tp:taxon-name-part taxon-name-part-type="genus" reg="Enicospilus"/>
                          <tp:taxon-name-part taxon-name-part-type="species" reg="vestigator">vestigator</tp:taxon-name-part>
                        </tp:taxon-name></italic>
                    </th></tr><tr><td rowspan="1" colspan="1">Lower margin of clypeus</td><td rowspan="1" colspan="1">acute</td><td rowspan="1" colspan="1">blunt and impressed</td><td rowspan="1" colspan="1">blunt</td></tr><tr><td rowspan="1" colspan="1">Torsion of mandible</td><td rowspan="1" colspan="1">10–15°</td><td rowspan="1" colspan="1">10–12°</td><td rowspan="1" colspan="1">60–80°</td></tr><tr><td rowspan="1" colspan="1">Outer surface of mandible</td><td rowspan="1" colspan="1">with a diagonal groove</td><td rowspan="1" colspan="1">covered with dence and long setae</td><td rowspan="1" colspan="1">smooth</td></tr><tr><td rowspan="1" colspan="1">Basal concavity of mandibular outer surface</td><td rowspan="1" colspan="1">shallow</td><td rowspan="1" colspan="1">deep</td><td rowspan="1" colspan="1">shallow</td></tr><tr><td rowspan="1" colspan="1">Discosubmarginal cell</td><td rowspan="1" colspan="1">rather short</td><td rowspan="1" colspan="1">rather short</td><td rowspan="1" colspan="1">long</td></tr><tr><td rowspan="1" colspan="1">
                      <abbrev xmlns:xlink="http://www.w3.org/1999/xlink" xlink:title="Intercubital Index" id="ABBRID0EOIBM" xlink:type="simple">ICI</abbrev>
                    </td><td rowspan="1" colspan="1">0.4–0.5</td><td rowspan="1" colspan="1">0.5–0.7</td><td rowspan="1" colspan="1">0.6–0.9</td></tr></tbody></table></table-wrap></tp:treatment-sec><ref-list><ref id="B41"><mixed-citation xmlns:xlink="http://www.w3.org/1999/xlink" xlink:type="simple"><person-group><name name-style="western"><surname>Gauld</surname><given-names>ID</given-names></name><name name-style="western"><surname>Mitchell</surname><given-names>PA</given-names></name></person-group> (<year>1981</year>) <source>The taxonomy, distribution and host preferences of Indo-Papuan parasitic wasps of the subfamily <tp:taxon-name><tp:taxon-name-part taxon-name-part-type="subfamily">Ophioninae</tp:taxon-name-part></tp:taxon-name>.</source><publisher-name>CAB: Slough / Commonwealth Institute of Entomology</publisher-name>, <publisher-loc>London</publisher-loc>, <size units="page">611 pp</size>.</mixed-citation></ref><ref id="B178"><mixed-citation xmlns:xlink="http://www.w3.org/1999/xlink" xlink:type="simple"><person-group><name name-style="western"><surname>Townes</surname><given-names>HK</given-names></name><name name-style="western"><surname>Townes</surname><given-names>M</given-names></name><name name-style="western"><surname>Gupta</surname><given-names>VK</given-names></name></person-group> (<year>1961</year>) <article-title>A catalogue and reclassification of the Indo-Australian <tp:taxon-name><tp:taxon-name-part taxon-name-part-type="family">Ichneumonidae</tp:taxon-name-part></tp:taxon-name>.</article-title><source>Memoirs of the American Entomological Institute</source><volume>1</volume>: <fpage>1</fpage>–<lpage>522</lpage>.</mixed-citation></ref><ref id="B199"><mixed-citation xmlns:xlink="http://www.w3.org/1999/xlink" xlink:type="simple"><person-group><name name-style="western"><surname>Yu</surname><given-names>DSK</given-names></name><name name-style="western"><surname>van Achterberg</surname><given-names>C</given-names></name><name name-style="western"><surname>Horstmann</surname><given-names>K</given-names></name></person-group> (<year>2016</year>) Taxapad 2016, <tp:taxon-name><tp:taxon-name-part taxon-name-part-type="superfamily">Ichneumonoidea</tp:taxon-name-part></tp:taxon-name> 2015 Database on flash-drive. Nepean, Ontario, Canada. <ext-link xlink:type="simple" ext-link-type="uri" xlink:href="http://www.taxapad.com">www.taxapad.com</ext-link></mixed-citation></ref></ref-list></tp:taxon-treatment>
