# Supplementary material for: Integrative taxonomy and analysis of species richness patterns of nocturnal Darwin wasps of the genus Enicospilus Stephens (Hymenoptera, Ichneumonidae, Ophioninae) in Japan
Source: Zookeys. 2020 Nov 10;990:1–144. doi: 10.3897/zookeys.990.55542 (PMC7674391; doi:10.3897/zookeys.990.55542)
Supplement: XML Treatment for Enicospilus yezoensis [file zookeys.990.55542-treatment46.xml]

<!DOCTYPE tp:taxon-treatment
  PUBLIC "-//TaxonX//DTD Taxonomic Treatment Publishing DTD v0 20100105//EN" "tax-treatment-NSO.dtd">
<tp:taxon-treatment xmlns:tp="http://www.plazi.org/taxpub"><tp:treatment-meta><kwd-group><label>Taxon classification</label><kwd><named-content xmlns:xlink="http://www.w3.org/1999/xlink" content-type="kingdom">Animalia</named-content></kwd><kwd><named-content xmlns:xlink="http://www.w3.org/1999/xlink" content-type="order">Hymenoptera</named-content></kwd><kwd><named-content xmlns:xlink="http://www.w3.org/1999/xlink" content-type="family">Ichneumonidae</named-content></kwd></kwd-group><mixed-citation publication-type="journal"><person-group><name><surname>Shimizu</surname><given-names>So</given-names></name><name><surname>Broad</surname><given-names>Gavin R.</given-names></name><name><surname>Maeto</surname><given-names>Kaoru</given-names></name></person-group><article-title>Integrative taxonomy and analysis of species richness patterns of nocturnal Darwin wasps of the genus <italic><tp:taxon-name><tp:taxon-name-part taxon-name-part-type="genus" reg="Enicospilus">Enicospilus</tp:taxon-name-part></tp:taxon-name></italic> Stephens (<tp:taxon-name><tp:taxon-name-part taxon-name-part-type="order">Hymenoptera</tp:taxon-name-part></tp:taxon-name>, <tp:taxon-name><tp:taxon-name-part taxon-name-part-type="family">Ichneumonidae</tp:taxon-name-part></tp:taxon-name>, <tp:taxon-name><tp:taxon-name-part taxon-name-part-type="subfamily">Ophioninae</tp:taxon-name-part></tp:taxon-name>) in Japan</article-title><source>Zookeys</source><day>10</day><month>11</month><year>2020</year><volume>990</volume><fpage>1</fpage><lpage>144</lpage><pub-id pub-id-type="doi">10.3897/zookeys.990.55542</pub-id></mixed-citation></tp:treatment-meta><tp:nomenclature><tp:taxon-name><object-id xmlns:xlink="http://www.w3.org/1999/xlink" content-type="arpha" xlink:type="simple">B14DC437-0455-5F33-9AB8-5FD54E0E05E5</object-id>
              <tp:taxon-name-part taxon-name-part-type="genus" reg="Enicospilus">Enicospilus</tp:taxon-name-part>
              <tp:taxon-name-part taxon-name-part-type="species" reg="yezoensis">yezoensis</tp:taxon-name-part>
            </tp:taxon-name><tp:taxon-authority>(Uchida, 1928)</tp:taxon-authority><xref ref-type="fig" rid="F53">Figure 53</xref><tp:nomenclature-citation-list><tp:nomenclature-citation><tp:taxon-name>
                  <tp:taxon-name-part taxon-name-part-type="genus" reg="Henicospilus">Henicospilus</tp:taxon-name-part> <tp:taxon-name-part taxon-name-part-type="species" reg="yezoensis">yezoensis</tp:taxon-name-part></tp:taxon-name><comment>Uchida, 1928: 227; <abbrev xmlns:xlink="http://www.w3.org/1999/xlink" xlink:title="lectotype" id="ABBRID0EK4MM" xlink:type="simple">LCT</abbrev> ♀ from Japan, <abbrev xmlns:xlink="http://www.w3.org/1999/xlink" content-type="institution" xlink:title="The Laboratory of Systematic Entomology" id="ABBRID0EO4MM" xlink:type="simple">SEHU</abbrev>, examined.</comment></tp:nomenclature-citation><tp:nomenclature-citation><tp:taxon-name>
                  <tp:taxon-name-part taxon-name-part-type="genus" reg="Enicospilus">Enicospilus</tp:taxon-name-part> <tp:taxon-name-part taxon-name-part-type="species" reg="ranunculus">ranunculus</tp:taxon-name-part></tp:taxon-name><comment>Chiu, 1954: 36; <abbrev xmlns:xlink="http://www.w3.org/1999/xlink" xlink:title="holotype" id="ABBRID0EA5MM" xlink:type="simple">HT</abbrev> ♀ from South Korea, <named-content xmlns:xlink="http://www.w3.org/1999/xlink" content-type="dwc:institutional_code" xlink:type="simple">TARI</named-content>, examined; <bold>syn. nov.</bold></comment></tp:nomenclature-citation></tp:nomenclature-citation-list></tp:nomenclature><tp:treatment-sec sec-type="material" id="SECID0EK5MM"><title>Specimens examined.</title><p>Total of 31 specimens (18♀♀12♂♂ and 1 unsexed): Japan (16♀♀12♂♂ and 1 unsexed), South Korea (1♀), unknown (1♀).</p><p>Type series: <abbrev xmlns:xlink="http://www.w3.org/1999/xlink" xlink:title="lectotype" id="ABBRID0ER5MM" xlink:type="simple">LCT</abbrev> ♀ of <italic><tp:taxon-name><tp:taxon-name-part taxon-name-part-type="genus" reg="Henicospilus">Henicospilus</tp:taxon-name-part> <tp:taxon-name-part taxon-name-part-type="species" reg="yezoensis">yezoensis</tp:taxon-name-part></tp:taxon-name></italic> Uchida, 1928, Maruyama, Hokkaidô, JAPAN, 27.VII.1929, T. Uchida leg. (<abbrev xmlns:xlink="http://www.w3.org/1999/xlink" content-type="institution" xlink:title="The Laboratory of Systematic Entomology" id="ABBRID0EA6MM" xlink:type="simple">SEHU</abbrev>); <abbrev xmlns:xlink="http://www.w3.org/1999/xlink" xlink:title="holotype" id="ABBRID0EF6MM" xlink:type="simple">HT</abbrev> ♀ of <italic><tp:taxon-name><tp:taxon-name-part taxon-name-part-type="genus" reg="Enicospilus">Enicospilus</tp:taxon-name-part> <tp:taxon-name-part taxon-name-part-type="species" reg="ranunculus">ranunculus</tp:taxon-name-part></tp:taxon-name></italic> Chiu, 1954, SOUTH KOREA (<named-content xmlns:xlink="http://www.w3.org/1999/xlink" content-type="dwc:institutional_code" xlink:type="simple">TARI</named-content>).</p></tp:treatment-sec><tp:treatment-sec sec-type="distribution" id="SECID0EZ6MM"><title>Distribution.</title><p>Eastern Palaearctic region (<xref ref-type="bibr" rid="B199">Yu et al. 2016</xref>).</p><p>Newly recorded from South Korea.</p><p>JAPAN: [Hokkaidô] (<xref ref-type="bibr" rid="B180">Uchida 1928</xref>; present study); [Tôhoku] Aomori (<xref ref-type="bibr" rid="B52">Ichita 1994</xref>; present study), Yamagata*, and Fukushima*; [Kantô-Kôshin] Tochigi*, Nagano*, Tôkyô*, and Kanagawa*; [Tôkai] Mie*; [Kinki] Hyôgo* and Nara*; [Shikoku] Kôchi*; [Kyûshû] Fukuoka*, Saga* and Kagoshima (<xref ref-type="bibr" rid="B29">Fukuda and Kusigemati 1986</xref>; present study). *New records.</p></tp:treatment-sec><tp:treatment-sec sec-type="Bionomics" id="SECID0ESANM"><title>Bionomics.</title><p>Unknown.</p></tp:treatment-sec><tp:treatment-sec sec-type="Differential diagnosis" id="SECID0EXANM"><title>Differential diagnosis.</title><p>This species is similar to <italic><tp:taxon-name><tp:taxon-name-part taxon-name-part-type="genus" reg="Enicospilus">E.</tp:taxon-name-part> <tp:taxon-name-part taxon-name-part-type="species" reg="melanocarpus">melanocarpus</tp:taxon-name-part></tp:taxon-name></italic> and <italic><tp:taxon-name><tp:taxon-name-part taxon-name-part-type="genus" reg="Enicospilus">E.</tp:taxon-name-part> <tp:taxon-name-part taxon-name-part-type="species" reg="ramidulus">ramidulus</tp:taxon-name-part></tp:taxon-name></italic>. However, <italic><tp:taxon-name><tp:taxon-name-part taxon-name-part-type="genus" reg="Enicospilus">E.</tp:taxon-name-part> <tp:taxon-name-part taxon-name-part-type="species" reg="yezoensis">yezoensis</tp:taxon-name-part></tp:taxon-name></italic> is easily distinguished from all other species of <italic><tp:taxon-name><tp:taxon-name-part taxon-name-part-type="genus" reg="Enicospilus">Enicospilus</tp:taxon-name-part></tp:taxon-name></italic> by the following combination of character states: proximal and distal sclerites separated (Fig. <xref ref-type="fig" rid="F53">53F</xref>); central sclerite comma-shaped (Fig. <xref ref-type="fig" rid="F53">53F</xref>); face wide and subquadrate (Fig. <xref ref-type="fig" rid="F53">53B</xref>); gena wide and not constricted behind eye in dorsal view (Fig. <xref ref-type="fig" rid="F53">53C, D</xref>); and diagonal groove of outer mandibular surface with dense and long setae (Fig. <xref ref-type="fig" rid="F53">53B, D</xref>) (also see Table <xref ref-type="table" rid="T8">8</xref>).</p></tp:treatment-sec><tp:treatment-sec sec-type="remarks" id="SECID0E4CNM"><title>Remarks.</title><p>This species is rather morphologically stable. The holotype of <italic><tp:taxon-name><tp:taxon-name-part taxon-name-part-type="genus" reg="Enicospilus">E.</tp:taxon-name-part> <tp:taxon-name-part taxon-name-part-type="species" reg="ranunculus">ranunculus</tp:taxon-name-part></tp:taxon-name></italic> syn. nov. is clearly conspecific with <italic><tp:taxon-name><tp:taxon-name-part taxon-name-part-type="genus" reg="Enicospilus">E.</tp:taxon-name-part> <tp:taxon-name-part taxon-name-part-type="species" reg="yezoensis">yezoensis</tp:taxon-name-part></tp:taxon-name></italic> and is newly synonymised here.</p><fig id="F53" position="float" orientation="portrait"><object-id xmlns:xlink="http://www.w3.org/1999/xlink" content-type="doi" xlink:type="simple">10.3897/zookeys.990.55542.figure53</object-id><object-id xmlns:xlink="http://www.w3.org/1999/xlink" content-type="arpha" xlink:type="simple">FF6DBFBA-8965-5ADD-9A1D-E24E6345637F</object-id><label>Figure 53.</label><caption><p><italic><tp:taxon-name><tp:taxon-name-part taxon-name-part-type="genus" reg="Enicospilus">Enicospilus</tp:taxon-name-part> <tp:taxon-name-part taxon-name-part-type="species" reg="yezoensis">yezoensis</tp:taxon-name-part></tp:taxon-name></italic> (Uchida, 1928) ♀ from Japan <bold>A</bold> habitus <bold>B</bold> head, frontal view <bold>C</bold> head, dorsal view <bold>D</bold> head, lateral view <bold>E</bold> mesosoma, lateral view <bold>F</bold> central part of fore wing.</p></caption><graphic xmlns:xlink="http://www.w3.org/1999/xlink" xlink:href="zookeys-990-001-g053.jpg" position="float" orientation="portrait" xlink:type="simple" id="oo_473819.jpg"><uri content-type="original_file" xlink:type="simple">https://binary.pensoft.net/fig/473819</uri></graphic></fig></tp:treatment-sec><tp:treatment-sec><!--Section generated to contain objects referenced in tp:taxon-treatment.--><table-wrap id="T8" position="float" orientation="portrait"><label>Table 8.</label><caption><p>Comparison of diagnostic characters of <italic><tp:taxon-name><tp:taxon-name-part taxon-name-part-type="genus" reg="Enicospilus">Enicospilus</tp:taxon-name-part></tp:taxon-name></italic> species in Japan that share the entirely light-orange body and black terminal segments of the metasoma: <italic><tp:taxon-name><tp:taxon-name-part taxon-name-part-type="genus" reg="Enicospilus">E.</tp:taxon-name-part> <tp:taxon-name-part taxon-name-part-type="species" reg="melanocarpus">melanocarpus</tp:taxon-name-part></tp:taxon-name></italic>, <italic><tp:taxon-name><tp:taxon-name-part taxon-name-part-type="genus" reg="Enicospilus">E.</tp:taxon-name-part> <tp:taxon-name-part taxon-name-part-type="species" reg="ramidulus">ramidulus</tp:taxon-name-part></tp:taxon-name></italic>, <italic><tp:taxon-name><tp:taxon-name-part taxon-name-part-type="genus" reg="Enicospilus">E.</tp:taxon-name-part> <tp:taxon-name-part taxon-name-part-type="species" reg="sauteri">sauteri</tp:taxon-name-part></tp:taxon-name></italic>, and <italic><tp:taxon-name><tp:taxon-name-part taxon-name-part-type="genus" reg="Enicospilus">E.</tp:taxon-name-part> <tp:taxon-name-part taxon-name-part-type="species" reg="yezoensis">yezoensis</tp:taxon-name-part></tp:taxon-name></italic>.</p></caption><table id="TID0EEQEM" rules="all"><tbody><tr><th rowspan="2" colspan="1">Characters</th><th rowspan="1" colspan="4">Species</th></tr><tr><th rowspan="1" colspan="1">
                      <italic><tp:taxon-name>
                          <tp:taxon-name-part taxon-name-part-type="genus" reg="Enicospilus"/>
                          <tp:taxon-name-part taxon-name-part-type="species" reg="melanocarpus">melanocarpus</tp:taxon-name-part>
                        </tp:taxon-name></italic>
                    </th><th rowspan="1" colspan="1">
                      <italic><tp:taxon-name>
                          <tp:taxon-name-part taxon-name-part-type="genus" reg="Enicospilus"/>
                          <tp:taxon-name-part taxon-name-part-type="species" reg="ramidulus">ramidulus</tp:taxon-name-part>
                        </tp:taxon-name></italic>
                    </th><th rowspan="1" colspan="1">
                      <italic><tp:taxon-name>
                          <tp:taxon-name-part taxon-name-part-type="genus" reg="Enicospilus"/>
                          <tp:taxon-name-part taxon-name-part-type="species" reg="sauteri">sauteri</tp:taxon-name-part>
                        </tp:taxon-name></italic>
                    </th><th rowspan="1" colspan="1">
                      <italic><tp:taxon-name>
                          <tp:taxon-name-part taxon-name-part-type="genus" reg="Enicospilus"/>
                          <tp:taxon-name-part taxon-name-part-type="species" reg="yezoensis">yezoensis</tp:taxon-name-part>
                        </tp:taxon-name></italic>
                    </th></tr><tr><td rowspan="1" colspan="1">Lower face (width / height)</td><td rowspan="1" colspan="1">0.7–0.8</td><td rowspan="1" colspan="1">0.8–0.9</td><td rowspan="1" colspan="1">0.7–0.8</td><td rowspan="1" colspan="1">1.0</td></tr><tr><td rowspan="1" colspan="1">Length of tooth (upper teeth / lower teeth)</td><td rowspan="1" colspan="1">1.2–1.5</td><td rowspan="1" colspan="1">1.9–2.2</td><td rowspan="1" colspan="1">1.2–1.3</td><td rowspan="1" colspan="1">1.7–2.0</td></tr><tr><td rowspan="1" colspan="1">Posterior ocelli and orbit</td><td rowspan="1" colspan="1">very close</td><td rowspan="1" colspan="1">touching or very close</td><td rowspan="1" colspan="1">very close</td><td rowspan="1" colspan="1">distinctly separated</td></tr><tr><td rowspan="1" colspan="1">Sculpture of meso- and metapleuron</td><td rowspan="1" colspan="1">punctate to punctostriate</td><td rowspan="1" colspan="1">entirely punctate</td><td rowspan="1" colspan="1">punctate to punctostriate</td><td rowspan="1" colspan="1">punctate to punctostriate</td></tr><tr><td rowspan="1" colspan="1">Marginal cell of fore wing</td><td rowspan="1" colspan="1">entirely setose</td><td rowspan="1" colspan="1">entirely setose</td><td rowspan="1" colspan="1">with a glabrous</td><td rowspan="1" colspan="1">entirely setose</td></tr><tr><td rowspan="1" colspan="1">Shape of central sclerite</td><td rowspan="1" colspan="1">oval</td><td rowspan="1" colspan="1">oval</td><td rowspan="1" colspan="1">linear</td><td rowspan="1" colspan="1">comma-shaped</td></tr><tr><td rowspan="1" colspan="1">Proximal and distal sclerites</td><td rowspan="1" colspan="1">confluent</td><td rowspan="1" colspan="1">separated</td><td rowspan="1" colspan="1">confluent</td><td rowspan="1" colspan="1">separated</td></tr></tbody></table></table-wrap></tp:treatment-sec><ref-list><ref id="B199"><mixed-citation xmlns:xlink="http://www.w3.org/1999/xlink" xlink:type="simple"><person-group><name name-style="western"><surname>Yu</surname><given-names>DSK</given-names></name><name name-style="western"><surname>van Achterberg</surname><given-names>C</given-names></name><name name-style="western"><surname>Horstmann</surname><given-names>K</given-names></name></person-group> (<year>2016</year>) Taxapad 2016, <tp:taxon-name><tp:taxon-name-part taxon-name-part-type="superfamily">Ichneumonoidea</tp:taxon-name-part></tp:taxon-name> 2015 Database on flash-drive. Nepean, Ontario, Canada. <ext-link xlink:type="simple" ext-link-type="uri" xlink:href="http://www.taxapad.com">www.taxapad.com</ext-link></mixed-citation></ref><ref id="B180"><mixed-citation xmlns:xlink="http://www.w3.org/1999/xlink" xlink:type="simple"><person-group><name name-style="western"><surname>Uchida</surname><given-names>T</given-names></name></person-group> (<year>1928</year>) <article-title>Zweiter Beitrag zur Ichneumoniden-Fauna Japans.</article-title><source>Journal of the Faculty of Agriculture, Hokkaido University</source><volume>21</volume>: <fpage>177</fpage>–<lpage>297</lpage>.</mixed-citation></ref><ref id="B52"><mixed-citation xmlns:xlink="http://www.w3.org/1999/xlink" xlink:type="simple"><person-group><name name-style="western"><surname>Ichita</surname><given-names>T</given-names></name></person-group> (<year>1994</year>) <article-title>Other insects.</article-title> In: <person-group><name name-style="western"><surname>Kakei</surname><given-names>K</given-names></name></person-group> (<role>Ed.</role>) <issue-title>Nature of around Moya, Aomori City, Japan.</issue-title><source>Aomori City Government, Aomori</source>, <fpage>167</fpage>–<lpage>264</lpage>. [In Japanese]</mixed-citation></ref><ref id="B29"><mixed-citation xmlns:xlink="http://www.w3.org/1999/xlink" xlink:type="simple"><person-group><name name-style="western"><surname>Fukuda</surname><given-names>H</given-names></name><name name-style="western"><surname>Kusigemati</surname><given-names>K</given-names></name></person-group> (<year>1986</year>) <article-title>Insects fauna of the Mt. Inao Kagoshima, Japan.</article-title> In: <person-group><name name-style="western"><surname>Kato</surname><given-names>M</given-names></name></person-group> (<role>Ed.</role>) <issue-title>Conservation reports of the Inaodake Nature Conservation Area, Kagoshima, Japan.</issue-title><source>Nature Conservation Bureau Environment Agency, Tôkyô</source>, <fpage>175</fpage>–<lpage>204</lpage>. [In Japanese with English title]</mixed-citation></ref></ref-list></tp:taxon-treatment>
