# Supplementary material for: Integrative taxonomy and analysis of species richness patterns of nocturnal Darwin wasps of the genus Enicospilus Stephens (Hymenoptera, Ichneumonidae, Ophioninae) in Japan
Source: Zookeys. 2020 Nov 10;990:1–144. doi: 10.3897/zookeys.990.55542 (PMC7674391; doi:10.3897/zookeys.990.55542)
Supplement: XML Treatment for Enicospilus zeugos [file zookeys.990.55542-treatment48.xml]

<!DOCTYPE tp:taxon-treatment
  PUBLIC "-//TaxonX//DTD Taxonomic Treatment Publishing DTD v0 20100105//EN" "tax-treatment-NSO.dtd">
<tp:taxon-treatment xmlns:tp="http://www.plazi.org/taxpub"><tp:treatment-meta><kwd-group><label>Taxon classification</label><kwd><named-content xmlns:xlink="http://www.w3.org/1999/xlink" content-type="kingdom">Animalia</named-content></kwd><kwd><named-content xmlns:xlink="http://www.w3.org/1999/xlink" content-type="order">Hymenoptera</named-content></kwd><kwd><named-content xmlns:xlink="http://www.w3.org/1999/xlink" content-type="family">Ichneumonidae</named-content></kwd></kwd-group><mixed-citation publication-type="journal"><person-group><name><surname>Shimizu</surname><given-names>So</given-names></name><name><surname>Broad</surname><given-names>Gavin R.</given-names></name><name><surname>Maeto</surname><given-names>Kaoru</given-names></name></person-group><article-title>Integrative taxonomy and analysis of species richness patterns of nocturnal Darwin wasps of the genus <italic><tp:taxon-name><tp:taxon-name-part taxon-name-part-type="genus" reg="Enicospilus">Enicospilus</tp:taxon-name-part></tp:taxon-name></italic> Stephens (<tp:taxon-name><tp:taxon-name-part taxon-name-part-type="order">Hymenoptera</tp:taxon-name-part></tp:taxon-name>, <tp:taxon-name><tp:taxon-name-part taxon-name-part-type="family">Ichneumonidae</tp:taxon-name-part></tp:taxon-name>, <tp:taxon-name><tp:taxon-name-part taxon-name-part-type="subfamily">Ophioninae</tp:taxon-name-part></tp:taxon-name>) in Japan</article-title><source>Zookeys</source><day>10</day><month>11</month><year>2020</year><volume>990</volume><fpage>1</fpage><lpage>144</lpage><pub-id pub-id-type="doi">10.3897/zookeys.990.55542</pub-id></mixed-citation></tp:treatment-meta><tp:nomenclature><tp:taxon-name><object-id xmlns:xlink="http://www.w3.org/1999/xlink" content-type="arpha" xlink:type="simple">3A2C025C-C7FD-54C5-A6A5-470E4E09EA52</object-id>
              <tp:taxon-name-part taxon-name-part-type="genus" reg="Enicospilus">Enicospilus</tp:taxon-name-part>
              <tp:taxon-name-part taxon-name-part-type="species" reg="zeugos">zeugos</tp:taxon-name-part>
            </tp:taxon-name><tp:taxon-authority>Chiu, 1954</tp:taxon-authority><tp:taxon-status xmlns:xlink="http://www.w3.org/1999/xlink" xlink:type="simple">stat. rev.</tp:taxon-status><xref ref-type="fig" rid="F55">Figure 55</xref><tp:nomenclature-citation-list><tp:nomenclature-citation><tp:taxon-name>
                  <tp:taxon-name-part taxon-name-part-type="genus" reg="Enicospilus">Enicospilus</tp:taxon-name-part> <tp:taxon-name-part taxon-name-part-type="species" reg="zeugos">zeugos</tp:taxon-name-part></tp:taxon-name><comment>Chiu, 1954: 64; <abbrev xmlns:xlink="http://www.w3.org/1999/xlink" xlink:title="holotype" id="ABBRID0E5QNM" xlink:type="simple">HT</abbrev> ♀ from Taiwan, <named-content xmlns:xlink="http://www.w3.org/1999/xlink" content-type="dwc:institutional_code" xlink:type="simple">TARI</named-content>, examined; <bold>stat. rev.</bold></comment></tp:nomenclature-citation><tp:nomenclature-citation><tp:taxon-name>
                  <tp:taxon-name-part taxon-name-part-type="genus" reg="Enicospilus">Enicospilus</tp:taxon-name-part> <tp:taxon-name-part taxon-name-part-type="species" reg="henrytownesi">henrytownesi</tp:taxon-name-part></tp:taxon-name><comment>Chao and Tang, 1991: 51; <abbrev xmlns:xlink="http://www.w3.org/1999/xlink" xlink:title="holotype" id="ABBRID0EVRNM" xlink:type="simple">HT</abbrev> ♀ from Taiwan, <abbrev xmlns:xlink="http://www.w3.org/1999/xlink" content-type="institution" xlink:title="Utah State University Insect Collection" id="ABBRID0EZRNM" xlink:type="simple">EMUS</abbrev>, examined; <bold>syn. nov.</bold></comment></tp:nomenclature-citation></tp:nomenclature-citation-list></tp:nomenclature><tp:treatment-sec sec-type="material" id="SECID0E6RNM"><title>Specimens examined.</title><p>Total of 5 specimens (3♀♀2♂♂): Japan (1♂), Taiwan (3♀♀1♂).</p><p>Type series: <abbrev xmlns:xlink="http://www.w3.org/1999/xlink" xlink:title="holotype" id="ABBRID0EGSNM" xlink:type="simple">HT</abbrev> ♀ of <italic><tp:taxon-name><tp:taxon-name-part taxon-name-part-type="genus" reg="Enicospilus">Enicospilus</tp:taxon-name-part> <tp:taxon-name-part taxon-name-part-type="species" reg="zeugos">zeugos</tp:taxon-name-part></tp:taxon-name></italic> Chiu, 1954, Urai, TAIWAN, VI.1931, J. Sonan leg. (<named-content xmlns:xlink="http://www.w3.org/1999/xlink" content-type="dwc:institutional_code" xlink:type="simple">TARI</named-content>); <abbrev xmlns:xlink="http://www.w3.org/1999/xlink" xlink:title="holotype" id="ABBRID0E1SNM" xlink:type="simple">HT</abbrev> ♀ of <italic><tp:taxon-name><tp:taxon-name-part taxon-name-part-type="genus" reg="Enicospilus">Enicospilus</tp:taxon-name-part> <tp:taxon-name-part taxon-name-part-type="species" reg="henrytownesi">henrytownesi</tp:taxon-name-part></tp:taxon-name></italic> Chao &amp; Tang, 1991, Wushe (1,150 m), TAIWAN, 26.IV.1983, H. Townes leg. (<abbrev xmlns:xlink="http://www.w3.org/1999/xlink" content-type="institution" xlink:title="Utah State University Insect Collection" id="ABBRID0EJTNM" xlink:type="simple">EMUS</abbrev>).</p></tp:treatment-sec><tp:treatment-sec sec-type="distribution" id="SECID0EOTNM"><title>Distribution.</title><p>Oriental region (<xref ref-type="bibr" rid="B199">Yu et al. 2016</xref>).</p><p>Newly recorded from Japan.</p><p>JAPAN: [Ryûkyûs] Okinawa.</p></tp:treatment-sec><tp:treatment-sec sec-type="Bionomics" id="SECID0E1TNM"><title>Bionomics.</title><p>Unknown.</p></tp:treatment-sec><tp:treatment-sec sec-type="Differential diagnosis" id="SECID0E6TNM"><title>Differential diagnosis.</title><p>This species can very easily be distinguished from all other <italic><tp:taxon-name><tp:taxon-name-part taxon-name-part-type="genus" reg="Enicospilus">Enicospilus</tp:taxon-name-part></tp:taxon-name></italic> by the unique shape of the fore wing sclerites (Fig. <xref ref-type="fig" rid="F55">55F</xref>).</p></tp:treatment-sec><tp:treatment-sec sec-type="remarks" id="SECID0EQUNM"><title>Remarks.</title><p>Both <italic><tp:taxon-name><tp:taxon-name-part taxon-name-part-type="genus" reg="Enicospilus">E.</tp:taxon-name-part> <tp:taxon-name-part taxon-name-part-type="species" reg="zeugos">zeugos</tp:taxon-name-part></tp:taxon-name></italic> stat. rev. and <italic><tp:taxon-name><tp:taxon-name-part taxon-name-part-type="genus" reg="Enicospilus">E.</tp:taxon-name-part> <tp:taxon-name-part taxon-name-part-type="species" reg="henrytownesi">henrytownesi</tp:taxon-name-part></tp:taxon-name></italic> syn. nov. had been synonymised under <italic><tp:taxon-name><tp:taxon-name-part taxon-name-part-type="genus" reg="Enicospilus">E.</tp:taxon-name-part> <tp:taxon-name-part taxon-name-part-type="species" reg="grammospilus">grammospilus</tp:taxon-name-part></tp:taxon-name></italic> (Enderlein, 1921) by <xref ref-type="bibr" rid="B41">Gauld and Mitchell (1981</xref>: 316) and <xref ref-type="bibr" rid="B143">Shimizu (2018</xref>: 93) respectively. However, the shape of fore wing veins and sclerites and the results of DNA barcoding analysis indicate that <italic><tp:taxon-name><tp:taxon-name-part taxon-name-part-type="genus" reg="Enicospilus">E.</tp:taxon-name-part> <tp:taxon-name-part taxon-name-part-type="species" reg="zeugos">zeugos</tp:taxon-name-part></tp:taxon-name></italic> stat. rev. (with <italic><tp:taxon-name><tp:taxon-name-part taxon-name-part-type="genus" reg="Enicospilus">E.</tp:taxon-name-part> <tp:taxon-name-part taxon-name-part-type="species" reg="henrytownesi">henrytownesi</tp:taxon-name-part></tp:taxon-name></italic> syn. nov. as a junior synonym) is easily separated from <italic><tp:taxon-name><tp:taxon-name-part taxon-name-part-type="genus" reg="Enicospilus">E.</tp:taxon-name-part> <tp:taxon-name-part taxon-name-part-type="species" reg="grammospilus">grammospilus</tp:taxon-name-part></tp:taxon-name></italic>, hence we propose a revised status for <italic><tp:taxon-name><tp:taxon-name-part taxon-name-part-type="genus" reg="Enicospilus">E.</tp:taxon-name-part> <tp:taxon-name-part taxon-name-part-type="species" reg="zeugos">zeugos</tp:taxon-name-part></tp:taxon-name></italic> stat. rev. here.</p><fig id="F55" position="float" orientation="portrait"><object-id xmlns:xlink="http://www.w3.org/1999/xlink" content-type="doi" xlink:type="simple">10.3897/zookeys.990.55542.figure55</object-id><object-id xmlns:xlink="http://www.w3.org/1999/xlink" content-type="arpha" xlink:type="simple">351E6709-C5BE-5D79-B67C-88EA5286E361</object-id><label>Figure 55.</label><caption><p><italic><tp:taxon-name><tp:taxon-name-part taxon-name-part-type="genus" reg="Enicospilus">Enicospilus</tp:taxon-name-part> <tp:taxon-name-part taxon-name-part-type="species" reg="zeugos">zeugos</tp:taxon-name-part></tp:taxon-name></italic> Chiu, 1954, stat. rev. ♀ from Japan <bold>A</bold> habitus <bold>B</bold> head, frontal view <bold>C</bold> head, dorsal view <bold>D</bold> head, lateral view <bold>E</bold> mesosoma, lateral view <bold>F</bold> central part of fore wing.</p></caption><graphic xmlns:xlink="http://www.w3.org/1999/xlink" xlink:href="zookeys-990-001-g055.jpg" position="float" orientation="portrait" xlink:type="simple" id="oo_473821.jpg"><uri content-type="original_file" xlink:type="simple">https://binary.pensoft.net/fig/473821</uri></graphic></fig></tp:treatment-sec><ref-list><ref id="B199"><mixed-citation xmlns:xlink="http://www.w3.org/1999/xlink" xlink:type="simple"><person-group><name name-style="western"><surname>Yu</surname><given-names>DSK</given-names></name><name name-style="western"><surname>van Achterberg</surname><given-names>C</given-names></name><name name-style="western"><surname>Horstmann</surname><given-names>K</given-names></name></person-group> (<year>2016</year>) Taxapad 2016, <tp:taxon-name><tp:taxon-name-part taxon-name-part-type="superfamily">Ichneumonoidea</tp:taxon-name-part></tp:taxon-name> 2015 Database on flash-drive. Nepean, Ontario, Canada. <ext-link xlink:type="simple" ext-link-type="uri" xlink:href="http://www.taxapad.com">www.taxapad.com</ext-link></mixed-citation></ref><ref id="B41"><mixed-citation xmlns:xlink="http://www.w3.org/1999/xlink" xlink:type="simple"><person-group><name name-style="western"><surname>Gauld</surname><given-names>ID</given-names></name><name name-style="western"><surname>Mitchell</surname><given-names>PA</given-names></name></person-group> (<year>1981</year>) <source>The taxonomy, distribution and host preferences of Indo-Papuan parasitic wasps of the subfamily <tp:taxon-name><tp:taxon-name-part taxon-name-part-type="subfamily">Ophioninae</tp:taxon-name-part></tp:taxon-name>.</source><publisher-name>CAB: Slough / Commonwealth Institute of Entomology</publisher-name>, <publisher-loc>London</publisher-loc>, <size units="page">611 pp</size>.</mixed-citation></ref><ref id="B143"><mixed-citation xmlns:xlink="http://www.w3.org/1999/xlink" xlink:type="simple"><person-group><name name-style="western"><surname>Shimizu</surname><given-names>S</given-names></name></person-group> (<year>2018</year>) <article-title>A new synonym for <italic><tp:taxon-name><tp:taxon-name-part taxon-name-part-type="genus">Enicospilus</tp:taxon-name-part> <tp:taxon-name-part taxon-name-part-type="species">grammospilus</tp:taxon-name-part></tp:taxon-name></italic> (Enderlein, 1921) (<tp:taxon-name><tp:taxon-name-part taxon-name-part-type="order">Hymenoptera</tp:taxon-name-part></tp:taxon-name>: <tp:taxon-name><tp:taxon-name-part taxon-name-part-type="family">Ichneumonidae</tp:taxon-name-part></tp:taxon-name>: <tp:taxon-name><tp:taxon-name-part taxon-name-part-type="subfamily">Ophioninae</tp:taxon-name-part></tp:taxon-name>).</article-title><source>Zootaxa</source><volume>4486</volume>: <fpage>93</fpage>–<lpage>95</lpage>. <ext-link xlink:type="simple" ext-link-type="doi" xlink:href="10.11646/zootaxa.4486.1.9">https://doi.org/10.11646/zootaxa.4486.1.9</ext-link></mixed-citation></ref></ref-list></tp:taxon-treatment>
