# Supplementary material for: Integrative taxonomy and analysis of species richness patterns of nocturnal Darwin wasps of the genus Enicospilus Stephens (Hymenoptera, Ichneumonidae, Ophioninae) in Japan
Source: Zookeys. 2020 Nov 10;990:1–144. doi: 10.3897/zookeys.990.55542 (PMC7674391; doi:10.3897/zookeys.990.55542)
Supplement: Supplementary material 1 — Table S1. Specimens examined [file zookeys-990-001-s001.xlsx]

## Sheet: Sheet1
Supplementary material 1, Table S1. Specimens examined. Abbreviations for repositories are as follows: CNC-Canadian National Collection of Insects, Ottawa, Canada; ELMU-Entomological Laboratory, Meijô University, Nagoya, Japan; EMUS-Utah State University Insect Collection (= American Entomological Institute: AEI), Department of Biology, Utah State University, Logan, Utah, USA; EUM-Ehime Universit…
Species			Individuals			Locality							Collection date	Collector	Method	Repositiry	Collection	Sample code	GenBank/DDBJ/BOLD	Remarks
Genus	Specific name	Author	F	M	?	Country	Province	Island	Prefecture	Details	altitude (m alt.)	GPS							COI
Enicospilus	abdominalis	(Szépligeti, 1906)	1	0	0	Japan	Ryûkyûs	Okinawa-hontô	Okinawa	Nûha, Ôgimi Vil., Kunigami County	200	26°41'21.3"N,128°09'01.3"E	29-30.VI.2016	S. Shimizu et al.	LT	NIAES	-	-	-	-
Enicospilus	abdominalis	(Szépligeti, 1906)	1	0	0	Taiwan	-	Taiwan	-	Lixing Industry Rd, Ren’ai Township, Nantou County	1600	24°4'25.6"N,121°9'31.9"E	1-2.X.2016	S. Shimizu	LT	NIAES	-	SEN44	LC484177	-
Enicospilus	abdominalis	(Szépligeti, 1906)	1	0	0	Taiwan	-	Taiwan	-	Lixing Industry Rd, Ren’ai Township, Nantou County	1600	24°4'25.6"N,121°9'31.9"E	1-2.X.2016	S. Shimizu	LT	TARI	-	SEN45	LC484178	-
Enicospilus	abdominalis	(Szépligeti, 1906)	1	0	0	Taiwan	-	Taiwan	-	Gyochi	-	-	-	Matsumura	-	SEHU	-	-	-	HT of Ophion semiopacus Matsumura, 1912
Enicospilus	abdominalis	(Szépligeti, 1906)	1	0	0	Taiwan	-	Taiwan	-	Alishan	-	-	11-12.VIII.1983	I. Kanazawa	LT	NIAES	-	-	-	-
Enicospilus	abdominalis	(Szépligeti, 1906)	1	0	0	Taiwan	-	Taiwan	-	Fenchifu	-	-	12-13.VIII.1983	I. Kanazawa	LT	NIAES	-	-	-	-
Enicospilus	abdominalis	(Szépligeti, 1906)	5	0	0	Taiwan	-	Taiwan	-	Alishan	-	-	10-11.VIII.1983	I. Kanazawa	LT	NIAES	-	-	-	-
Enicospilus	abdominalis	(Szépligeti, 1906)	1	0	0	Taiwan	-	Taiwan	-	Tungpu	1200	-	22-25.XI.1982	K.C. Chou & S.P. Huang	-	TARI	-	-	-	-
Enicospilus	abdominalis	(Szépligeti, 1906)	1	0	0	Taiwan	-	Taiwan	-	Anmashan, Taichumg	2275	-	6-9.VII.1979	L.Y. Chou	-	TARI	-	-	-	-
Enicospilus	abdominalis	(Szépligeti, 1906)	1	0	0	Taiwan	-	Taiwan	-	Tungpu, Nantou County	1200	-	XII.1985	K.S. Lin	MsT	TARI	-	-	-	-
Enicospilus	abdominalis	(Szépligeti, 1906)	1	0	0	Taiwan	-	Taiwan	-	Lienhuachih, Nantou County	650	-	VIII.1984	K.S. Lin & K.C. Chou	MsT	TARI	-	-	-	-
Enicospilus	abdominalis	(Szépligeti, 1906)	1	0	0	Taiwan	-	Taiwan	-	Arisan	-	-	10.X.1912	I. Nitobe	-	TARI	-	-	-	-
Enicospilus	abdominalis	(Szépligeti, 1906)	1	0	0	Nepal	-	-	-	Ktmd., Godayari	-	-	5.VIII.1967	-	-	NHMUK	-	-	-	-
Enicospilus	abdominalis	(Szépligeti, 1906)	1	0	0	Sri Lanka	-	-	-	Kandy	-	-	-	-	-	NHMUK	-	-	-	-
Enicospilus	abdominalis	(Szépligeti, 1906)	1	0	0	Sri Lanka	-	-	-	Rat. Dist., Pultota Pass	-	-	18-19.IV.1973	Paumann & Cross	-	NHMUK	-	-	-	-
		Total	19	0	0	19
Enicospilus	aciculatus	(Taschenberg, 1875)	0	1	0	Japan	Kyûshû	Kyûshû	Fukuoka	Hiko-san	-	-	5.VIII.1955	K. Morimoto	-	MNHA	SMCM	-	-	-
Enicospilus	aciculatus	(Taschenberg, 1875)	0	1	0	Japan	Kyûshû	Tanegashima	Kagoshima	Nokan, Nakatane Town, Kumage County	-	-	19.X.1961	-	-	MNHA	SMCM	-	-	-
Enicospilus	aciculatus	(Taschenberg, 1875)	0	1	0	Japan	Kyûshû	Takarajima	Kagoshima	Tokara	-	-	5.VI.1962	M. Sato	-	MNHA	SMCM	-	-	-
Enicospilus	aciculatus	(Taschenberg, 1875)	0	1	0	Japan	Kyûshû	Takarajima	Kagoshima	Tokara	-	-	6.VI.1962	M. Sato	-	MNHA	SMCM	-	-	-
Enicospilus	aciculatus	(Taschenberg, 1875)	0	1	0	Japan	Ryûkyûs	Amami-ôshima	Kagoshima	Nishinakama	-	-	1-7.VI.1970	H. Makihara	-	MNHA	SMCM	-	-	-
Enicospilus	aciculatus	(Taschenberg, 1875)	1	2	0	Japan	Ryûkyûs	Amami-ôshima	Kagoshima	-	-	-	5.V.1966	K. Kusigemati leg.	-	SEHU	KUSIG	-	-	-
Enicospilus	aciculatus	(Taschenberg, 1875)	0	1	0	Japan	Ryûkyûs	Okinoerabujima	Kagoshima	-	-	-	31.VII-2.VIII.1969	H. Makihara	-	MNHA	SMCM	-	-	-
Enicospilus	aciculatus	(Taschenberg, 1875)	1	0	0	Japan	Ryûkyûs	Okinoerabujima	Kagoshima	Shinjo	-	-	7.VIII.1963	K. Yasumatsu & K. Yano	-	MNHA	SMCM	-	-	-
Enicospilus	aciculatus	(Taschenberg, 1875)	0	1	0	Japan	Ryûkyûs	Okinawa-hontô	Okinawa	Yona-rindö, Yona, Kunigami Vil., Kunigami County	240	26.754010,128.227450	8.IV.2019	S. Shimizu	LT	MNHA	-	SEN204	LC484189	-
Enicospilus	aciculatus	(Taschenberg, 1875)	1	0	0	Japan	Ryûkyûs	Okinawa-hontô	Okinawa	Yona, Kunigami Vil., Kunigami County	-	-	22.V.1971	-	-	NIAES	-	-	-	-
Enicospilus	aciculatus	(Taschenberg, 1875)	0	4	0	Japan	Ryûkyûs	Okinawa-hontô	Okinawa	Shuri	-	-	11.VII.1968	S. Hashimoto leg.	-	SEHU	KUSIG	-	-	-
Enicospilus	aciculatus	(Taschenberg, 1875)	0	1	0	Japan	Ryûkyûs	Okinawa-hontô	Okinawa	Shuri	-	-	22.XI.1971	Y. Oshiro leg.	-	SEHU	KUSIG	-	-	-
Enicospilus	aciculatus	(Taschenberg, 1875)	1	0	0	Japan	Ryûkyûs	Okinawa-hontô	Okinawa	Shoshi, Nakijin	-	-	6.IV.1979	K. Ohara leg.	-	SEHU	KUSIG	-	-	-
Enicospilus	aciculatus	(Taschenberg, 1875)	0	1	0	Japan	Ryûkyûs	Okinawa-hontô	Okinawa	Hedo, Kunigami Vil., Kunigami County	-	-	5.IV.1979	K. Kusigemati leg.	-	SEHU	KUSIG	-	-	-
Enicospilus	aciculatus	(Taschenberg, 1875)	1	0	0	Japan	Ryûkyûs	Okinawa-hontô	Okinawa	Benoki, Kunigami Vil., Kunigami County	-	-	8.IV.1979	K. Kusigemati	-	SEHU	KUSIG	-	-	-
Enicospilus	aciculatus	(Taschenberg, 1875)	1	0	0	Japan	Ryûkyûs	Okinawa-hontô	Okinawa	Shuri	-	-	29.VIII.1967	S. Azuma	-	MNHA	SMCM	-	-	-
Enicospilus	aciculatus	(Taschenberg, 1875)	0	1	0	Japan	Ryûkyûs	Okinawa-hontô	Okinawa	Shuri	-	-	7-10.IV.1969	H. Makihara	-	MNHA	SMCM	-	-	-
Enicospilus	aciculatus	(Taschenberg, 1875)	0	0	1	Japan	Ryûkyûs	Okinawa-hontô	Okinawa	Shuri	-	-	26.VI.1967	S. Azuma	-	MNHA	SMCM	-	-	-
Enicospilus	aciculatus	(Taschenberg, 1875)	0	1	0	Japan	Ryûkyûs	Ishigaki-jima	Okinawa	Yaeyama	-	-	25.V.1971	-	-	NIAES	-	-	-	-
Enicospilus	aciculatus	(Taschenberg, 1875)	1	0	0	Japan	Ryûkyûs	Iriomotejima	Okinawa	Otomi	-	-	4.VIII.1968	M. Kuzyo	-	MNHA	SMCM	-	-	-
Enicospilus	aciculatus	(Taschenberg, 1875)	1	0	0	Japan	Ryûkyûs	-	-	-	-	-	1925	S. Sakaguchi	-	SEHU	-	-	-	LCT of Henicospilus okinawensis Matsumura & Uchida, 1926
Enicospilus	aciculatus	(Taschenberg, 1875)	1	0	0	Taiwan	-	Taiwan	-	Jûjiro	-	-	26.IV.1931	T. Shiraki	-	TARI	-	-	-	HT of Enicospilus crucis Chiu, 1954
Enicospilus	aciculatus	(Taschenberg, 1875)	1	0	0	India	-	-	-	Coimbatore	-	-	X.1958	P.S. Nathan	-	EMUS	-	-	-	-
Enicospilus	aciculatus	(Taschenberg, 1875)	1	0	0	India	-	-	-	Coimbatore	-	-	III.1950	P.S. Nathan	-	CNC	-	-	-	-
Enicospilus	aciculatus	(Taschenberg, 1875)	1	0	0	India	-	-	-	Coimbatore	-	-	V.1950	P.S. Nathan	-	CNC	-	-	-	-
Enicospilus	aciculatus	(Taschenberg, 1875)	4	1	0	India	-	-	-	Coimbatore	-	-	IX.1953	P.S. Nathan	-	CNC	-	-	-	-
Enicospilus	aciculatus	(Taschenberg, 1875)	2	0	0	India	-	-	-	Coimbatore	-	-	XI.1955	P.S. Nathan	-	CNC	-	-	-	-
Enicospilus	aciculatus	(Taschenberg, 1875)	1	0	0	India	-	-	-	Coimbatore	-	-	X.1958	P.S. Nathan	-	NHMUK	-	-	-	-
Enicospilus	aciculatus	(Taschenberg, 1875)	1	0	0	India	-	-	-	Coimbatore	-	-	IX.1953	P.S. Nathan	-	NHMUK	-	-	-	-
Enicospilus	aciculatus	(Taschenberg, 1875)	1	0	0	India	-	-	-	Malabar, Walayar Forests	-	-	17.IX.1938	P.S. Nathan	-	NHMUK	-	-	-	-
Enicospilus	aciculatus	(Taschenberg, 1875)	2	0	0	India	-	-	-	Andhra Pradesh, Patancheru	-	-	IX.1980	Bhatnagar	LT	NHMUK	-	-	-	-
Enicospilus	aciculatus	(Taschenberg, 1875)	0	1	0	India	-	-	-	Andhra Pradesh, Patancheru	-	-	X.1980	Bhatnagar	LT	NHMUK	-	-	-	-
Enicospilus	aciculatus	(Taschenberg, 1875)	2	0	0	India	-	-	-	Patancheru	-	-	IX.1982	-	-	NHMUK	-	-	-	-
Enicospilus	aciculatus	(Taschenberg, 1875)	0	2	0	India	-	-	-	Patancheru	-	-	X.1982	-	-	NHMUK	-	-	-	-
Enicospilus	aciculatus	(Taschenberg, 1875)	0	1	0	India	-	-	-	Patancheru	-	-	XII.1982	-	-	NHMUK	-	-	-	-
Enicospilus	aciculatus	(Taschenberg, 1875)	1	0	0	India	-	-	-	Vertisol Wsd	-	-	X.1981	Bhatnagar	-	NHMUK	-	-	-	-
Enicospilus	aciculatus	(Taschenberg, 1875)	1	0	0	Sri Lanka	-	-	-	Rat. Dist., Kukula Ganga	-	-	16.IV.1973	Baumann & Cross	-	NHMUK	-	-	-	-
Enicospilus	aciculatus	(Taschenberg, 1875)	0	1	0	Sri Lanka	-	-	-	Kan. Dist., Kandy	-	-	1-15.III.1971	Piyadasa & Somapala	-	NHMUK	-	-	-	-
Enicospilus	aciculatus	(Taschenberg, 1875)	2	0	0	Solomon Island	-	-	-	Gradalcanal, Oroke	-	-	14.XII.1934	R.A. Lever	-	NHMUK	-	-	-	-
Enicospilus	aciculatus	(Taschenberg, 1875)	0	1	0	Vanuatu	-	-	-	Malekula, New Hebrides	-	-	III.1930	L.E. Cheesman	-	NHMUK	-	Type 3b.1242	-	HT of Henicospilus neddenveli Cheesman, 1936
		Total	29	24	1	54
Enicospilus	acutus	Shimizu sp. nov.	1	0	0	Japan	Kantô-Kôshin	Honshû	Nagano	Kisokomakogen, Kiso County	-	-	10.VII.1982	Y. Yoshida & S. Yoshimatsu	LT	NIAES	-	-	-	PT
Enicospilus	acutus	Shimizu sp. nov.	1	0	0	Japan	Tôkai	Honshû	Shizuoka	Kanaya	-	-	14.VII.1947	J. Minamikawa	-	NIAES	JMC	-	-	PT
Enicospilus	acutus	Shimizu sp. nov.	1	0	0	Japan	Tôkai	Honshû	Shizuoka	Kanaya	-	-	5.VIII.1947	J. Minamikawa	-	NIAES	JMC	-	-	PT
Enicospilus	acutus	Shimizu sp. nov.	1	0	0	Japan	Tôkai	Honshû	Shizuoka	Kanaya	-	-	13.VIII.1947	J. Minamikawa	-	NIAES	JMC	-	-	PT
Enicospilus	acutus	Shimizu sp. nov.	1	0	0	Japan	Tôkai	Honshû	Shizuoka	Kanaya	-	-	25.IX.1955	J. Minamikawa	-	NIAES	JMC	-	-	PT
Enicospilus	acutus	Shimizu sp. nov.	0	0	1	Japan	Tôkai	Honshû	Shizuoka	Kanaya	-	-	30.IX.1955	J. Minamikawa	-	NIAES	JMC	-	-	PT
Enicospilus	acutus	Shimizu sp. nov.	1	1	0	Japan	Tôkai	Honshû	Shizuoka	Mt. Iwamuro, E. Izu	-	-	11.X.1966	T. Maenami	-	NIAES	-	-	-	PT
Enicospilus	acutus	Shimizu sp. nov.	1	0	0	Japan	Kinki	Honshû	Hyôgo	Hachikita-kogen, Osasa, Muraoka, Kami City, Mikata County	750	35°24`2”N,134°32`5”E	6-7.VIII.2018	K. Sakagami	LT	NSMT	-	-	-	PT
Enicospilus	acutus	Shimizu sp. nov.	1	0	0	Japan	Kinki	Honshû	Hyôgo	Hachikita-kogen, Osasa, Muraoka, Kami City, Mikata County	750	35°24`2”N,134°32`5”E	6-7.VIII.2018	K. Sakagami	LT	NIAES	-	-	-	PT
Enicospilus	acutus	Shimizu sp. nov.	1	0	0	Japan	Kinki	Honshû	Hyôgo	Hachikita-kogen, Osasa, Muraoka, Kami City, Mikata County	750	35°24`2”N,134°32`5”E	6-7.VIII.2018	K. Sakagami	LT	NIAES	-	SEN16	LC484181	PT
Enicospilus	acutus	Shimizu sp. nov.	1	0	0	Japan	Kinki	Honshû	Hyôgo	Hachikita-kogen, Osasa, Muraoka, Kami City, Mikata County	750	35°24`2”N,134°32`5”E	6-7.VIII.2018	K. Sakagami	LT	NSMT	-	SEN17	LC484182	PT
Enicospilus	acutus	Shimizu sp. nov.	2	0	0	Japan	Kinki	Honshû	Nara	Kotochi, Kamikitayama Vil.	850	34.119N,136.040E	16-17.VII.2017	S. Fujie	-	OMNH	-	-	-	PT
Enicospilus	acutus	Shimizu sp. nov.	2	1	0	Japan	Kinki	Honshû	Nara	Kotochi, Kamikitayama Vil.	850	34.119N,136.040E	16-17.VII.2017	S. Fujie	-	MNHA	-	-	-	PT
Enicospilus	acutus	Shimizu sp. nov.	1	0	0	Japan	Kinki	Honshû	Wakayama	Komatsu, Kitayama Vil.	-	-	12.VIII.2009	Ichikawa	-	KPMNH	-	-	-	PT
Enicospilus	acutus	Shimizu sp. nov.	2	0	0	Japan	Shikoku	Shikoku	Tokushima	Mt. Tsurugi-yama, Higashiyasugeoi, Miyoshi City	1250	33°51'50.8"N,134°04'42.4"E	22.VIII.2015	Y. Kitayama	LT	NIAES	-	-	-	PT
Enicospilus	acutus	Shimizu sp. nov.	1	0	0	Japan	Shikoku	Shikoku	Tokushima	Mt. Tsurugi-yama, Higashiyasugeoi, Miyoshi City	1250	33°51'50.8"N,134°04'42.4"E	22.VIII.2015	Y. Kitayama	LT	SEHU	-	-	-	PT
Enicospilus	acutus	Shimizu sp. nov.	1	0	0	Japan	Shikoku	Shikoku	Ehime	Rainbow Highland, Sugasawa, Matsuyama	-	-	27.VII.2014	R. Okano	LT	EUM	-	SEN78	LC484183	PT
Enicospilus	acutus	Shimizu sp. nov.	1	1	0	Japan	Shikoku	Shikoku	Kôchi	Tengu-kogen, Yoshiunotsu, Tsuno Town, Takaoka County	1360	33°28'38.7"N,133°0'19.3"E	10.IX.2016	D. Funamoto	LT	NIAES	-	-	-	PT
Enicospilus	acutus	Shimizu sp. nov.	1	0	0	Japan	Shikoku	Shikoku	Kôchi	Tengu-kogen, Yoshiunotsu, Tsuno Town, Takaoka County	-	-	13.VIII.2015	Y. Nakatani	-	EUM	-	-	-	PT
Enicospilus	acutus	Shimizu sp. nov.	1	0	0	Japan	Shikoku	Shikoku	Kôchi	Tengu-kôgen	-	-	11.VIII.1998	I. Yamashita	LT	NIAES	-	-	-	PT
Enicospilus	acutus	Shimizu sp. nov.	0	1	0	Japan	Shikoku	Shikoku	Kôchi	Mt. Eboshi, Haruno	-	-	10.VII.1991	I. Yamashita	-	NIAES	-	-	-	PT
Enicospilus	acutus	Shimizu sp. nov.	0	4	0	Japan	Shikoku	Shikoku	Kôchi	Mt. Eboshi, Haruno	-	-	11.VII.1991	I. Yamashita	-	NIAES	-	-	-	PT
Enicospilus	acutus	Shimizu sp. nov.	1	0	0	Japan	Shikoku	Shikoku	Kôchi	Teragawa, Hongawa Vil.	-	-	22.VII.1989	I. Yamashita	-	NIAES	-	-	-	PT
Enicospilus	acutus	Shimizu sp. nov.	1	0	0	Japan	Shikoku	Shikoku	Kôchi	Teragawa, Hongawa Vil.	-	-	11.IX.1989	I. Yamashita	-	NIAES	-	-	-	PT
Enicospilus	acutus	Shimizu sp. nov.	3	0	0	Japan	Shikoku	Shikoku	Kôchi	Teragawa, Hongawa Vil.	-	-	25.VII.1991	I. Yamashita	-	NIAES	-	-	-	PT
Enicospilus	acutus	Shimizu sp. nov.	1	0	0	Japan	Shikoku	Shikoku	Kôchi	Teragawa, Hongawa Vil.	-	-	18.VII.1993	I. Yamashita	LT	NIAES	-	-	-	PT
Enicospilus	acutus	Shimizu sp. nov.	1	0	0	Japan	Shikoku	Shikoku	Kôchi	Jigokudani, Kochi City	-	-	11.VIII.1992	I. Yamashita	LT	NIAES	-	-	-	PT
Enicospilus	acutus	Shimizu sp. nov.	1	1	0	Japan	Kyûshû	Kyûshû	Fukuoka	Mt. Hikosan	-	-	29.VIII.1983	K. Ōhara	LT	NIAES	-	-	-	PT
Enicospilus	acutus	Shimizu sp. nov.	0	1	0	Japan	Kyûshû	Kyûshû	Fukuoka	Mt. Hikosan	-	-	20-21.X.1983	M.T. Chujo	LT	NIAES	-	-	-	PT
Enicospilus	acutus	Shimizu sp. nov.	0	1	0	Japan	Kyûshû	Kyûshû	Fukuoka	Mt. Hikosan	-	-	5.VII.1983	R. Noda	LT	NIAES	-	-	-	PT
Enicospilus	acutus	Shimizu sp. nov.	1	0	0	Japan	Kyûshû	Kyûshû	Fukuoka	Mt. Hikosan	-	-	6.VII.1983	R. Noda	LT	NIAES	-	-	-	PT
Enicospilus	acutus	Shimizu sp. nov.	1	0	0	Japan	Kyûshû	Kyûshû	Fukuoka	Mt. Hiko-san	-	-	22.IX.1983	M.T. Chujo	LT	NIAES	-	-	-	PT
Enicospilus	acutus	Shimizu sp. nov.	0	1	0	Japan	Kyûshû	Kyûshû	Fukuoka	Hiko-san	-	-	1.VIII.1953	S. Kimoto	-	MNHA	SMCM	-	-	PT
Enicospilus	acutus	Shimizu sp. nov.	1	0	0	Japan	Kyûshû	Kyûshû	Fukuoka	Hiko-san	-	-	5.VIII.1955	-	-	MNHA	SMCM	-	-	PT
Enicospilus	acutus	Shimizu sp. nov.	1	0	0	Japan	Kyûshû	Kyûshû	Fukuoka	Mt. Hiko-san	-	-	18-25.VIII.1989	K. Takeno & M. Sharkey	-	EMUS	-	-	-	PT
Enicospilus	acutus	Shimizu sp. nov.	1	0	0	Japan	Kyûshû	Nokonoshima	Fukuoka	-	-	-	12.IX.1983	K. Konishi	LT	NIAES	-	-	-	PT
Enicospilus	acutus	Shimizu sp. nov.	1	0	0	Japan	Kyûshû	Kyûshû	Fukuoka		-	-	30.VIII.1983	K. Ohara	LT	NIAES	-	-	-	PT
Enicospilus	acutus	Shimizu sp. nov.	1	0	0	Japan	Kyûshû	Kyûshû	Ōita	Mt. Kurodake, Mts. Kuju	-	-	3.X.1983	N. Koda & R. Noda	LT	NIAES	-	-	-	PT
Enicospilus	acutus	Shimizu sp. nov.	1	0	0	Japan	Kyûshû	Kyûshû	Ōita	Mt. Kurodake, Mts. Kuju	-	-	15.IX.1985	K. Konishi	LT	NIAES	-	-	-	PT
Enicospilus	acutus	Shimizu sp. nov.	1	0	0	Japan	Kyûshû	Kyûshû	Kumamoto	Mt. Shiratori, Izumi Vil.	-	-	6.VII.1991	R. Noda	-	NIAES	-	-	-	PT
Enicospilus	acutus	Shimizu sp. nov.	1	0	0	Japan	Kyûshû	Kyûshû	Kumamoto	Shiiya pass	1400	-	15.VI.1985	K. Konishi et al.	LT	NIAES	-	-	-	PT
Enicospilus	acutus	Shimizu sp. nov.	0	1	0	Japan	Kyûshû	Kyûshû	Kagoshima	Mt. Hoyoshi-dake, Kouyama Town	-	-	12-14.VII.1991	R. Noda	LT	NIAES	-	-	-	PT
Enicospilus	acutus	Shimizu sp. nov.	3	0	0	Japan	Kyûshû	Yakushima	Kagoshima	Anbô-rindô	350	-	22.VII.1982	K. Konishi & S. Yoshimatsu	LT	NIAES	-	-	-	PT
Enicospilus	acutus	Shimizu sp. nov.	0	1	0	Japan	Kyûshû	Yakushima	Kagoshima	Shiratani-unsuikyô	-	-	25.VII.1982	K. Konishi & S. Yoshimatsu	LT	NIAES	-	-	-	PT
Enicospilus	acutus	Shimizu sp. nov.	1	0	0	Japan	Ryûkyûs	Amami-ôshima	Kagoshima	Chûô-rindô	-	-	19.IX.1993	M. Yoshida	LT	NIAES	-	-	-	PT
Enicospilus	acutus	Shimizu sp. nov.	1	0	0	Japan	Ryûkyûs	Amami-ôshima	Kagoshima	Mt. Yui-dake	-	-	14.X.2004	H. Makihara	MsT	KPMNH	-	-	-	PT
Enicospilus	acutus	Shimizu sp. nov.	1	0	0	Japan	Ryûkyûs	Amami-ôshima	Kagoshima	Kamiya	-	-	30.VI.1992	R. Noda	-	NIAES	-	-	-	PT
Enicospilus	acutus	Shimizu sp. nov.	1	0	0	Japan	Ryûkyûs	Amami-ôshima	Kagoshima	Higashinakama	-	-	13.V.1983	S. Yoshimatsu & S. Nomura	LT	NIAES	-	-	-	PT
Enicospilus	acutus	Shimizu sp. nov.	1	0	0	Japan	Ryûkyûs	Amami-ôshima	Kagoshima	Mt. Yuidake	-	-	1.IX.1983	R. Noda & K. Hirano	LT	NIAES	-	-	-	PT
Enicospilus	acutus	Shimizu sp. nov.	0	1	0	Japan	Ryûkyûs	Okinawa-hontô	Okinawa	Hiji agricultural road, Hiji, Kunigami Vil., Kunigami County	85	26°43'16.8"N,128°10'43.4"E	3-4.VII.2016	S. Shimizu et al.	LT	NIAES	-	-	-	PT
Enicospilus	acutus	Shimizu sp. nov.	2	0	0	Japan	Ryûkyûs	Okinawa-hontô	Okinawa	Ōkuni-rindô, Okuma, Kunigami Vil., Kunigami County	265	26°43'38.7"N,128°12'34.4"E	30.VI-1.VII.2016	S. Shimizu et al.	LT	SEHU	-	-	-	PT
Enicospilus	acutus	Shimizu sp. nov.	1	0	0	Japan	Ryûkyûs	Okinawa-hontô	Okinawa	Ōkuni bridge, Ōkuni-rindô, Hama, Kunigami Vil., Kunigami County	200	26.704179,128.197087	6.IV.2019	S. Shimizu	LT	TARI	-	-	-	PT
Enicospilus	acutus	Shimizu sp. nov.	1	1	0	Japan	Ryûkyûs	Okinawa-hontô	Okinawa	Oku-nigô-rindô, Sosu, Kunigami Vil., Kunigami County	200	26.815735,128.297288	7.V.2019	S. Shimizu & T. Tokuhira	LT	EMUS	-	-	-	PT
Enicospilus	acutus	Shimizu sp. nov.	0	1	0	Japan	Ryûkyûs	Okinawa-hontô	Okinawa	Oku-nigô-rindô, Sosu, Kunigami Vil., Kunigami County	200	26.815735,128.297288	7.V.2019	S. Shimizu & T. Tokuhira	LT	CNC	-	-	-	PT
Enicospilus	acutus	Shimizu sp. nov.	2	0	0	Japan	Ryûkyûs	Okinawa-hontô	Okinawa	Ōkuni bridge, Ōkuni-rindô, Hama, Kunigami Vil., Kunigami County	200	26.704179,128.197087	29-30.III.2019	S. Shimizu	LT	NSMT	-	-	-	PT
Enicospilus	acutus	Shimizu sp. nov.	5	0	0	Japan	Ryûkyûs	Okinawa-hontô	Okinawa	Ōkuni bridge, Ōkuni-rindô, Hama, Kunigami Vil., Kunigami County	200	26.704179,128.197087	29-30.III.2019	S. Shimizu	LT	KPMNH	-	-	-	PT
Enicospilus	acutus	Shimizu sp. nov.	2	0	0	Japan	Ryûkyûs	Okinawa-hontô	Okinawa	Ōkuni bridge, Ōkuni-rindô, Hama, Kunigami Vil., Kunigami County	200	26.704179,128.197087	29-30.III.2019	S. Shimizu	LT	NIAES	-	-	-	PT
Enicospilus	acutus	Shimizu sp. nov.	1	0	0	Japan	Ryûkyûs	Okinawa-hontô	Okinawa	Okuyona-rindô, Ada, Kunigami Vil., Kunigami County	240	26.783608,128.282954	7.IV.2019	S. Shimizu	LT	NIAES	-	-	-	PT
Enicospilus	acutus	Shimizu sp. nov.	1	1	0	Japan	Ryûkyûs	Okinawa-hontô	Okinawa	Sate, Kunigami Vil., Kunigami County	230	26.774333,128.234803	5-6.V.2019	S. Shimizu et al.	LT	MNHA	-	-	-	PT
Enicospilus	acutus	Shimizu sp. nov.	1	0	0	Japan	Ryûkyûs	Okinawa-hontô	Okinawa	Sate, Kunigami Vil., Kunigami County	230	26.774333,128.234803	5-6.V.2019	S. Shimizu et al.	LT	NHMUK	-	-	-	PT
Enicospilus	acutus	Shimizu sp. nov.	0	1	0	Japan	Ryûkyûs	Okinawa-hontô	Okinawa	Janagusuku-rindô, Janagusuku, Ōgimi Vil., Kunigami County	200	26.688693,128.172478	8.V.2019	S. Shimizu et al.	LT	CNC	-	-	-	PT
Enicospilus	acutus	Shimizu sp. nov.	0	1	0	Japan	Ryûkyûs	Okinawa-hontô	Okinawa	Hama-ichigô-rindô, Hama, Kunigami Vil., Kunigami County	200	26.708926,128.181583	7.V.2019	S. Shimizu & T. Tokuhira	LT	NHMUK	-	-	-	PT
Enicospilus	acutus	Shimizu sp. nov.	1	0	0	Japan	Ryûkyûs	Okinawa-hontô	Okinawa	Ōkuni-rindô, Okuma, Kunigami Vil., Kunigami County	265	26°43'38.7"N,128°12'34.4"E	30.VI-1.VII.2016	S Shimizu et al.	LT	MNHA	-	-	-	HT
Enicospilus	acutus	Shimizu sp. nov.	1	0	0	Taiwan	-	-	-	Pingtung County, Chunri Township	920	22°25'3"N,120°43'16"E	3.X.2015	S. Shimizu & M. Ito	LT	TARI	-	SEN130	LC484184	PT
		Total	66	20	1	87
Enicospilus	capensis	(Thunberg, 1824)	1	0	0	Japan	Ryûkyûs	Kitadaitô-jima	-	-	-	-	18.III.1939	M. Yanagihara	-	TARI	-	-	-	HT of Henicospilus yanagiharai Sonan, 1940
Enicospilus	capensis	(Thunberg, 1824)	1	0	0	Malaysia	-	-	-	Jahore	-	-	1.X.1916	J. Sonan	-	TARI	-	-	-	HT of Enicospilus fossatus Chiu, 1954
Enicospilus	capensis	(Thunberg, 1824)	1	5	0	India	-	-	-	Coimbatore	-	-	III-IV.1935	P.S. Nathan	-	NHMUK	-	-	-	-
Enicospilus	capensis	(Thunberg, 1824)	26	19	0	India	-	-	-	Andhra Pradesh, Patancheru	-	-	I.1980	Bhatnagar	LT	NHMUK	-	-	-	-
Enicospilus	capensis	(Thunberg, 1824)	0	1	0	India	-	-	-	Andhra Pradesh, Patancheru	-	-	II.1980	Bhatnagar	LT	NHMUK	-	-	-	-
Enicospilus	capensis	(Thunberg, 1824)	1	0	0	India	-	-	-	Andhra Pradesh, Patancheru	-	-	VII.1980	Bhatnagar	LT	NHMUK	-	-	-	-
Enicospilus	capensis	(Thunberg, 1824)	1	0	0	India	-	-	-	Andhra Pradesh, Patancheru	-	-	IX.1980	Bhatnagar	LT	NHMUK	-	-	-	-
Enicospilus	capensis	(Thunberg, 1824)	2	0	0	India	-	-	-	Andhra Pradesh, Patancheru	-	-	X.1980	Bhatnagar	LT	NHMUK	-	-	-	-
Enicospilus	capensis	(Thunberg, 1824)	7	4	0	India	-	-	-	Andhra Pradesh, Patancheru	-	-	XI.1980	Bhatnagar	LT	NHMUK	-	-	-	-
Enicospilus	capensis	(Thunberg, 1824)	18	12	0	India	-	-	-	Andhra Pradesh, Patancheru	-	-	XII.1980	Bhatnagar	LT	NHMUK	-	-	-	-
Enicospilus	capensis	(Thunberg, 1824)	1	0	0	India	-	-	-	Agra	-	-	IX.1955	V.K. Gupta	-	EMUS	-	-	-	-
Enicospilus	capensis	(Thunberg, 1824)	0	0	1	Saudi Arabia	-	-	-	Asir, Suda	-	-	5.VII.1962	G Popoy	-	NHMUK	-	-	-	-
Enicospilus	capensis	(Thunberg, 1824)	0	0	1	Madagascar	-	-	-	Bekily	-	-	VIII.1933	A. Seyrig	-	NHMUK	-	-	-	-
Enicospilus	capensis	(Thunberg, 1824)	1	0	0	Madagascar	-	-	-	-	-	-	XII.1920	A. Seyrig	-	NHMUK	-	-	-	-
Enicospilus	capensis	(Thunberg, 1824)	1	0	1	Uganda	-	-	-	Ruwenzori Range, Ibanda	-	-	4-12.IX.1952	D.S. Fletcher	-	NHMUK	-	-	-	-
Enicospilus	capensis	(Thunberg, 1824)	1	0	0	Uganda	-	-	-	Ruwenzori Range, Ibanda	-	-	20-21.VIII.1952	D.S. Fletcher	-	NHMUK	-	-	-	-
Enicospilus	capensis	(Thunberg, 1824)	0	1	0	Kenya	-	-	-	Nairobi	-	-	10-12.XII.1952	C.G.M. de Worms	-	NHMUK	-	-	-	-
Enicospilus	capensis	(Thunberg, 1824)	1	0	0	Kenya	-	-	-	-	-	-	-	-	-	NHMUK	-	-	-	-
Enicospilus	capensis	(Thunberg, 1824)	1	0	1	Kenya	-	-	-	Kabete	-	-	III.1929	H.E. Box	-	NHMUK	-	-	-	-
Enicospilus	capensis	(Thunberg, 1824)	1	0	0	Zimbabwe	-	-	-	Salisbury	-	-	31.XII.1927	J.I. Robert	-	NHMUK	-	Type 3b.1289	-	HT of Henicospilus euxoae Wilkinson, 1928; from Euxoa
Enicospilus	capensis	(Thunberg, 1824)	1	0	0	South Africa	-	-	-	Grahamstown	-	-	10-12.III.1971	F. Gess	-	CNC	-	-	-	-
		Total	66	42	4	112
Enicospilus	combustus	(Gravenhorst, 1829)	1	0	0	Japan	Hokkaidô	Hokkaidô	Hokkaidô	Hitsujigaoka, Sapporo	-	43°00`N,141°24'E	18-25.VIII.2008	K. Konishi	MsT	EUM	-	SEN32	LC484315	-
Enicospilus	combustus	(Gravenhorst, 1829)	1	0	0	Japan	Hokkaidô	Hokkaidô	Hokkaidô	Hitsujigaoka, Sapporo	-	43°00`N,141°24'E	25.VIII-1.IX.2008	K. Konishi	MsT	EUM	-	SEN34	LC484312	-
Enicospilus	combustus	(Gravenhorst, 1829)	1	0	0	Japan	Hokkaidô	Hokkaidô	Hokkaidô	Sapporo	-	-	3.IX.1956	S. Momoi	-	MNHA	SMCM	-	-	-
Enicospilus	combustus	(Gravenhorst, 1829)	1	0	0	Japan	Hokkaidô	Hokkaidô	Hokkaidô	Maruyama, Sapporo	-	-	28.X.1955	S. Momoi	-	MNHA	SMCM	-	-	-
Enicospilus	combustus	(Gravenhorst, 1829)	1	0	0	Japan	Hokkaidô	Hokkaidô	Hokkaidô	Moiwa	-	-	22.IX.1956	T. Nambu	-	MNHA	SMCM	-	-	-
Enicospilus	combustus	(Gravenhorst, 1829)	0	1	0	Japan	Hokkaidô	Hokkaidô	Hokkaidô	Hakodate-yama	-	-	30.VIII.1955	K. Honma	-	MNHA	SMCM	-	-	-
Enicospilus	combustus	(Gravenhorst, 1829)	0	1	0	Japan	Hokkaidô	Hokkaidô	Hokkaidô	Maruyama, Sapporo	-	-	9.VII.1955	S. Momoi	-	MNHA	SMCM	-	-	-
Enicospilus	combustus	(Gravenhorst, 1829)	1	0	0	Japan	Hokkaidô	Hokkaidô	Hokkaidô	Sapporo	-	-	21.IX.1952	S. Takagi	-	MNHA	SMCM	-	-	-
Enicospilus	combustus	(Gravenhorst, 1829)	0	1	0	Japan	Hokkaidô	Hokkaidô	Hokkaidô	Sapporo	-	-	5.VIII.1954	S. Takagi	-	MNHA	SMCM	-	-	-
Enicospilus	combustus	(Gravenhorst, 1829)	3	0	0	Japan	Hokkaidô	Hokkaidô	Hokkaidô	Hitsujigaoka, Sapporo	-	43°00`N,141°24'E	1-8.IX.2008	K. Konishi	MsT	EUM	-	-	-	-
Enicospilus	combustus	(Gravenhorst, 1829)	1	0	0	Japan	Tôhoku	Honshû	Aomori	Yokouchi-Yaegiku, Aomori City	-	-	6.IX.1992	T. Ichita	-	NIAES	-	-	-	-
Enicospilus	combustus	(Gravenhorst, 1829)	1	0	0	Japan	Tôhoku	Honshû	Aomori	Yokouchi-Yaegiku, Aomori City	-	-	19.IX-3.X.1992	T. Ichita	-	NIAES	-	-	-	-
Enicospilus	combustus	(Gravenhorst, 1829)	0	1	0	Japan	Tôhoku	Honshû	Yamagata	Mamurogawa Town, Mogami County	-	38°53`57.2”N,140°14`36.9”E	14.VII.2012	Y. Matsubara & K. Fukuda	MsT	NIAES	-	-	-	-
Enicospilus	combustus	(Gravenhorst, 1829)	1	0	0	Japan	Tôhoku	Honshû	Fukushima	Hinoemata Vil.	-	-	7.IX.1990	M. Yoshida	LT	NIAES	-	-	-	-
Enicospilus	combustus	(Gravenhorst, 1829)	0	1	0	Japan	Tôhoku	Honshû	Fukushima	Hinoemata Vil.	-	-	24-25.VIII.1989	M. Yoshida	LT	NIAES	-	-	-	-
Enicospilus	combustus	(Gravenhorst, 1829)	0	0	1	Japan	Tôhoku	Honshû	Fukushima	Ina Vil.	-	-	28.VII.1990	K. Konishi	-	NIAES	-	-	-	*Minamiaizu Town
Enicospilus	combustus	(Gravenhorst, 1829)	1	0	0	Japan	Tôhoku	Honshû	Fukushima	Mt. Tashiro, Tateiwa Vil.	-	-	29.VIII.1992	M. Yoshida	LT	NIAES	-	-	-	*Minamiaizu Town
Enicospilus	combustus	(Gravenhorst, 1829)	1	0	0	Japan	Hokuriku	Sadogashima	Niigata	Hakuundai-Mt. Myoken, Kanaishinbo, Sado City	830-1000	38°5`20”N,138°20`15”E	10.IX.2010	K. Watanabe	-	KPMNH	-	-	-	-
Enicospilus	combustus	(Gravenhorst, 1829)	0	2	0	Japan	Hokuriku	Honshû	Niigata	Sasagamine, Suginosawa, Myoko City	1300	36°52`4”N,138°4`45”E	21-22.VII.2014	S. Shimizu	LT	NIAES	-	-	-	-
Enicospilus	combustus	(Gravenhorst, 1829)	0	1	0	Japan	Kantô-Kôshin	Honshû	Tochigi	Yunishikawa, Nikko City	-	-	14.VIII.1993	M. Yoshida	LT	NIAES	-	-	-	-
Enicospilus	combustus	(Gravenhorst, 1829)	1	0	0	Japan	Kantô-Kôshin	Honshû	Nagano	Gonbei Pass, Narai, Shiojiri City	1160	35°53`15”N,137°49`35”E	30.VII.2013	S. Shimizu	LT	NIAES	-	-	-	-
Enicospilus	combustus	(Gravenhorst, 1829)	0	1	0	Japan	Kantô-Kôshin	Honshû	Nagano	Gonbei Pass, Narai, Shiojiri City	1160	35°53`15”N,137°49`35”E	8-9.VIII.2014	S. Shimizu	LT	NIAES	-	-	-	-
Enicospilus	combustus	(Gravenhorst, 1829)	1	0	0	Japan	Kantô-Kôshin	Honshû	Nagano	Happo-one	-	-	13-14.IX.1966	H. Hasegawa	-	NIAES	-	-	-	-
Enicospilus	combustus	(Gravenhorst, 1829)	1	0	0	Japan	Kinki	Honshû	Kyôto	Kibune	-	-	24.IX.1955	K. Iwata	-	MNHA	SMCM	-	-	-
Enicospilus	combustus	(Gravenhorst, 1829)	0	1	0	Japan	Kinki	Honshû	Hyôgo	Mt. Hyonosen, Yabu City	500	35°19`29”N,134°33`58”E	13.VII.2013	M. Ito	LT	EUM	-	-	-	-
Enicospilus	combustus	(Gravenhorst, 1829)	1	0	0	Japan	Chûgoku	Honshû	Hiroshima	Takano Town	-	-	26.VII.1995	S. Nakamura	-	NIAES	-	-	-	-
Enicospilus	combustus	(Gravenhorst, 1829)	1	0	0	Japan	Kyûshû	Kyûshû	Fukuoka	Hiko-san	-	-	28.V.1956	S. Momoi	-	MNHA	SMCM	-	-	-
Enicospilus	combustus	(Gravenhorst, 1829)	0	1	0	Russia	-	Sakhalin	-	-	-	-	30.VII.1924	Kawakami	-	MNHA	SMCM	-	-	-
Enicospilus	combustus	(Gravenhorst, 1829)	1	0	0	England	-	-	-	Hants New Forest, Minstead	-	-	12.X.1963	L.W. Siggs	-	TARI	-	-	-	-
Enicospilus	combustus	(Gravenhorst, 1829)	1	0	0	England	-	-	-	-	-	-	-	-	-	NHMUK	-	-	-	-
Enicospilus	combustus	(Gravenhorst, 1829)	1	0	0	England	-	-	-	Worcester Park	-	-	25.VIII.1952	R.D. Eady	-	NHMUK	-	-	-	-
Enicospilus	combustus	(Gravenhorst, 1829)	1	0	0	England	-	-	-	Worcester Park	-	-	14.IX.1952	R.D. Eady	-	NHMUK	-	-	-	-
Enicospilus	combustus	(Gravenhorst, 1829)	1	0	0	England	-	-	-	Chaley, Sussex	-	-	5.IX.1948	M.E. Bacchus	-	NHMUK	-	-	-	-
Enicospilus	combustus	(Gravenhorst, 1829)	1	0	0	England	-	-	-	Ruislip	-	-	5.X.1954	N. Gill	-	NHMUK	-	-	-	-
Enicospilus	combustus	(Gravenhorst, 1829)	1	0	0	England	-	-	-	Arkley	-	-	3.X.1954	T.G. Howarth	-	NHMUK	-	-	-	-
Enicospilus	combustus	(Gravenhorst, 1829)	2	0	0	England	-	-	-	Herefords, Haugh Wood	-	-	2015	P. Hall	LT	NHMUK	-	-	-	-
Enicospilus	combustus	(Gravenhorst, 1829)	1	0	0	England	-	-	-	Herts, Aldbury	-	-	25.X.2012	G. Broad	LT	NHMUK	-	-	-	-
Enicospilus	combustus	(Gravenhorst, 1829)	2	0	0	England	-	-	-	Herefords, Queens Wood	-	-	23.IX.2006	J. Rush	LT	NHMUK	-	-	-	-
Enicospilus	combustus	(Gravenhorst, 1829)	1	0	0	England	-	-	-	Herefords, Queens Wood	-	-	11.VIII.2006	J. Rush	LT	NHMUK	-	-	-	-
Enicospilus	combustus	(Gravenhorst, 1829)	1	1	0	England	-	-	-	W. of Arundel, Sussex	-	-	VIII.1984	M. Edwards	-	NHMUK	-	-	-	-
Enicospilus	combustus	(Gravenhorst, 1829)	1	0	0	England	-	-	-	W. of Arundel, Sussex	-	-	20.VIII.1984	M. Edwards	-	NHMUK	-	-	-	-
Enicospilus	combustus	(Gravenhorst, 1829)	0	1	0	England	-	-	-	Callington, Cornwall	-	-	23.VII.2010	W.E. Birkett	LT	NHMUK	-	-	-	-
Enicospilus	combustus	(Gravenhorst, 1829)	1	0	0	England	-	-	-	Callington, Cornwall	-	-	7.IX.12006	W.E. Birkett	LT	NHMUK	-	-	-	-
Enicospilus	combustus	(Gravenhorst, 1829)	1	0	0	England	-	-	-	Callington, Cornwall	-	-	26.VIII.2006	W.E. Birkett	LT	NHMUK	-	-	-	-
Enicospilus	combustus	(Gravenhorst, 1829)	1	0	0	England	-	-	-	Tredinnick Stack, Ding Dong, Cornwall	-	-	X.2007	J. Herbert	LT	NHMUK	-	-	-	-
Enicospilus	combustus	(Gravenhorst, 1829)	2	1	0	-	-	-	-	-	-	-	-	-	-	MNHA	SMCM	-	-	-
		Total	39	14	1	54														-
Enicospilus	concentralis	Cushman, 1937	1	0	0	Japan	Kantô-Kôshin	Honshû	Tôkyô	Serigaya park, Minamioya, Machida City	-	35°32`55.9”N,139°27`4”E	3.I.2016	Y. Kato	-	KPMNH	-	-	-	-
Enicospilus	concentralis	Cushman, 1937	1	0	0	Japan	Kantô-Kôshin	Honshû	Kanagawa	Kinugasayama Park, Yokosuka	-	-	1.IX.2008	Y. Suzuki	-	KPMNH	-	KPM-NK5002084	-	-
Enicospilus	concentralis	Cushman, 1937	0	0	1	Japan	Kantô-Kôshin	Honshû	Kanagawa	Sajimanooka, Yokosuka	-	-	25.VIII.2001	Y. Suzuki	-	KPMNH	-	KPM-NK5002086	-	-
Enicospilus	concentralis	Cushman, 1937	1	0	0	Japan	Kinki	Honshû	Hyôgo	Mt. Takatori	-	-	XII.2010	Y. Nao	-	KPMNH	-	KPM-NK5002086	-	-
Enicospilus	concentralis	Cushman, 1937	1	0	0	Japan	Chûgoku	Honshû	Hiroshima	Ōtagawa	-	-	4.X.2007	S. Nakamura	LT	HMNH	-	-	-	-
Enicospilus	concentralis	Cushman, 1937	1	0	0	Japan	Shikoku	Shikoku	Tokushima	Mt. Tsurugi-yama, Higashiyasugeoi, Miyoshi City	1249	33°51'50.8"N,134°04'42.3"E	22.VIII.2015	Y. Kitayama	LT	SEHU	-	SEN100	LC484318	-
Enicospilus	concentralis	Cushman, 1937	2	0	0	Japan	Shikoku	Shikoku	Tokushima	Mt. Tsurugi-yama, Higashiyasugeoi, Miyoshi City	1249	33°51'50.8"N,134°04'42.3"E	22.VIII.2015	Y. Kitayama	LT	NIAES	-	-	-	-
Enicospilus	concentralis	Cushman, 1937	1	0	0	Japan	Shikoku	Shikoku	Tokushima	Dosu Pass	-	-	16.VII.2006	I. Yamashita	LT	EUM	-	-	-	-
Enicospilus	concentralis	Cushman, 1937	6	0	0	Japan	Shikoku	Shikoku	Ehime	Hontani, Mt. Odamiyama	-	-	3.IX.1994	E. Yamamoto	LT	NIAES	-	-	-	-
Enicospilus	concentralis	Cushman, 1937	1	0	0	Japan	Shikoku	Shikoku	Kôchi	Tengu-kogen, Yoshiunotsu, Tsuno Town, Takaoka County	1359	33°28'38.7"N,133°0'19.2"E	10.IX.2016	D. Funamoto	LT	MNHA	-	SEN101	LC484321	-
Enicospilus	concentralis	Cushman, 1937	1	0	0	Japan	Shikoku	Shikoku	Kôchi	Tengu-kogen, Yoshiunotsu, Tsuno Town, Takaoka County	1359	33°28'38.7"N,133°0'19.2"E	10.IX.2016	D. Funamoto	LT	NIAES	-	-	-	-
Enicospilus	concentralis	Cushman, 1937	1	0	0	Japan	Shikoku	Shikoku	Kôchi	Teragawa, Hongawa Vil.	-	-	7.VIII.1998	I. Yamashita	LT	NIAES	-	-	-	-
Enicospilus	concentralis	Cushman, 1937	0	1	0	Japan	Kyûshû	Nokonoshima	Fukuoka	Fukuoka City	-	-	12.IX.1983	K. Konishi	LT	NIAES	-	-	-	-
Enicospilus	concentralis	Cushman, 1937	2	0	0	Japan	Kyûshû	Kyûshû	Nagasaki	Nita pass, Mts. Unzen	-	-	24.IX.1983	K. Konishi et al.	LT	NIAES	-	-	-	-
Enicospilus	concentralis	Cushman, 1937	1	1	0	Japan	Kyûshû	Kyûshû	Ōita	Mt. Kurodake, Mts. Kuju	-	-	3.X.1983	N. Koda & R. Noda	LT	NIAES	-	-	-	-
Enicospilus	concentralis	Cushman, 1937	1	0	0	Japan	Kyûshû	Kyûshû	Kumamoto	Mt. Shiratori, Izumi Vil.	1300	-	4.X.1979	T. Goto	LT	NIAES	-	-	-	-
Enicospilus	concentralis	Cushman, 1937	1	0	0	Japan	Kyûshû	Kyûshû	Kumamoto	Mt. Shiratori, Izumi Vil.	1301	-	17.IX.1980	N. Koda	LT	NIAES	-	-	-	-
Enicospilus	concentralis	Cushman, 1937	2	1	0	Taiwan	-	Taiwan	-	Alishan, Chiai	-	-	10-11.VIII.1983	I. Kanazawa	LT	NIAES	-	-	-	-
Enicospilus	concentralis	Cushman, 1937	0	1	0	Taiwan	-	Taiwan	-	Alishan, Chiai	-	-	11-12.VIII.1983	I. Kanazawa	LT	NIAES	-	-	-	-
Enicospilus	concentralis	Cushman, 1937	0	0	1	Taiwan	-	Taiwan	-	Kuandouchi	-	-	19-26.I.1972	-	MsT	TARI	-	-	-	-
Enicospilus	concentralis	Cushman, 1937	11	1	0	Brunei	-	-	-	Bukit Retak, Montane forest	1618	-	IX.1979	I.D. Gauld	-	NHMUK	-	-	-	-
Enicospilus	concentralis	Cushman, 1937	10	0	0	Brunei	-	-	-	U. Temburong, Bukit Retak	1500	-	IV.1981	I.D. Gauld	-	NHMUK	-	-	-	-
Enicospilus	concentralis	Cushman, 1937	1	0	0	Brunei	-	-	-	U. Temburong, Gn. Pagon	1700	-	IV.1981	I.D. Gauld	-	NHMUK	-	-	-	-
Enicospilus	concentralis	Cushman, 1937	0	1	0	Brunei	-	-	-	U. Temburong, Gn. Pagon	300	-	IV.1981	I.D. Gauld	-	NHMUK	-	-	-	-
Enicospilus	concentralis	Cushman, 1937	1	0	0	Brunei	-	-	-	Bukit Retak	1600	-	IX.1979	I.D. Gauld	-	NHMUK	-	-	-	-
Enicospilus	concentralis	Cushman, 1937	4	0	0	Brunei	-	-	-	Pagon, Pagon Ridge	-	-	II.1982	B.C.St.G Allen	-	NHMUK	-	-	-	-
		Total	51	6	2	59
Enicospilus	dasychirae	Cameron, 1905	2	0	0	Japan	Ryûkyûs	Okinawa-hontô	Okinawa	Ginama, Kunigami Vil., Kunigami County	-	-	13.VI.2001	H. Irei & H. Makihara	MsT	KPMNH	-	-	-	-
Enicospilus	dasychirae	Cameron, 1905	1	0	0	Japan	Ryûkyûs	Okinawa-hontô	Okinawa	Oku, Kunigami Vil., Kunigami County	-	-	13.III.2003	H. Makihara	LT	EUM	-	-	-	-
Enicospilus	dasychirae	Cameron, 1905	1	0	0	Japan	Ryûkyûs	Okinawa-hontô	Okinawa	Oku, Kunigami Vil., Kunigami County	-	-	30.V.2003	H. Makihara	LT	EUM	-	-	-	-
Enicospilus	dasychirae	Cameron, 1905	1	0	0	Japan	Ryûkyûs	Okinawa-hontô	Okinawa	Oku, Kunigami Vil., Kunigami County	-	-	13.VI.2003	H. Makihara	LT	EUM	-	-	-	-
Enicospilus	dasychirae	Cameron, 1905	1	0	0	Japan	Ryûkyûs	Okinawa-hontô	Okinawa	Mt. Nagodake, Nago City, Kunigami County	-	-	12.V.2003	H. Irei & H. Makihara	MsT	KPMNH	-	-	-	-
Enicospilus	dasychirae	Cameron, 1905	0	1	0	Japan	Ryûkyûs	Okinawa-hontô	Okinawa	Nûha, Ôgimi Vil., Kunigami County	200	26°41'21.3"N,128°09'01.3"E	29-30.VI.2016	S. Shimizu et al.	LT	NIAES	-	-	-	-
Enicospilus	dasychirae	Cameron, 1905	0	1	0	Japan	Ryûkyûs	Okinawa-hontô	Okinawa	Nûha, Ôgimi Vil., Kunigami County	200	26°41'21.3"N,128°09'01.3"E	29-30.VI.2016	S. Shimizu et al.	LT	MNHA	-	-	LC484322	-
Enicospilus	dasychirae	Cameron, 1905	0	1	0	Japan	Ryûkyûs	Okinawa-hontô	Okinawa	Nago	-	-	15-16.V.1974	J. Minamikawa	-	NIAES	-	-	-	-
Enicospilus	dasychirae	Cameron, 1905	1	0	0	Japan	Ryûkyûs	Okinawa-hontô	Okinawa	Itoman	-	-	27.V.2006	S. Baba	-	TPM	-	-	-	-
Enicospilus	dasychirae	Cameron, 1905	1	0	0	Japan	Ryûkyûs	Okinawa-hontô	Okinawa	-	-	-	19.VI.1953	T. Shiraki	-	NIAES	-	-	-	-
Enicospilus	dasychirae	Cameron, 1905	1	0	0	Taiwan	-	Taiwan	-	Kuandouchi	-	-	30.III-5.IV.1971	-	MsT	TARI	-	-	-	-
Enicospilus	dasychirae	Cameron, 1905	0	1	0	Taiwan	-	Taiwan	-	Tungpu, Nantou	1200	-	22-25.XI.1982	K. C. Chou & S. P. Huang	-	TARI	-	-	-	-
Enicospilus	dasychirae	Cameron, 1905	1	0	0	Taiwan	-	Taiwan	-	Taitung	-	-	29.III-4.IV.1971	-	MsT	TARI	-	-	-	-
Enicospilus	dasychirae	Cameron, 1905	1	0	0	Taiwan	-	Taiwan	-	Wufeng, Taichung	-	-	9-20.II.1980	K. C. Chou	-	TARI	-	-	-	-
Enicospilus	dasychirae	Cameron, 1905	3	0	0	Taiwan	-	Taiwan	-	Wanfeng, Taichung	-	-	VIII.1984	K. S. Lin &K. C. Chou	MsT	TARI	-	-	-	-
Enicospilus	dasychirae	Cameron, 1905	4	0	0	Taiwan	-	Taiwan	-	Wanfeng, Taichung	-	-	IX.1984	K. S. Lin &K. C. Chou	MsT	TARI	-	-	-	-
Enicospilus	dasychirae	Cameron, 1905	1	0	0	Taiwan	-	Taiwan	-	Lienhuachih, Nantou County	-	-	IX.1984	K. S. Lin &K. C. Chou	MsT	TARI	-	-	-	-
Enicospilus	dasychirae	Cameron, 1905	1	0	0	Taiwan	-	Taiwan	-	Anmashan, Taichung	2275	-	6-9.VII.1979	L. Y. Chou	-	TARI	-	-	-	-
Enicospilus	dasychirae	Cameron, 1905	1	0	0	Taiwan	-	Taiwan	-	Taihoku	-	-	4.V.1927	J. Sonan	-	NIAES	TIC	-	-	-
Enicospilus	dasychirae	Cameron, 1905	1	0	0	Taiwan	-	Taiwan	-	-	-	-	21.VII.1941	K. Okamoto	-	NIAES	TIC	-	-	-
Enicospilus	dasychirae	Cameron, 1905	0	1	0	Taiwan	-	Taiwan	-	Taihoku	-	-	18.IV.1921	J. Sonan	-	NIAES	TIC	-	-	-
Enicospilus	dasychirae	Cameron, 1905	2	0	0	Taiwan	-	Taiwan	-	Fenchifu, Chiai Hsien	-	-	12-13.VIII.1983	I. Kanazawa	LT	NIAES	-	-	-	-
Enicospilus	dasychirae	Cameron, 1905	5	0	0	Taiwan	-	Taiwan	-	Alishan, Chiai	-	-	11-12.VIII.1983	I. Kanazawa	LT	NIAES	-	-	-	-
Enicospilus	dasychirae	Cameron, 1905	13	0	0	Taiwan	-	Taiwan	-	Alishan, Chiai	-	-	10-11.VIII.1983	I. Kanazawa	LT	NIAES	-	-	-	-
Enicospilus	dasychirae	Cameron, 1905	1	0	0	Sri Lanka	-	-	-	Pundaluoya	-	-	I.1899	P. Cameron	-	NHMUK	-	Type 3b.1267	-	HT of Eniscospilus (sic) dasychirae Cameron, 1905
Enicospilus	dasychirae	Cameron, 1905	1	0	0	Sri Lanka	-	-	-	Peradeniya	-	-	IX.1902	P. Cameron	-	NHMUK	-	Type 3b.1265	-	HT of Eniscospilus (sic) horsfieldi Cameron, 1905
		Total	44	5	0	49
Enicospilus	erythrocerus	(Cameron, 1905)	0	1	0	Japan	Ryûkyûs	Okinawa-hontô	Okinawa	Uka-rindö, Uka, Kunigami Vil., Kunigami County	290	26.803759,128.259351	6.V.2019	S. Shimizu et al.	LT	MNHA	-	SEN194	LC486493	-
Enicospilus	erythrocerus	(Cameron, 1905)	1	0	0	Japan	Ryûkyûs	Ishigakijima	Okinawa	Shokubutsuen	-	-	10.VI.1974	H. Makihara	-	SEHU	KUSIG	-	-	-
Enicospilus	erythrocerus	(Cameron, 1905)	1	0	0	Japan	Ryûkyûs	-	-	-	-	-	VII.1926	Hirayama	-	SEHU	-	-	-	LCT of Allocamptus orientalis Uchida, 1928
Enicospilus	erythrocerus	(Cameron, 1905)	0	1	0	Taiwan	-	Taiwan	-	Taipei	-	-	VI.1961	K.S. Lin	-	TARI	-	-	-	-
Enicospilus	erythrocerus	(Cameron, 1905)	5	0	0	Malaysia	-	-	-	Carambola Farm, Serdang, Selangor	-	-	IX.1979	Khashiyah	-	NHMUK	-	-	-	-
Enicospilus	erythrocerus	(Cameron, 1905)	1	0	0	Malaysia	-	-	-	Carambola Farm, Serdang, Selangor	-	-	XI.1979	Gauld & Khashiyah	-	NHMUK	-	-	-	-
Enicospilus	erythrocerus	(Cameron, 1905)	1	0	0	Sri Lanka	-	-	-	Upper Hentane Hill, Peradeniya, Kan. Dist.	700	-	12-16.I.1970	Davis & Rowe	-	NHMUK	-	-	-	-
Enicospilus	erythrocerus	(Cameron, 1905)	1	0	0	Sri Lanka	-	-	-	Botanical Gardens, Peradeniya, Kan. Dist.	-	-	I.1971	Piyadasa & Somapala	-	NHMUK	-	-	-	-
Enicospilus	erythrocerus	(Cameron, 1905)	1	0	0	Sri Lanka	-	-	-	Peradeniya	-	-	-	-	-	NHMUK	-	Type 3b.1214	-	HT of Pleuroneurophion erythrocerus Cameron, 1905
Enicospilus	erythrocerus	(Cameron, 1905)	1	0	0	Philippines	-	-	-	-	-	-	1925	E.M. Ledyard	-	NHMUK	-	-	-	-
		Total	12	2	0	14
Enicospilus	flavocephalus	(Kirby, 1900)	1	0	0	Japan	Kyûshû	Akuseki-jima	Kagoshima	Tozando	-	-	15-16.VI.2016	H. Yoshitake	LT	NIAES	-	SEN116	LC493070	-
Enicospilus	flavocephalus	(Kirby, 1900)	1	1	0	Japan	Ryûkyûs	Takara-jima	Kagoshima	near Shuraku	-	-	12-14.VI.2016	H. Yoshitake	LT	NIAES	-	-	-	-
Enicospilus	flavocephalus	(Kirby, 1900)	0	1	0	Japan	Ryûkyûs	Tokuno-shima	Kagoshima	Ohara	-	-	15.VII.1993	M. Hayashi	LT	NIAES	-	-	-	-
Enicospilus	flavocephalus	(Kirby, 1900)	2	0	0	Japan	Ryûkyûs	Okinawa-hontô	Okinawa	Ishikawa-rindo, Nakadomari, Onna, Kunigami County	-	-	27.XI.2015	H. Yoshitake	LT	NIAES	-	-	-	-
Enicospilus	flavocephalus	(Kirby, 1900)	3	2	0	Japan	Ryûkyûs	Okinawa-hontô	Okinawa	Nûha, Ôgimi Vil., Kunigami County	200	26°41'21.3"N,128°09'1.3"E	29-30.VI.2016	S. Shimizu et al.	LT	MNHA	-	-	-	-
Enicospilus	flavocephalus	(Kirby, 1900)	0	1	0	Japan	Ryûkyûs	Okinawa-hontô	Okinawa	Nûha, Ôgimi Vil., Kunigami County	200	26°41'21.3"N,128°09'1.3"E	29-30.VI.2016	S. Shimizu et al.	LT	MNHA	-	SEN117	LC493071	-
Enicospilus	flavocephalus	(Kirby, 1900)	1	0	0	Japan	Ryûkyûs	Okinawa-hontô	Okinawa	Chinen Vil.	-	-	8.II.2005	S. Baba	-	TPM	-	-	-	-
Enicospilus	flavocephalus	(Kirby, 1900)	2	5	0	Japan	Ryûkyûs	Okinawa-hontô	Okinawa	Hiji agricultural road, Hiji, , Kunigami Vil., Kunigami County	85	26°43'16.8"N,128°10'43.4"E	2-3.VII.2016	S. Shimizu et al.	LT	MNHA	-	-	-	-
Enicospilus	flavocephalus	(Kirby, 1900)	1	0	0	Japan	Ryûkyûs	Okinawa-hontô	Okinawa	Hiji agricultural road, Hiji, , Kunigami Vil., Kunigami County	85	26°43'16.8"N,128°10'43.4"E	3-4.VII.2016	S. Shimizu et al.	LT	NIAES	-	-	-	-
Enicospilus	flavocephalus	(Kirby, 1900)	1	0	0	Japan	Ryûkyûs	Okinawa-hontô	Okinawa	Yona, Kunigami Vil., Kunigami County	-	-	31.III.1973	T. Teruya	-	NIAES	-	-	-	-
Enicospilus	flavocephalus	(Kirby, 1900)	2	0	0	Japan	Ryûkyûs	Okinawa-hontô	Okinawa	Shuri	-	-	9.VIII.1966	S. Azuma	-	MNHA	SMCM	-	-	-
Enicospilus	flavocephalus	(Kirby, 1900)	1	0	0	Japan	Ryûkyûs	Okinawa-hontô	Okinawa	Shuri	-	-	22.VII.1979	Y. Suzuki	-	NIAES	-	-	-	-
Enicospilus	flavocephalus	(Kirby, 1900)	0	1	0	Japan	Ryûkyûs	Okinawa-hontô	Okinawa	Shuri	-	-	9.VIII.1979	Y. Suzuki	-	NIAES	-	-	-	-
Enicospilus	flavocephalus	(Kirby, 1900)	1	0	0	Japan	Ryûkyûs	Okinawa-hontô	Okinawa	Ura	-	-	2.X.1991	M. Hiratate	-	NIAES	-	-	-	-
Enicospilus	flavocephalus	(Kirby, 1900)	1	0	0	Japan	Ryûkyûs	Okinawa-hontô	Okinawa	Kayo, Nago City, Kunigami County	-	-	25.VI.2013	S. Yoshizawa	-	KPMNH	-	-	-	-
Enicospilus	flavocephalus	(Kirby, 1900)	1	0	0	Japan	Ryûkyûs	Miyako-jima	Okinawa	Gusukube	-	-	11.III.1953	T. Shiraki	-	NIAES	-	-	-	-
Enicospilus	flavocephalus	(Kirby, 1900)	1	0	0	Japan	Ryûkyûs	Iriomote-jima	Okinawa	Airagawa-rindo, Komi	20-60	24°20`26”N,123°54`45”E	23.VI.2011	K. Watanabe	-	KPMNH	-	-	-	-
Enicospilus	flavocephalus	(Kirby, 1900)	0	1	0	Japan	Ryûkyûs	Iriomote-jima	Okinawa	Funaura, Yaeyama County	-	-	23.VI.1972	M. Hayashi	LT	NIAES	-	-	-	-
Enicospilus	flavocephalus	(Kirby, 1900)	1	0	0	Japan	Ryûkyûs	Iriomote-jima	Okinawa	Shirahama-rindô, Shirahama, Yaeyama County	-	-	26.V.2003	T. Mita	LT	KPMNH	-	-	-	-
Enicospilus	flavocephalus	(Kirby, 1900)	1	0	0	Japan	Ryûkyûs	Yonaguni-jima	Okinawa	Mt. Kubura, Yonaguni Town	-	-	25.VI.2013	S. Fujie	-	OMNH	-	-	-	-
Enicospilus	flavocephalus	(Kirby, 1900)	0	1	0	Japan	Ryûkyûs	-	-	Okinawa	-	-	-	S. Sakaguchi	-	SEHU	-	-	-	HT of Henicospilus similis Matsumura & Uchida, 1926
Enicospilus	flavocephalus	(Kirby, 1900)	1	0	0	Taiwan	-	Taiwan	-	Wanfeng Hill, Taichung	-	-	VII.1984	K. S. Lin & K. C. Chou	MsT	TARI	-	-	-	-
Enicospilus	flavocephalus	(Kirby, 1900)	0	1	0	Taiwan	-	Taiwan	-	Kukuan, Taichung	730	-	14-17.X.1980	K. S. Lin & C. H. Wang	-	TARI	-	-	-	-
Enicospilus	flavocephalus	(Kirby, 1900)	1	1	0	Taiwan	-	Taiwan	-	Pingtung	-	-	IV.1961	K. S. Lin	LT	TARI	-	-	-	-
Enicospilus	flavocephalus	(Kirby, 1900)	1	1	0	Taiwan	-	Taiwan	-	Silo, Yunlin	-	-	V.1961	K. S. Lin	LT	TARI	-	-	-	-
Enicospilus	flavocephalus	(Kirby, 1900)	0	1	0	Taiwan	-	Taiwan	-	Lishan, Taichung	-	-	14.IX.1978	-	-	TARI	-	-	-	-
Enicospilus	flavocephalus	(Kirby, 1900)	0	2	0	Taiwan	-	Taiwan	-	Chung-ying	-	-	III.1961	S. C. Chiu	-	TARI	-	-	-	-
Enicospilus	flavocephalus	(Kirby, 1900)	1	0	0	Taiwan	-	Taiwan	-	Kuandouhi	-	-	30-9.VII.1972	-	MsT	TARI	-	-	-	-
Enicospilus	flavocephalus	(Kirby, 1900)	1	0	0	Laos	-	-	-	Sala Phou Khoun, Luang, Phabang	-	19°25`7.57”N,102°25`41.68”E	21.IV.2018	K. Yasuda	LT	EUM	-	SEN61	LC493069	-
Enicospilus	flavocephalus	(Kirby, 1900)	1	0	0	Singapore	-	-	-	-	-	-	1908	H.N. Ridley	-	NHMUK	-	-	-	-
Enicospilus	flavocephalus	(Kirby, 1900)	0	1	0	Brunei	-	-	-	Ulu Temburong, Base camp hut	300	-	16.II-9.III.1982	M.C. Day	-	NHMUK	-	-	-	-
Enicospilus	flavocephalus	(Kirby, 1900)	1	0	0	Brunei	-	-	-	Pagon, Pagon Ridge	-	-	II.1982	Allen	-	NHMUK	-	-	-	-
Enicospilus	flavocephalus	(Kirby, 1900)	1	0	0	Brunei	-	-	-	Bukit Retak, Montane forest	1618	-	IX.1979	I.D. Gauld	-	NHMUK	-	-	-	-
Enicospilus	flavocephalus	(Kirby, 1900)	0	1	0	Australia	-	Christmas Island	-	Flying Fish Cove	-	-	-	C. W. Andrews	-	NHMUK	-	Type 3b.1273	-	LCT of Ophion flavocephalus Kirby, 1900
Enicospilus	flavocephalus	(Kirby, 1900)	0	1	0	Australia	-	-	-	Mackay, Queensland	-	-	-	-	-	NHMUK	-	Type 3b.1254	-	HT of Henicospilus albicaput Morley, 1912
Enicospilus	flavocephalus	(Kirby, 1900)	0	0	1	Australia	-	Christmas Island	-	-	-	-	1898	C.W. Andrews	-	NHMUK	-	-	-	-
Enicospilus	flavocephalus	(Kirby, 1900)	5	0	0	Australia	-	Christmas Island	-	-	-	-	1939	-	-	NHMUK	-	-	-	-
		Total	34	22	1	57
Enicospilus	formosensis	(Uchida, 1928)	1	0	0	Japan	Kantô-Kôshin	Mikurajima	Tôkyô	Oyama	-	-	18.VII.1966	H. Hasegawa	-	NIAES	-	-	-	-
Enicospilus	formosensis	(Uchida, 1928)	1	0	0	Japan	Tôkai	Honshû	Mie	Yokkaichi	-	-	14.VII.1963	-	-	MNHA	-	-	-	-
Enicospilus	formosensis	(Uchida, 1928)	0	1	0	Japan	Kinki	Honshû	Ōsaka	Takihata, Kawachinagano City	-	34.3851N,135.5292E	17.VI.2015	S. Fujie	LT	OMNH	-	-	-	-
Enicospilus	formosensis	(Uchida, 1928)	1	0	0	Japan	Kinki	Honshû	Nara	-	-	-	17.VIII.1918	J. Sonan	-	TARI	-	-	-	HT of Enicospilus saepis Chiu, 1954
Enicospilus	formosensis	(Uchida, 1928)	1	1	0	Japan	Kinki	Honshû	Wakayama	Susami, Susami Town	-	33.543N,135.5507E	10.VI.2016	S. Fujie	LT	OMNH	-	-	-	-
Enicospilus	formosensis	(Uchida, 1928)	0	1	0	Japan	Chûgoku	Honshû	Hiroshima	Honmura, Shôbara City	-	-	27.VII.1998	B. Maeto	-	HMNH	-	-	-	-
Enicospilus	formosensis	(Uchida, 1928)	2	0	0	Japan	Chûgoku	Honshû	Hiroshima	Hattabara Dam	-	-	7.VIII.1998	S. Nakamura	-	HMNH	-	-	-	-
Enicospilus	formosensis	(Uchida, 1928)	0	1	0	Japan	Chûgoku	Honshû	Hiroshima	Honmura, Shôbara City	-	-	4.VII.1999	B. Maeto	-	HMNH	-	-	-	-
Enicospilus	formosensis	(Uchida, 1928)	1	0	0	Japan	Chûgoku	Honshû	Hiroshima	Shôbara City	-	-	10.VIII.1992	S. Nakamura	-	HMNH	-	-	-	-
Enicospilus	formosensis	(Uchida, 1928)	0	1	0	Japan	Chûgoku	Honshû	Hiroshima	Shôbara City	-	-	26.IX.2001	S. Nakamura	-	HMNH	-	-	-	-
Enicospilus	formosensis	(Uchida, 1928)	0	1	0	Japan	Chûgoku	Honshû	Hiroshima	Yasaka Dam	-	-	10.VIII.2005	S. Nakamura	LT	HMNH	-	-	-	-
Enicospilus	formosensis	(Uchida, 1928)	0	1	0	Japan	Chûgoku	Honshû	Yamaguchi	Yasaka Dam	-	-	28.IX.2005	S. Nakamura	LT	HMNH	-	-	-	-
Enicospilus	formosensis	(Uchida, 1928)	0	1	0	Japan	Chûgoku	Honshû	Yamaguchi	Nishiki Town, Yamaguchi City	-	-	24.VIII.1985	M. Rut	-	NIAES	-	-	-	-
Enicospilus	formosensis	(Uchida, 1928)	0	1	0	Japan	Shikoku	Shikoku	Ehime	Mt. Takataruyama, Mts. Odamiyama	-	-	9.VIII.1994	E. Yamamoto	-	NIAES	-	-	-	-
Enicospilus	formosensis	(Uchida, 1928)	1	0	0	Japan	Shikoku	Shikoku	Ehime	Hontani, Mt. Odamiyama	-	-	3.VII.1994	E. Yamamoto	LT	NIAES	-	-	-	-
Enicospilus	formosensis	(Uchida, 1928)	0	1	0	Japan	Shikoku	Shikoku	Ehime	Mt. Takanawa, Matsuyama	-	-	8.VII.2017	Y. Hisasue	LT	EUM	-	SEN36	LC493072	-
Enicospilus	formosensis	(Uchida, 1928)	0	1	0	Japan	Shikoku	Shikoku	Ehime	Higashino, Matsuyama	-	33°50`N,132°49`E	31.VIII.2017	K. Kuroda	-	EUM	-	SEN77	LC493061	-
Enicospilus	formosensis	(Uchida, 1928)	1	0	0	Japan	Shikoku	Shikoku	Kôchi	Teragawa, Hongawa	-	-	22.VII.1989	I. Yamashita	LT	NIAES	-	-	-	-
Enicospilus	formosensis	(Uchida, 1928)	1	0	0	Japan	Kyûshû	Kyûshû	Fukuoka	Mt. Hikosan	-	-	29.VIII.1983	K. Ohara	LT	NIAES	-	-	-	-
Enicospilus	formosensis	(Uchida, 1928)	0	1	0	Japan	Kyûshû	Tsuhsima	Fukuoka	Mt. Mokkoku	-	-	16.VII.1981	Y. Shono	-	NIAES	-	-	-	-
Enicospilus	formosensis	(Uchida, 1928)	1	0	0	Japan	Kyûshû	Kyûshû	Saga	Hiratani, Kashima City	-	-	30.VI.1984	S. Nomura	LT	NIAES	-	-	-	-
Enicospilus	formosensis	(Uchida, 1928)	0	1	0	Japan	Kyûshû	Tsuhsima	Nagasaki	Mt. Oboshi	-	-	15.VII.1981	Y. Shono	-	NIAES	-	-	-	-
Enicospilus	formosensis	(Uchida, 1928)	0	2	0	Japan	Kyûshû	Kyûshû	Kumamoto	Mt. Shiraga-dake, Ue Vil.	-	-	5.IX.1992	R. Noda	LT	NIAES	-	-	-	-
Enicospilus	formosensis	(Uchida, 1928)	0	1	0	Japan	Kyûshû	Yakushima	Kagoshima	-	-	-	27.VII.1980	S. Yoshimatsu	-	NIAES	-	-	-	-
Enicospilus	formosensis	(Uchida, 1928)	1	0	0	Japan	Kyûshû	Yakushima	Kagoshima	Kosugidani	-	-	29.VII.1971	K. Sakamoto	-	SEHU	KUSIG	-	-	-
Enicospilus	formosensis	(Uchida, 1928)	0	1	0	Japan	Ryûkyûs	Amami-ôshima	Kagoshima	Chinase	-	-	10.V.1989	T. Yasunaga	LT	NIAES	-	-	-	-
Enicospilus	formosensis	(Uchida, 1928)	0	1	0	Japan	Ryûkyûs	Amami-ôshima	Kagoshima	Materia Fall	-	-	12.V.1987	T. Yasunaga	LT	NIAES	-	-	-	-
Enicospilus	formosensis	(Uchida, 1928)	0	1	0	Japan	Ryûkyûs	Amami-ôshima	Kagoshima	Mt. Yuidake	-	-	14.V.1983	S. Yoshimatsu & S. Nomura	LT	NIAES	-	-	-	-
Enicospilus	formosensis	(Uchida, 1928)	0	1	0	Japan	Ryûkyûs	Amami-ôshima	Kagoshima	Kinase	-	-	25.V.1953	T. Shiraki	-	NIAES	-	-	-	-
Enicospilus	formosensis	(Uchida, 1928)	0	4	0	Japan	Ryûkyûs	Amami-ôshima	Kagoshima	Mt. Yuidake	-	-	14.V.1983	S. Yoshimatsu & S. Nomura	LT	NIAES	-	-	-	-
Enicospilus	formosensis	(Uchida, 1928)	0	1	0	Japan	Ryûkyûs	Amami-ôshima	Kagoshima	Mt. Yuidake	-	-	12.V.1983	S. Yoshimatsu & S. Nomura	LT	NIAES	-	-	-	-
Enicospilus	formosensis	(Uchida, 1928)	0	2	0	Japan	Ryûkyûs	Amami-ôshima	Kagoshima	Mt. Yuidake	-	-	11.V.1983	S. Yoshimatsu & S. Nomura	LT	NIAES	-	-	-	-
Enicospilus	formosensis	(Uchida, 1928)	1	0	0	Japan	Ryûkyûs	Amami-ôshima	Kagoshima	Materia fall	-	-	12.V.1987	T. Yasunaga	LT	NIAES	-	-	-	-
Enicospilus	formosensis	(Uchida, 1928)	2	1	0	Japan	Ryûkyûs	Amami-ôshima	Kagoshima	Chinase	-	-	10.V.1987	T. Yasunaga	LT	NIAES	-	-	-	-
Enicospilus	formosensis	(Uchida, 1928)	1	1	0	Japan	Ryûkyûs	Amami-ôshima	Kagoshima	Ashiken	-	-	11.V.1987	T. Yasunaga	LT	NIAES	-	-	-	-
Enicospilus	formosensis	(Uchida, 1928)	0	1	0	Japan	Ryûkyûs	Amami-ôshima	Kagoshima	Kinase	-	-	25.V.1953	T. Shiraki	-	NIAES	-	-	-	-
Enicospilus	formosensis	(Uchida, 1928)	0	1	0	Japan	Ryûkyûs	Amami-ôshima	Kagoshima	Chuo-rindo	-	-	19.IX.1993	M. Yoshida	LT	NIAES	-	-	-	-
Enicospilus	formosensis	(Uchida, 1928)	0	1	0	Japan	Ryûkyûs	Okinawa-hontô	Okinawa	Kunigami Vil., Kunigami County	-	-	29.IV.1974	T. Teruya	-	NIAES	-	-	-	-
Enicospilus	formosensis	(Uchida, 1928)	2	0	0	Japan	Ryûkyûs	Okinawa-hontô	Okinawa	Chizuka	-	-	VII-IX	GEBohart & CLHarnage	-	EMUS	-	-	-	HT and PT of Enicospilus vacuus Gauld & Mitchell, 1981
Enicospilus	formosensis	(Uchida, 1928)	1	0	0	Taiwan	-	Taiwan	-	Baibara [Meiyuan]	-	-	15.VI.1926	Y. Saito & Kikuchi	-	SEHU	-	-	-	HT of Henicospilus formosensis Uchida, 1928
Enicospilus	formosensis	(Uchida, 1928)	0	1	0	Laos	-	-	-	Ban Muang, Xieng Khouang	1435	19.093121N,103.421384E	22-28.IV.2018	H. Yoshitomi	-	EUM	-	SEN60	LC493060	-
Enicospilus	formosensis	(Uchida, 1928)	0	1	0	Brunei	-	-	-	Ulu Temburong	1000	-	II.1980	Allen	-	NHMUK	-	-	-	-
Enicospilus	formosensis	(Uchida, 1928)	0	0	1	India	-	-	-	NW Hymalaya, Dalhousie	-	-	8.VII.1965	T.ikar	-	NHMUK	-	-	-	-
Enicospilus	formosensis	(Uchida, 1928)	0	1	0	-	-	-	-	-	-	-	-	-	-	MNHA	SMCM	-	-	Probably Japanese specimen
		Total	19	35	1	55
Enicospilus	insinuator	(Smith, 1860)	1	0	0	Japan	Kyûshû	Yakushima	Kagoshima	Okonotaki	-	-	10.VI.2007	T. Maeda	-	KPMNH	-	-	-	-
Enicospilus	insinuator	(Smith, 1860)	3	0	0	Japan	Kyûshû	Yakushima	Kagoshima	Mt. Aikodake	150	-	22.VII-22.VIII.2006	T. Yamauchi et al.	MsT	KPMNH	-	-	-	-
Enicospilus	insinuator	(Smith, 1860)	7	0	0	Japan	Kyûshû	Yakushima	Kagoshima	Mt. Aikodake	150	-	25.VIII-22.IX.2006	T. Yamauchi et al.	MsT	KPMNH	-	-	-	-
Enicospilus	insinuator	(Smith, 1860)	1	0	0	Japan	Kyûshû	Yakushima	Kagoshima	Mt. Aikodake	150	-	25.IX-23.X.2006	T. Yamauchi et al.	MsT	KPMNH	-	-	-	-
Enicospilus	insinuator	(Smith, 1860)	1	0	0	Japan	Kyûshû	Yakushima	Kagoshima	Mt. Aikodake	150	-	25.VIII-28.IX.2007	T. Yamauchi et al.	MsT	KPMNH	-	-	-	-
Enicospilus	insinuator	(Smith, 1860)	2	0	0	Japan	Kyûshû	Yakushima	Kagoshima	Kankake	220	-	22.VII-22.VIII.2006	T. Yamauchi et al.	MsT	KPMNH	-	-	-	-
Enicospilus	insinuator	(Smith, 1860)	2	0	0	Japan	Kyûshû	Yakushima	Kagoshima	Kankake	220	-	25.VIII-23.IX.2006	T. Yamauchi et al.	MsT	KPMNH	-	-	-	-
Enicospilus	insinuator	(Smith, 1860)	1	0	0	Japan	Kyûshû	Yakushima	Kagoshima	Kankake	220	-	26.IX-24.X.2006	T. Yamauchi et al.	MsT	KPMNH	-	-	-	-
Enicospilus	insinuator	(Smith, 1860)	4	0	0	Japan	Kyûshû	Yakushima	Kagoshima	Kankake	220	-	25.VIII-28.IX.2007	T. Yamauchi et al.	MsT	KPMNH	-	-	-	-
Enicospilus	insinuator	(Smith, 1860)	1	0	0	Japan	Kyûshû	Yakushima	Kagoshima	Kankake	220	-	28.IX-2.XI.2007	T. Yamauchi et al.	MsT	KPMNH	-	-	-	-
Enicospilus	insinuator	(Smith, 1860)	1	0	0	Japan	Kyûshû	-	-	Oshima	-	-	V.1930	Takahashi	-	TARI	-	-	-	PT of Enicospilus zyzzus Chiu, 1954
Enicospilus	insinuator	(Smith, 1860)	1	0	0	Japan	Ryûkyûs	Amami-ôshima	Kagoshima	Kinase	-	-	25.V.1953	T. Shiraki	-	NIAES	-	-	-	-
Enicospilus	insinuator	(Smith, 1860)	1	1	0	Japan	Ryûkyûs	Okinawa-hontô	Okinawa	Yona, Kunigami Vil., Kunigami County	-	-	8.IV.1996	M. Aoyagi	LT	NIAES	-	-	-	-
Enicospilus	insinuator	(Smith, 1860)	1	0	0	Japan	Ryûkyûs	Okinawa-hontô	Okinawa	Shuri	-	-	13.VII.1966	S. Azuma	-	MNHA	SMCM	-	-	-
Enicospilus	insinuator	(Smith, 1860)	1	0	0	Japan	Ryûkyûs	Okinawa-hontô	Okinawa	Nûha, Ôgimi Vil., Kunigami County	200	26.689250,128.150361	2.V.2019	S. Shimizu et al.	LT	MNHA	-	SEN205	LC486490	-
Enicospilus	insinuator	(Smith, 1860)	3	0	0	Taiwan	-	Taiwan	-	Lienhuachih, Nantou County	650	-	IX.1984	K. S. Lin & K. C. Chou	MsT	TARI	-	-	-	-
Enicospilus	insinuator	(Smith, 1860)	1	0	0	Taiwan	-	Taiwan	-	Lienhuachih, Nantou County	650	-	VIII.1984	K. S. Lin & K. C. Chou	MsT	TARI	-	-	-	-
Enicospilus	insinuator	(Smith, 1860)	1	0	0	Taiwan	-	Taiwan	-	Lienhuachih, Nantou County	650	-	XI.1984	K. S. Lin & K. C. Chou	MsT	TARI	-	-	-	-
Enicospilus	insinuator	(Smith, 1860)	1	0	0	China	-	-	-	Foochow, Fukien	-	-	13.II.1948	H.F. Chao	-	TARI	-	-	-	HT of Enicospilus zyzzus Chiu, 1954
Enicospilus	insinuator	(Smith, 1860)	1	0	0	Brunei	-	-	-	Bukit Retak, Montane forest	1618	-	IX.1979	I.D. Gauld	-	NHMUK	-	-	-	-
		Total	35	1	0	36
Enicospilus	javanus	(Szépligeti, 1910)	0	1	0	Japan	Tôkai	Honshû	Shizuoka	Kanaya	-	-	6.VIII.1948	J. Minamikawa	-	NIAES	JMC	-	-	-
Enicospilus	javanus	(Szépligeti, 1910)	1	0	0	Japan	Tôkai	Honshû	Shizuoka	Kanaya	-	-	23.IX.1948	J. Minamikawa	-	NIAES	JMC	-	-	-
Enicospilus	javanus	(Szépligeti, 1910)	1	0	0	Japan	Tôkai	Honshû	Shizuoka	Kanaya	-	-	17.X.1948	J. Minamikawa	-	NIAES	JMC	-	-	-
Enicospilus	javanus	(Szépligeti, 1910)	1	0	0	Japan	Tôkai	Honshû	Shizuoka	Kanaya	-	-	27.IX.1950	J. Minamikawa	-	NIAES	JMC	-	-	-
Enicospilus	javanus	(Szépligeti, 1910)	2	0	0	Japan	Tôkai	Honshû	Shizuoka	Kanaya	-	-	25.IX.1955	J. Minamikawa	-	NIAES	JMC	-	-	-
Enicospilus	javanus	(Szépligeti, 1910)	5	0	0	Japan	Tôkai	Honshû	Shizuoka	Kanaya	-	-	30.IX.1955	J. Minamikawa	-	NIAES	JMC	-	-	-
Enicospilus	javanus	(Szépligeti, 1910)	2	0	0	Japan	Tôkai	Honshû	Shizuoka	Mt. Iwamuro, E. Izu	-	-	8.XI.1966	T. Maenami	-	NIAES	-	-	-	-
Enicospilus	javanus	(Szépligeti, 1910)	2	0	0	Japan	Tôkai	Honshû	Shizuoka	Mt. Iwamuro, E. Izu	-	-	11.XI.1966	T. Maenami	-	NIAES	-	-	-	-
Enicospilus	javanus	(Szépligeti, 1910)	2	0	0	Japan	Tôkai	Honshû	Shizuoka	Mt. Iwamuro, E. Izu	-	-	11.X.1966	T. Maenami	-	NIAES	-	-	-	-
Enicospilus	javanus	(Szépligeti, 1910)	1	0	0	Japan	Tôkai	Honshû	Shizuoka	Mt. Iwamuro, E. Izu	-	-	23.X.1966	T. Maenami	-	NIAES	-	-	-	-
Enicospilus	javanus	(Szépligeti, 1910)	1	0	0	Japan	Tôkai	Honshû	Shizuoka	Mt. Iwamuro, E. Izu	-	-	25.X.1966	T. Maenami	-	NIAES	-	-	-	-
Enicospilus	javanus	(Szépligeti, 1910)	1	0	0	Japan	Tôkai	Honshû	Shizuoka	Mt. Iwamuro, E. Izu	-	-	16.VIII.1967	T. Maenami	-	NIAES	-	-	-	-
Enicospilus	javanus	(Szépligeti, 1910)	1	0	0	Japan	Tôkai	Honshû	Mie	Owase	-	-	2.XI.1958	C. Okawa	-	NIAES	-	-	-	-
Enicospilus	javanus	(Szépligeti, 1910)	1	0	0	Japan	Tôkai	Honshû	Mie	Mitoki pass, Ueno City	-	-	6.VII.1997	H. Ichihashi	LT	NIAES	-	-	-	-
Enicospilus	javanus	(Szépligeti, 1910)	2	1	0	Japan	Kinki	Honshû	Kyôto	Seyakogen, Kamiseya, Miyadu City	500	35.639N,135.183E	18–19.VII.2015	S. Fujie	LT	NIAES	-	-	-	-
Enicospilus	javanus	(Szépligeti, 1910)	1	0	0	Japan	Kinki	Honshû	Kyôto	Seyakogen, Kamiseya, Miyadu	500	35.639N,135.183E	18-19.VII.2015	S. Fujie	LT	OMNH	-	SEN103	LC492916	-
Enicospilus	javanus	(Szépligeti, 1910)	2	0	0	Japan	Kinki	Honshû	Ōsaka	Niryou, Takatsuki City	-	-	30.VI-4.VIII.2013	S. Fujie	MsT	OMNH	-	-	-	-
Enicospilus	javanus	(Szépligeti, 1910)	1	0	0	Japan	Kinki	Honshû	Hyôgo	Mt. Hyonosen, Sekinomiya Town	670	-	5.VIII.1983	S. Yoshimatsu	LT	NIAES	-	-	-	-
Enicospilus	javanus	(Szépligeti, 1910)	1	0	0	Japan	Kinki	Honshû	Hyôgo	Muraoka Town	-	-	7.VIII.1983	S. Yoshimatsu	LT	NIAES	-	-	-	-
Enicospilus	javanus	(Szépligeti, 1910)	1	0	0	Japan	Kinki	Honshû	Hyôgo	Odanganaru, Mt. Hyonosen, Yabu City	1100	35°20`27”N,134°32`11”E	12.VII.2014	K. Sakagami	LT	NIAES	-	-	-	-
Enicospilus	javanus	(Szépligeti, 1910)	1	0	0	Japan	Chûgoku	Honshû	Hiroshima	Gounokawa	-	-	6.VIII.1994	S. Nakamura	-	HMNH	-	-	-	-
Enicospilus	javanus	(Szépligeti, 1910)	0	1	0	Japan	Chûgoku	Honshû	Hiroshima	Ashidagawa	-	-	18.VII.1992	S. Nakamura	-	HMNH	-	-	-	-
Enicospilus	javanus	(Szépligeti, 1910)	1	0	0	Japan	Chûgoku	Honshû	Yamaguchi	Tokusa	-	-	1.VIII.1922	T. Shiraki	-	TARI	-	-	-	HT of Enicospilus gephyrus Chiu, 1954
Enicospilus	javanus	(Szépligeti, 1910)	0	1	0	Japan	Shikoku	Shikoku	Tokushima	Dosu Pass	-	-	16.VII.2006	I. Yamashita	LT	EUM	-	-	-	-
Enicospilus	javanus	(Szépligeti, 1910)	0	1	0	Japan	Shikoku	Shikoku	Tokushima	Mt. Tsurugi-yama, Higashiyasugeoi, Miyoshi City	1250	33°51`50.8”N,134°4`42.4”E	22.VIII.2015	Y. Kitayama	LT	NIAES	-	-	-	-
Enicospilus	javanus	(Szépligeti, 1910)	1	0	0	Japan	Shikoku	Shikoku	Ehime	Hontani, Mt. Odamiyama	-	-	28.VII.1994	E. Yamamoto	LT	NIAES	-	-	-	-
Enicospilus	javanus	(Szépligeti, 1910)	5	4	0	Japan	Shikoku	Shikoku	Ehime	Hontani, Mt. Odamiyama	-	-	3.IX.1994	E. Yamamoto	LT	NIAES	-	-	-	-
Enicospilus	javanus	(Szépligeti, 1910)	3	0	0	Japan	Shikoku	Shikoku	Ehime	Mt. Takataruyama, Mt. Odamiyama	-	-	12.VII.1994	E. Yamamoto	LT	NIAES	-	-	-	-
Enicospilus	javanus	(Szépligeti, 1910)	1	3	0	Japan	Shikoku	Shikoku	Ehime	Mt. Takataruyama, Mt. Odamiyama	-	-	7.IX.1994	E. Yamamoto	LT	NIAES	-	-	-	-
Enicospilus	javanus	(Szépligeti, 1910)	3	0	0	Japan	Shikoku	Shikoku	Kôchi	Teragawa, Hongawa Vil.	-	-	22.VII.1989	I. Yamashita	LT	NIAES	-	-	-	-
Enicospilus	javanus	(Szépligeti, 1910)	0	1	0	Japan	Shikoku	Shikoku	Kôchi	-	-	-	13.IX.1956	M. Oka	-	NIAES	-	-	-	-
Enicospilus	javanus	(Szépligeti, 1910)	1	0	0	Japan	Shikoku	Shikoku	Kôchi	Mt. Eboshi, Kochi City	-	-	3.IX.1991	I. Yamashita	-	NIAES	-	-	-	-
Enicospilus	javanus	(Szépligeti, 1910)	1	0	0	Japan	Shikoku	Shikoku	Kôchi	Nishikuma, Monobe Vil.	-	-	9.VII.2000	I. Yamashita	LT	EUM	-	-	-	-
Enicospilus	javanus	(Szépligeti, 1910)	1	0	0	Japan	Shikoku	Shikoku	Kôchi	Tengu-kôgen, Yoshiunotsu, Tsuno Town, Takaoka County	1360	33°28'38.7"N,133°0'19.3"E	10.IX.2016	D. Funamoto	LT	NIAES	-	-	-	-
Enicospilus	javanus	(Szépligeti, 1910)	1	0	0	Japan	Shikoku	Shikoku	Kôchi	Nishikuma-keikoku, Monobe Vil.	-	-	30.VII.2006	I. Yamashita	LT	NIAES	-	-	-	-
Enicospilus	javanus	(Szépligeti, 1910)	1	0	0	Japan	Kyûshû	Kyûshû	Fukuoka	Mt. Hiko	-	-	29.VIII.1983	K. Ohara	LT	NIAES	-	-	-	-
Enicospilus	javanus	(Szépligeti, 1910)	1	0	0	Japan	Kyûshû	Kyûshû	Fukuoka	Mt. Hiko	-	-	4.IX.1984	K. Ohara	LT	NIAES	-	-	-	-
Enicospilus	javanus	(Szépligeti, 1910)	0	1	0	Japan	Kyûshû	Kyûshû	Fukuoka	Mt. Hiko	-	-	20-21.X.1983	M.T. Chujo	LT	NIAES	-	-	-	-
Enicospilus	javanus	(Szépligeti, 1910)	1	0	0	Japan	Kyûshû	Kyûshû	Fukuoka	Mt. Hiko	-	-	5.VII.1983	R. Noda	LT	NIAES	-	-	-	-
Enicospilus	javanus	(Szépligeti, 1910)	5	0	0	Japan	Kyûshû	Kyûshû	Fukuoka	Mt. Hiko	-	-	6.VII.1983	R. Noda	LT	NIAES	-	-	-	-
Enicospilus	javanus	(Szépligeti, 1910)	0	1	0	Japan	Kyûshû	Kyûshû	Fukuoka	Mt. Hiko	-	-	18-19.VIII.1983	R. Noda	LT	NIAES	-	-	-	-
Enicospilus	javanus	(Szépligeti, 1910)	0	1	0	Japan	Kyûshû	Nokonoshima	Fukuoka	-	-	-	18.VI.1983	S. Yoshimatsu et al.	LT	NIAES	-	-	-	-
Enicospilus	javanus	(Szépligeti, 1910)	1	0	0	Japan	Kyûshû	Kyûshû	Kumamoto	Mt. Hakuchozan, Izumi Vil.	1300	-	26.VIII.1983	N. Koda & K. Konishi	LT	NIAES	-	-	-	-
Enicospilus	javanus	(Szépligeti, 1911)	1	0	0	Japan	Ryûkyûs	Amami-ôshima	Kagoshima	Chûô-rindô, Ōshima County	-	-	5.VII.1995	M. Yoshida	LT	NIAES	-	-	-	-
Enicospilus	javanus	(Szépligeti, 1912)	1	0	0	Japan	Ryûkyûs	Amami-ôshima	Kagoshima	Mt. Yuidake, Agina, Setouchi Town, Ōshima County	-	-	10.VIII.2004	H. Makihara	MsT	NIAES	-	-	-	-
Enicospilus	javanus	(Szépligeti, 1913)	1	0	0	Japan	Ryûkyûs	Amami-ôshima	Kagoshima	Mt. Akatsuchi, Uken Vil., Ōshima County	-	-	30.VII.2013	N. Kikuchi	-	SEHU	-	-	-	-
Enicospilus	javanus	(Szépligeti, 1914)	1	0	0	Japan	Ryûkyûs	Amami-ôshima	Kagoshima	Yakugachi, Ōshima County	-	-	5.VII.2011	S. Fujie	-	NIAES	-	-	-	-
Enicospilus	javanus	(Szépligeti, 1915)	1	0	0	Japan	Ryûkyûs	Kakeromajima	Kagoshima	Nishiamuro, Setouchi Town, Ōshima County	-	-	7.VI.2016	H. Yoshitake	LT	NIAES	-	-	-	-
Enicospilus	javanus	(Szépligeti, 1916)	1	0	0	Japan	Ryûkyûs	Kakeromajima	Kagoshima	Akitoku, Setouchi Town, Ōshima County	-	-	9.VI.2016	H. Yoshitake	LT	NIAES	-	-	-	-
Enicospilus	javanus	(Szépligeti, 1910)	1	0	0	Japan	Ryûkyûs	Kakeroma-jima	Kagoshima	Akitoku, Setouchi Town, Ōshima County	-	-	9.VI.2016	H. Yoshitake	LT	NIAES	-	SEN104	LC492917	-
Enicospilus	javanus	(Szépligeti, 1910)	0	1	0	Taiwan	-	Taiwan	-	Lixing Industry Rd, Ren’ai Township, Nantou County	1630	24°3'55.8"N,121°9'32.3"E	30.IX-1.X.2016	S. Shimizu	LT	MNHA	-	SEN163	LC492918	-
Enicospilus	javanus	(Szépligeti, 1910)	2	1	0	Brunei	-	-	-	U. Temburong, Gn. Pagon	1700	-	IV.1981	I.D. Gauld	-	NHMUK	-	-	-	-
Enicospilus	javanus	(Szépligeti, 1910)	24	0	0	Brunei	-	-	-	U. Temburong, Bukit Retak	1500	-	IV.1981	I.D. Gauld	-	NHMUK	-	-	-	-
Enicospilus	javanus	(Szépligeti, 1910)	0	1	0	Brunei	-	-	-	Bukit Retak, Montane forest	1618	-	IX.1979	I.D. Gauld	-	NHMUK	-	-	-	-
Enicospilus	javanus	(Szépligeti, 1910)	2	0	0	Brunei	-	-	-	Pagon, Pagon Ridge	-	-	II.1982	I.D. Gauld	-	NHMUK	-	-	-	-
Enicospilus	javanus	(Szépligeti, 1910)	2	0	0	Brunei	-	-	-	U. Temburong, 1` forest	500	-	IV.1981	I.D. Gauld	-	NHMUK	-	-	-	-
Enicospilus	javanus	(Szépligeti, 1910)	1	0	0	India	-	-	-	Thekkadi, Periyar Dam, Travancore	-	-	6-10.V.1937	-	-	NHMUK	-	-	-	-
Enicospilus	javanus	(Szépligeti, 1910)	1	0	0	India	-	-	-	Andhra Pradesh, Patancheru	-	-	XII.1980	Bhatnagar	LT	NHMUK	-	-	-	-
Enicospilus	javanus	(Szépligeti, 1910)	1	0	0	Singapore	-	-	-	-	-	-	1901	H.N. Kidley	-	NHMUK	-	-	-	-
Enicospilus	javanus	(Szépligeti, 1910)	1	0	0	Sri Lanka	-	-	-	Peradeniya	-	-	25.VII.1919	N.K. Jardine	-	NHMUK	-	-	-	-
Enicospilus	javanus	(Szépligeti, 1910)	1	0	0	Sri Lanka	-	-	-	Matale	1500	-	10.V.1919	N.K. Jardine	-	NHMUK	-	-	-	-
Enicospilus	javanus	(Szépligeti, 1910)	1	0	0	Papua New Guinea	-	-	-	Morobe Dist., Wau	1200	-	X.1979	I.D. Gauld	-	NHMUK	-	-	-	-
Enicospilus	javanus	(Szépligeti, 1910)	3	0	0	Papua New Guinea	-	-	-	Port Moresby, Mt. Lawes	400	-	5.III-12.V.1963	W.W. Brandt	-	NHMUK	-	-	-	-
		Total	103	19	0	122
Enicospilus	jilinensis	Tang, 1990	1	1	0	Japan	Kantô-Kôshin	Honshû	Tôkyô	Kasugacho, Nerima	-	-	V.1983	N. Sano	-	NSMT	-	-	-	-
Enicospilus	jilinensis	Tang, 1990	1	0	0	Japan	Kantô-Kôshin	Honshû	Chiba	Torami Station, Torami, Ichinomiya Town, Chosei County	-	-	10.VII.1998	K. Kubo	LT	KPMNH	-	-	-	-
		Total	2	1	0	3
Enicospilus	kikuchii	Shimizu, 2017	1	0	0	Japan	Hokuriku	Honshû	Fukui	Nukumi, Ohno	906	35°46`57.82”N,136°30`54.07”E	13.VIII.2016	K. Yoshida	LT	EUM	-	SEN109	LC492907	-
Enicospilus	kikuchii	Shimizu, 2017	1	0	0	Japan	Kantô-Kôshin	Honshû	Tochigi	Yunishigawa	1220	-	20.VIII.1988	M. Hayashi et al.	LT	NIAES	-	-	-	-
Enicospilus	kikuchii	Shimizu, 2017	1	0	0	Japan	Kantô-Kôshin	Honshû	Saitama	Kawamata, Chichibu	-	-	28-30.VIII.2012	N. Kikuchi	-	NIAES	-	-	-	HT
Enicospilus	kikuchii	Shimizu, 2017	1	0	0	Japan	Shikoku	Shikoku	Ehime	Kokuo, Uwajima	-	-	18.VII.1955	S. Ueda & Y. Wake	-	EUM	-	-	-	-
Enicospilus	kikuchii	Shimizu, 2017	1	0	0	Japan	Shikoku	Shikoku	Kôchi	Cape Ashizuri, Tosashimizu City	-	32°43`48”N,133°1`12”E	12.VIII.2016	K. Kuroda et al.	LT	EUM	-	SEN108	LC492906	-
Enicospilus	kikuchii	Shimizu, 2017	0	1	0	Japan	Kyûshû	Kyûshû	Kagoshima	Eboshi-dake	-	-	4.V.1969	K. Kusigemati	-	SEHU	KUSIG	-	-	PT
		Total	5	1	0	6
Enicospilus	kunigamiensis	Shimizu sp. nov.	1	0	0	Japan	Ryûkyûs	Okinawa-hontô	Okinawa	Benoki, Kunigami Vil., Kunigami County	-	-	9.IV.1996	M. Aoyagi	LT	NIAES	-	-	-	HT
		Total	1	0	0	1
Enicospilus	laqueatus	(Enderlein, 1921)	0	1	0	Japan	Kantô-Kôshin	Hachijô-jima	Tôkyô	-	-	-	17.VIII.1988	H. Takahashi	-	NIAES	-	-	-	-
Enicospilus	laqueatus	(Enderlein, 1921)	1	0	0	Japan	Ryûkyûs	Amami-ôshima	Kagoshima	Mt. Yui-dake	-	-	14.X.2004	H. Makihara	MsT	KPMNH	-	-	-	-
Enicospilus	laqueatus	(Enderlein, 1921)	1	0	0	Japan	Ryûkyûs	Okinawa-hontô	Okinawa	Shuri	-	-	7.V.1967	S. Azuma	-	MNHA	SMCM	-	-	-
Enicospilus	laqueatus	(Enderlein, 1921)	1	0	0	Japan	Ryûkyûs	Okinawa-hontô	Okinawa	Fungawa-dam, Kunigami Vil., Kunigami County	-	-	13–14.VIII.1984	Y. Nakata	LT	NIAES	-	-	-	-
Enicospilus	laqueatus	(Enderlein, 1921)	1	0	0	Japan	Ryûkyûs	Ishigaki-jima	Okinawa	-	-	-	10.VIII.1980	H. Satomi	LT	NIAES	-	-	-	-
Enicospilus	laqueatus	(Enderlein, 1921)	1	0	0	Japan	Ryûkyûs	Ishigaki-jima	Okinawa	-	-	-	11.X.1982	H. Satomi	LT	NIAES	-	-	-	-
Enicospilus	laqueatus	(Enderlein, 1921)	1	0	0	Japan	Ryûkyûs	Ishigaki-jima	Okinawa	Hirai	-	-	28.II.1973	H. Hasegawa	-	NIAES	-	-	-	-
Enicospilus	laqueatus	(Enderlein, 1921)	0	1	0	Japan	Ryûkyûs	Ishigaki-jima	Okinawa	-	-	-	7.IX.1980	H. Satomi	LT	NIAES	-	-	-	-
Enicospilus	laqueatus	(Enderlein, 1921)	0	1	0	Japan	Ryûkyûs	Yonaguni-jima	Okinawa	Tendabana	-	-	13.V.1963	Y. Arita	-	MNHA	SMCM	-	-	-
Enicospilus	laqueatus	(Enderlein, 1921)	0	1	0	Japan	Ogasawara	Nishi-jima	Tôkyô	-	-	-	16-29.VI.2006	S. Sugiura & H. Makihara	MsT	EUM	-	SEN76	LC492912	-
Enicospilus	laqueatus	(Enderlein, 1921)	1	0	0	Japan	Ogasawara	Nishi-jima	Tôkyô	-	-	-	16-29.VI.2006	S. Sugiura & H. Makihara	MsT	EUM	-	SEN188	LC492913	-
Enicospilus	laqueatus	(Enderlein, 1921)	15	18	0	Japan	Ogasawara	Nishi-jima	Tôkyô	-	-	-	16-29.VI.2006	S. Sugiura & H. Makihara	MsT	EUM	-	-	-	-
Enicospilus	laqueatus	(Enderlein, 1921)	0	1	0	Japan	-	-	-	-	-	-	27.V.1953	-	-	MNHA	SMCM	-	-	-
Enicospilus	laqueatus	(Enderlein, 1921)	1	0	0	Taiwan	-	Taiwan		Taihoku	-	-	1.IX.1925	J. Sonan	-	TARI	-	-	-	HT of Enicospilus leetoni Chiu, 1954
Enicospilus	laqueatus	(Enderlein, 1921)	1	0	0	Taiwan	-	Taiwan	-	Taitung	-	-	31.V-6.VI.1971	-	MsT	TARI	-	-	-	-
Enicospilus	laqueatus	(Enderlein, 1921)	0	0	1	Taiwan	-	Taiwan	-	Taitung	-	-	1-14.XI.1971	-	MsT	TARI	-	-	-	-
Enicospilus	laqueatus	(Enderlein, 1921)	0	1	0	Taiwan	-	Taiwan	-	Taitung	-	-	7-13.VI.1971	-	MsT	TARI	-	-	-	-
Enicospilus	laqueatus	(Enderlein, 1921)	13	0	0	Taiwan	-	Taiwan	-	Kuanhsi	-	-	IX.1968	-	MsT	TARI	-	-	-	-
Enicospilus	laqueatus	(Enderlein, 1921)	2	0	0	Taiwan	-	Taiwan	-	Kuanhsi	-	-	29.VIII.1968	-	MsT	TARI	-	-	-	-
Enicospilus	laqueatus	(Enderlein, 1921)	3	0	0	Taiwan	-	Taiwan	-	Kuanhsi	-	-	10.X.1968	-	MsT	TARI	-	-	-	-
Enicospilus	laqueatus	(Enderlein, 1921)	0	0	1	Taiwan	-	Taiwan	-	Kuanhsi	-	-	19.VIII.1968	-	MsT	TARI	-	-	-	-
Enicospilus	laqueatus	(Enderlein, 1921)	1	0	0	Taiwan	-	Taiwan	-	Kuanhsi	-	-	11-17.III.1969	-	MsT	TARI	-	-	-	-
Enicospilus	laqueatus	(Enderlein, 1921)	1	0	0	Taiwan	-	Taiwan	-	Kuanhsi	-	-	24-30.XII.1968	-	MsT	TARI	-	-	-	-
Enicospilus	laqueatus	(Enderlein, 1921)	0	1	0	Taiwan	-	Taiwan	-	Kuanhsi	-	-	16.VIII.1968	-	MsT	TARI	-	-	-	-
Enicospilus	laqueatus	(Enderlein, 1921)	1	0	0	Taiwan	-	Taiwan	-	Kuanhsi	-	-	30.VIII.1970	-	MsT	TARI	-	-	-	-
Enicospilus	laqueatus	(Enderlein, 1921)	1	0	0	India	-	-	-	Delhi	-	-	14.XI.1967	-	-	NHMUK	-	-	-	-
Enicospilus	laqueatus	(Enderlein, 1921)	1	0	0	India	-	-	-	Delhi	-	-	5.III.1968	-	-	NHMUK	-	-	-	-
Enicospilus	laqueatus	(Enderlein, 1921)	0	1	0	India	-	-	-	U.P. Garjia	-	-	22.IV.1967	Gupta	-	NHMUK	-	-	-	-
Enicospilus	laqueatus	(Enderlein, 1921)	1	0	0	Zambia	-	-	-	15 km E. Lusaka	-	-	22-31.I.1980	R.A. Beaver	-	NHMUK	-	-	-	-
		Total	48	26	2	76
Enicospilus	limnophilus	Shimizu sp. nov.	1	0	0	Japan	Hokkaidô	Hokkaidô	Hokkaidô	Toro-ko, Kushiro City	-	-	26.VII.1986	S. Nomura	-	NIAES	-	-	-	PT
Enicospilus	limnophilus	Shimizu sp. nov.	1	0	0	Japan	Hokkaidô	Hokkaidô	Hokkaidô	Kushiro-shitsugen, Kushiro City	-	-	29.VII.1991	Y. Karasawa	LT	NIAES	-	-	-	PT
Enicospilus	limnophilus	Shimizu sp. nov.	1	0	0	Japan	Hokkaidô	Hokkaidô	Hokkaidô	Sapporo	-	-	9.VIII.1960	S. Ueda	-	MNHA	-	-	-	PT
Enicospilus	limnophilus	Shimizu sp. nov.	1	0	0	Japan	Hokuriku	Honshû	Fukui	marsh of Nakaikemi, Tsuruga City	-	-	19.IX-16.X.2016	A. Noishiki	MsT	MNHA	-	-	-	HT
Enicospilus	limnophilus	Shimizu sp. nov.	1	0	0	Japan	Hokuriku	Honshû	Fukui	marsh of Nakaikemi, Tsuruga City	-	-	31.VII-14.VIII.2016	A. Noishiki	MsT	NIAES	-	-	-	PT
Enicospilus	limnophilus	Shimizu sp. nov.	0	3	0	Japan	Hokuriku	Honshû	Fukui	marsh of Nakaikemi, Tsuruga City	-	-	14-30.VIII.2016	A. Noishiki	MsT	NIAES	-	-	-	PT
Enicospilus	limnophilus	Shimizu sp. nov.	0	1	0	Japan	Hokuriku	Honshû	Fukui	marsh of Nakaikemi, Tsuruga City	-	-	19.IX-16.X.2016	A. Noishiki	MsT	MNHA	-	SEN174	LC486396	PT
Enicospilus	limnophilus	Shimizu sp. nov.	1	0	0	Japan	Hokuriku	Honshû	Fukui	marsh of Nakaikemi, Tsuruga City	-	-	19.IX-16.X.2016	A. Noishiki	MsT	MNHA	-	SEN175	LC486397	PT
Enicospilus	limnophilus	Shimizu sp. nov.	0	3	0	Japan	Hokuriku	Honshû	Fukui	marsh of Nakaikemi, Tsuruga City	-	-	14-30.VIII.2016	A. Noishiki	MsT	NSMT	-	-	-	PT
Enicospilus	limnophilus	Shimizu sp. nov.	1	1	0	Japan	Hokuriku	Honshû	Fukui	marsh of Nakaikemi, Tsuruga City	-	-	10-31.VII.2016	A. Noishiki	MsT	OMNH	-	-	-	PT
Enicospilus	limnophilus	Shimizu sp. nov.	2	0	0	Japan	Hokuriku	Honshû	Fukui	marsh of Nakaikemi, Tsuruga City	-	-	19.IX-16.X.2016	A. Noishiki	MsT	OMNH	-	-	-	PT
Enicospilus	limnophilus	Shimizu sp. nov.	1	1	0	Japan	Hokuriku	Honshû	Fukui	marsh of Nakaikemi, Tsuruga City	-	-	19.IX-16.X.2016	A. Noishiki	MsT	KPMNH	-	-	-	PT
Enicospilus	limnophilus	Shimizu sp. nov.	1	0	0	Japan	Hokuriku	Honshû	Fukui	marsh of Nakaikemi, Tsuruga City	-	-	24.V-17.VI.2016	A. Noishiki	MsT	EMUS	-	-	-	PT
Enicospilus	limnophilus	Shimizu sp. nov.	0	1	0	Japan	Hokuriku	Honshû	Fukui	marsh of Nakaikemi, Tsuruga City	-	-	14-30.VIII.2016	A. Noishiki	MsT	EMUS	-	-	-	PT
Enicospilus	limnophilus	Shimizu sp. nov.	0	1	0	Japan	Hokuriku	Honshû	Fukui	marsh of Nakaikemi, Tsuruga City	-	-	17.VI-10.VII.2016	A. Noishiki	MsT	CNC	-	-	-	PT
Enicospilus	limnophilus	Shimizu sp. nov.	1	0	0	Japan	Hokuriku	Honshû	Fukui	marsh of Nakaikemi, Tsuruga City	-	-	10-31.VII.2016	A. Noishiki	MsT	CNC	-	-	-	PT
Enicospilus	limnophilus	Shimizu sp. nov.	1	0	0	Japan	Hokuriku	Honshû	Fukui	marsh of Nakaikemi, Tsuruga City	-	-	19.IX-16.X.2016	A. Noishiki	MsT	NHMUK	-	-	-	PT
Enicospilus	limnophilus	Shimizu sp. nov.	0	1	0	Japan	Hokuriku	Honshû	Fukui	marsh of Nakaikemi, Tsuruga City	-	-	17.VI-10.VII.2016	A. Noishiki	MsT	NHMUK	-	-	-	PT
Enicospilus	limnophilus	Shimizu sp. nov.	2	0	0	Japan	Hokuriku	Honshû	Fukui	marsh of Nakaikemi, Tsuruga City	-	-	19.IX-16.X.2016	A. Noishiki	MsT	MNHA	-	-	-	PT
Enicospilus	limnophilus	Shimizu sp. nov.	1	2	0	Japan	Hokuriku	Honshû	Fukui	marsh of Nakaikemi, Tsuruga City	-	-	14-30.VIII.2016	A. Noishiki	MsT	MNHA	-	-	-	PT
Enicospilus	limnophilus	Shimizu sp. nov.	1	2	0	Japan	Hokuriku	Honshû	Fukui	marsh of Nakaikemi, Tsuruga City	-	-	19.IX-16.X.2016	A. Noishiki	MsT	EUM	-	-	-	PT
Enicospilus	limnophilus	Shimizu sp. nov.	1	1	0	Japan	Hokuriku	Honshû	Fukui	marsh of Nakaikemi, Tsuruga City	-	-	19.IX-16.X.2016	A. Noishiki	MsT	SEHU	-	-	-	PT
Enicospilus	limnophilus	Shimizu sp. nov.	0	2	0	Japan	Hokuriku	Honshû	Fukui	marsh of Nakaikemi, Tsuruga City	-	-	14-30.VIII.2016	A. Noishiki	MsT	SEHU	-	-	-	PT
		Total	18	19	0	37
Enicospilus	maruyamanus	(Uchida, 1928)	1	0	0	Japan	Hokkaidô	Hokkaidô	Hokkaidô	Maruyama, Sapporo	-	-	11.VIII.1926	Uchida	-	SEHU	-	-	-	LCT of Henicospilus maruyamanus Uchida, 1928
Enicospilus	maruyamanus	(Uchida, 1928)	1	0	0	Japan	Hokkaidô	Hokkaidô	Hokkaidô	Iwafuchi-zawa, Kenichi-gawa, Kumaishi	-	-	1-11.IX.1995	Y. Ito & T. Ito	MsT	NIAES	-	-	-	-
Enicospilus	maruyamanus	(Uchida, 1928)	4	0	0	Japan	Hokkaidô	Hokkaidô	Hokkaidô	Hitsujigaoka, Sapporo City	-	43°00`N,141°24`E	2-9.VIII.2007	K. Konishi	MsT	EUM	-	-	-	-
Enicospilus	maruyamanus	(Uchida, 1928)	2	0	0	Japan	Hokkaidô	Hokkaidô	Hokkaidô	Hitsujigaoka, Sapporo City	-	43°00`N,141°24`E	16-23.VIII.2007	K. Konishi	MsT	EUM	-	-	-	-
Enicospilus	maruyamanus	(Uchida, 1928)	3	0	0	Japan	Hokkaidô	Hokkaidô	Hokkaidô	Hitsujigaoka, Sapporo City	-	43°00`N,141°24`E	30.VIII-6.IX.2007	K. Konishi	MsT	EUM	-	-	-	-
Enicospilus	maruyamanus	(Uchida, 1928)	1	0	0	Japan	Hokkaidô	Hokkaidô	Hokkaidô	Hitsujigaoka, Sapporo City	-	43°00`N,141°24`E	25.VIII-1.IX.2008	K. Konishi	MsT	EUM	-	-	-	-
Enicospilus	maruyamanus	(Uchida, 1928)	3	0	0	Japan	Hokkaidô	Hokkaidô	Hokkaidô	Hitsujigaoka, Sapporo City	-	43°00`N,141°24`E	1-8.IX.2008	K. Konishi	MsT	EUM	-	-	-	-
Enicospilus	maruyamanus	(Uchida, 1928)	2	0	0	Japan	Hokkaidô	Hokkaidô	Hokkaidô	Komukara Pass, Chuo, Chitose City	-	42.8730N,141.7505E	9-23.VIII.2015	N. Kuhara	MsT	EUM	-	SEN89	LC493074	-
Enicospilus	maruyamanus	(Uchida, 1928)	1	0	0	Japan	Hokkaidô	Hokkaidô	Hokkaidô	Rumoi City	-	43°55`8.3”N,141°39`19.43”E	16-26.VIII.2011	Y. Nagayasu	MsT	EUM	-	-	-	-
Enicospilus	maruyamanus	(Uchida, 1928)	0	1	0	Japan	Hokkaidô	Hokkaidô	Hokkaidô	Moiwa	-	-	21.VIII.1958	S. Takagi	-	MNHA	SMCM	-	-	-
Enicospilus	maruyamanus	(Uchida, 1928)	1	0	0	Japan	Hokkaidô	Hokkaidô	Hokkaidô	Sapporo	-	-	10.XII.1929	Uchida	-	MNHA	SMCM	-	-	-
Enicospilus	maruyamanus	(Uchida, 1928)	1	0	0	Japan	Hokkaidô	Hokkaidô	Hokkaidô	-	-	-	26-28.VIII.1957	T. Oku	-	MNHA	SMCM	-	-	-
Enicospilus	maruyamanus	(Uchida, 1928)	0	1	0	Japan	Hokkaidô	Hokkaidô	Hokkaidô	Apoi, Hidaka	-	-	21-22.VIII.1957	S. Momoi	-	MNHA	SMCM	-	-	-
Enicospilus	maruyamanus	(Uchida, 1928)	0	1	0	Japan	Hokuriku	Honshû	Niigata	Nishidani, Koshiji	-	-	13.VI.1997	T. Naito	LT	NIAES	-	-	-	-
Enicospilus	maruyamanus	(Uchida, 1928)	1	0	0	Japan	Hokuriku	Honshû	Niigata	Urase Town, Nagaoka City	35	37°27`49.5"N,138°54`24“E	10-25.X.2018	R., Y. & S. Shimizu	MsT	NSMT	-	SEN22	LC493073	-
Enicospilus	maruyamanus	(Uchida, 1928)	1	0	0	Japan	Hokuriku	Honshû	Niigata	Kurokawa Vil.	-	-	17.VII.1954	K. Baba	-	MNHA	SMCM	-	-	-
Enicospilus	maruyamanus	(Uchida, 1928)	4	0	0	Japan	Kantô-Kôshin	Honshû	Tochigi	Himuro, Utsunomiya City	-	-	13.VI-12.VII.2009	T. Nakamura	MsT	TPM	-	-	-	-
Enicospilus	maruyamanus	(Uchida, 1928)	4	0	0	Japan	Kantô-Kôshin	Honshû	Tochigi	Himuro, Utsunomiya City	-	-	29.VII-5.IX.2009	T. Nakamura	MsT	TPM	-	-	-	-
Enicospilus	maruyamanus	(Uchida, 1928)	4	0	0	Japan	Kantô-Kôshin	Honshû	Tochigi	Himuro, Utsunomiya City	-	-	5.IX-22.X.2009	T. Nakamura	MsT	TPM	-	-	-	-
Enicospilus	maruyamanus	(Uchida, 1928)	1	0	0	Japan	Kantô-Kôshin	Honshû	Nagano	Kaida-kôgen, Kiso	1360	35°58`18”N,137°32`32.36”E	30.VII.2012	M. Ito	-	NIAES	-	-	-	-
Enicospilus	maruyamanus	(Uchida, 1928)	0	1	0	Japan	Chûgoku	Honshû	Hiroshima	Honmura, Shôbara City	-	-	18.V.2003	B. Maeto	-	HMNH	-	-	-	-
Enicospilus	maruyamanus	(Uchida, 1928)	0	1	0	Japan	Chûgoku	Honshû	Hiroshima	Hattabara Dam	-	-	27.VII.2000	S. Nakamura	-	HMNH	-	-	-	-
Enicospilus	maruyamanus	(Uchida, 1928)	1	0	0	Japan	Shikoku	Shikoku	Ehime	Tengu-kôgen	1335	-	15.VIII.2015	K. Kuroda	LT	EUM	-	SEN90	LC493075	-
Enicospilus	maruyamanus	(Uchida, 1928)	1	0	0	Japan	Shikoku	Shikoku	Kôchi	Hongawa Vil.	-	-	15.VIII.1998	I. Yamashita	LT	NIAES	-	-	-	-
Enicospilus	maruyamanus	(Uchida, 1928)	1	0	0	Japan	Shikoku	Shikoku	Kôchi	Tengu-kôgen, Higashitsuno	-	-	14.VIII.1999	I. Yamashita	LT	EUM	-	-	-	-
Enicospilus	maruyamanus	(Uchida, 1928)	0	1	0	Japan	Shikoku	Shikoku	Kôchi	Tengu-kôgen, Higashitsuno	-	-	21.VIII.1999	I. Yamashita	LT	EUM	-	-	-	-
Enicospilus	maruyamanus	(Uchida, 1928)	1	0	0	Japan	Shikoku	Shikoku	Kôchi	Nishikuma-kôgen, Monobe, Kami	-	-	30.VII.2006	I. Yamashita	LT	EUM	-	-	-	-
Enicospilus	maruyamanus	(Uchida, 1928)	0	1	0	Japan	Kyûshû	Kyûshû	Fukuoka	Mt. Hikosan	-	-	16.VI.1982	K. Konishi	LT	NIAES	-	-	-	-
Enicospilus	maruyamanus	(Uchida, 1928)	0	1	0	Japan	Kyûshû	Kyûshû	Saga	Okuhiratani, Kashima City	-	-	17.VIII.1985	S. Nomura	-	NIAES	-	-	-	-
Enicospilus	maruyamanus	(Uchida, 1928)	1	0	0	Japan	Ryûkyûs	Okinawa-hontô	Okinawa	Ishikawa-rindô, Nakadomari, Onna Vil., Kunigami County	-	-	27.XI.2015	H. Yoshitake	LT	NIAES	-	SEN92	LC493076	-
Enicospilus	maruyamanus	(Uchida, 1928)	1	0	0	India	-	-	-	-	-	-	-	-	-	NHMUK	-	-	-	emerged from Pasalis sp.
Enicospilus	maruyamanus	(Uchida, 1928)	1	0	0	India	-	-	-	Anamalai Hills, Cinchona	-	-	V.1960	P.S. Nathan	-	NHMUK	-	-	-	-
Enicospilus	maruyamanus	(Uchida, 1928)	0	1	0	Philippines	-	-	-	Los Banos, Laguna	45	-	28.VIII.1932	L.B. Uichanco	-	NHMUK	-	-	-	-
		Total	42	9	0	51
Enicospilus	matsumurai	Shimizu sp. nov.	1	0	0	Japan	Shikoku	Shikoku	Ehime	Tarumi, Matsuyama	-	-	18.IX.1948	M. Miyatake	-	EUM	-	-	-	PT
Enicospilus	matsumurai	Shimizu sp. nov.	1	0	0	Japan	Shikoku	Shikoku	Ehime	Matsuyama	-	-	18.X.1954	S. Ueda	-	EUM	-	-	-	PT
Enicospilus	matsumurai	Shimizu sp. nov.	1	0	0	Japan	Shikoku	Shikoku	Ehime	Matsuyama	-	-	19.X.1954	S. Ueda	-	EUM	-	-	-	PT
Enicospilus	matsumurai	Shimizu sp. nov.	1	0	0	Japan	Shikoku	Shikoku	Ehime	Matsuyama	-	-	26.XI.1954	S. Ueda	-	EUM	-	-	-	PT
Enicospilus	matsumurai	Shimizu sp. nov.	0	1	0	Japan	Shikoku	Shikoku	Ehime	Matsuyama	-	-	13.I.1952	T. Ishikawa	-	EUM	-	-	-	PT
Enicospilus	matsumurai	Shimizu sp. nov.	1	0	0	Japan	Shikoku	Shikoku	Kôchi	Teragawa, Hongawa	-	-	22.VII.1989	I. Yamashita	LT	NIAES	-	-	-	PT
Enicospilus	matsumurai	Shimizu sp. nov.	1	0	0	Japan	Shikoku	Shikoku	Kôchi	Jigokudani, Kôchi City	-	-	7.VIII.1992	I. Yamashita	LT	NIAES	-	-	-	PT
Enicospilus	matsumurai	Shimizu sp. nov.	1	0	0	Japan	Shikoku	Shikoku	Kôchi	-	-	-	-	-	-	MNHA	-	-	-	PT
Enicospilus	matsumurai	Shimizu sp. nov.	1	0	0	Japan	Kyûshû	Kyûshû	Fukuoka	Mt. Hikosan	-	-	22.IX.1983	M.T. Chûjô	LT	NIAES	-	-	-	HT
Enicospilus	matsumurai	Shimizu sp. nov.	0	1	0	Japan	Kyûshû	Kyûshû	Fukuoka	Mt. Hikosan	-	-	11.X.1980	K. Konishi	LT	NIAES	-	-	-	PT
Enicospilus	matsumurai	Shimizu sp. nov.	0	1	0	Japan	Kyûshû	Kyûshû	Nagasaki	-	-	-	V.1935	-	-	NIAES	TIC	-	-	PT
Enicospilus	matsumurai	Shimizu sp. nov.	0	1	0	Japan	Kyûshû	Kyûshû	Ōita	Mt. Kurodake, Mts. Kujû	-	-	3.X.1983	N. Koda & R. Noda	LT	NIAES	-	-	-	PT
		Total	8	4	0	12
Enicospilus	melanocarpus	Cameron, 1905	2	1	0	Japan	Ryûkyûs	Amami-ôshima	Kagoshima	Mt. Yuidake	-	-	14.V.1983	S. Yoshimatsu & S. Nomura	LT	NIAES	-	-	-	-
Enicospilus	melanocarpus	Cameron, 1905	1	0	0	Japan	Ryûkyûs	Amami-ôshima	Kagoshima	Yuwan	-	-	30.IV.1953	T. Shiraki	-	NIAES	-	-	-	-
Enicospilus	melanocarpus	Cameron, 1905	1	0	0	Japan	Ryûkyûs	Amami-ôshima	Kagoshima	Shinmura	-	-	16.V.1953	T. Shiraki	-	NIAES	-	-	-	-
Enicospilus	melanocarpus	Cameron, 1905	1	0	0	Japan	Ryûkyûs	Amami-ôshima	Kagoshima	Higashinakama	-	-	13.V.1983	S. Yoshimatsu & S. Nomura	LT	NIAES	-	-	-	-
Enicospilus	melanocarpus	Cameron, 1905	0	1	0	Japan	Ryûkyûs	Okinoerabu-jima	Kagoshima	Mt. Koshiyama	-	-	13.VII.1993	M. Hayashi	LT	NIAES	-	-	-	-
Enicospilus	melanocarpus	Cameron, 1905	0	0	1	Japan	Ryûkyûs	Okinawa-hontô	Okinawa	-	-	-	1.VI.1945	G. Bohart	-	MNHA	SMCM	-	-	-
Enicospilus	melanocarpus	Cameron, 1905	0	1	0	Japan	Ryûkyûs	Okinawa-hontô	Okinawa	Yona, Kunigami Vil., Kunigami County	-	-	9.X.1988	M. Hayashi et al.	LT	NIAES	-	-	-	-
Enicospilus	melanocarpus	Cameron, 1905	0	1	0	Japan	Ryûkyûs	Okinawa-hontô	Okinawa	Yona, Kunigami Vil., Kunigami County	-	-	17.X.1988	M. Hayashi et al.	LT	NIAES	-	-	-	-
Enicospilus	melanocarpus	Cameron, 1905	1	0	0	Japan	Ryûkyûs	Okinawa-hontô	Okinawa	Oura, Nago City, Kunigami County	-	-	19.X.1990	M. Hayashi	-	NIAES	-	-	-	-
Enicospilus	melanocarpus	Cameron, 1905	1	0	0	Japan	Ryûkyûs	Okinawa-hontô	Okinawa	Uebaru, Nakijin Vil., Kunigami County	-	-	20.XII.1991	M. Hayashi	LT	NIAES	-	-	-	-
Enicospilus	melanocarpus	Cameron, 1905	1	0	0	Japan	Ryûkyûs	Okinawa-hontô	Okinawa	Kudeken	-	-	5.XII.1982	A. Sakai	-	NIAES	-	-	-	-
Enicospilus	melanocarpus	Cameron, 1905	1	0	0	Japan	Ryûkyûs	Okinawa-hontô	Okinawa	Hiji agricultural road, Hiji, Kunigami Vil., Kunigami County	85	26°43'16.8"N,128°10'43.4"E	2-3.VII.2016	S. Shimizu et al.	LT	NIAES	-	SEN15	LC503974	-
Enicospilus	melanocarpus	Cameron, 1905	3	0	0	Japan	Ryûkyûs	Okinawa-hontô	Okinawa	Uebaru, Nakijin Vil., Kunigami County	-	-	1.V.1991	M. Hayashi	-	NIAES	-	-	-	-
Enicospilus	melanocarpus	Cameron, 1905	1	0	0	Japan	Ryûkyûs	Okinawa-hontô	Okinawa	Uebaru, Nakijin Vil., Kunigami County	-	-	2.V.1991	M. Hayashi	-	NIAES	-	-	-	-
Enicospilus	melanocarpus	Cameron, 1905	0	1	0	Japan	Ryûkyûs	Okinawa-hontô	Okinawa	Tamaki For. Rd., Mt. Oppa-dake, Nakijin Vil., Kunigami County	-	-	7.IV.1991	M. Hayashi	-	NIAES	-	-	-	-
Enicospilus	melanocarpus	Cameron, 1905	1	0	0	Japan	Ryûkyûs	Okinawa-hontô	Okinawa	Buzena, Nago City, Kunigami County	-	-	15.IV.1991	M. Hayashi	-	NIAES	-	-	-	-
Enicospilus	melanocarpus	Cameron, 1905	1	0	0	Japan	Ryûkyûs	Okinawa-hontô	Okinawa	Uebaru, Nakijin Vil., Kunigami County	-	-	23.IV.1991	M. Hayashi	LT	NIAES	-	-	-	-
Enicospilus	melanocarpus	Cameron, 1905	1	0	0	Japan	Ryûkyûs	Okinawa-hontö	Okinawa	Chinen	-	-	19.IV.1986	M. Yoshida	-	NIAES	-	-	-	-
Enicospilus	melanocarpus	Cameron, 1905	0	1	0	Japan	Ryûkyûs	Miyako-jima	Okinawa	-	-	-	16.XI.1952	G. E. Bohert	-	MNHA	SMCM	-	-	-
Enicospilus	melanocarpus	Cameron, 1905	1	0	0	Japan	Ryûkyûs	Ishigaki-jima	Okinawa	-	-	-	1.X.1951	-	-	MNHA	-	-	-	-
Enicospilus	melanocarpus	Cameron, 1905	1	0	0	Japan	Ryûkyûs	Ishigaki-jima	Okinawa	-	-	-	2.VIII.1980	H. Satomi	LT	NIAES	-	-	-	-
Enicospilus	melanocarpus	Cameron, 1905	0	1	0	Japan	Ryûkyûs	Ishigaki-jima	Okinawa	-	-	-	5.VIII.1980	H. Satomi	LT	NIAES	-	-	-	-
Enicospilus	melanocarpus	Cameron, 1905	0	1	0	Japan	Ryûkyûs	Ishigaki-jima	Okinawa	-	-	-	10.VIII.1980	H. Satomi	LT	NIAES	-	-	-	-
Enicospilus	melanocarpus	Cameron, 1905	0	1	0	Japan	Ryûkyûs	Ishigaki-jima	Okinawa	-	-	-	12.VIII.1980	H. Satomi	LT	NIAES	-	-	-	-
Enicospilus	melanocarpus	Cameron, 1905	1	0	0	Japan	Ryûkyûs	Ishigaki-jima	Okinawa	-	-	-	19.VIII.1980	H. Satomi	LT	NIAES	-	-	-	-
Enicospilus	melanocarpus	Cameron, 1905	1	0	0	Japan	Ryûkyûs	Ishigaki-jima	Okinawa	-	-	-	12.X.1982	H. Satomi	LT	NIAES	-	-	-	-
Enicospilus	melanocarpus	Cameron, 1905	0	1	0	Japan	Ryûkyûs	Ishigaki-jima	Okinawa	-	-	-	18.X.1982	H. Satomi	LT	NIAES	-	-	-	-
Enicospilus	melanocarpus	Cameron, 1905	1	1	0	Japan	Ryûkyûs	Ishigaki-jima	Okinawa	-	-	-	28.IX.1982	H. Satomi	LT	NIAES	-	-	-	-
Enicospilus	melanocarpus	Cameron, 1905	0	1	0	Japan	Ryûkyûs	Ishigaki-jima	Okinawa	Kahira	-	-	16.X.1988	T. Yasunaga	LT	NIAES	-	-	-	-
Enicospilus	melanocarpus	Cameron, 1905	1	0	0	Japan	Ryûkyûs	Ishigaki-jima	Okinawa	Kabira	-	-	9.X.1986	M. Yoshida	-	NIAES	-	-	-	-
Enicospilus	melanocarpus	Cameron, 1905	2	0	0	Japan	Ryûkyûs	Iriomote-jima	Okinawa	Otomi	-	-	15-23.III.1995	T. Matsumura	MsT	NIAES	-	-	-	-
Enicospilus	melanocarpus	Cameron, 1905	1	0	0	Japan	Ogasawara	Chichi-jima	Tôkyô	Susaki, Ogasawara Vil.	-	-	15.VII.1995	T. Ohbayashi	-	NIAES	-	-	-	emerged from Condica sp. on VIII. 1995
Enicospilus	melanocarpus	Cameron, 1905	1	0	0	Japan	Ogasawara	Chichi-jima	Tôkyô	Sakaiura, Ogasawara Vil.	-	-	25.VI.1995	T. Ohbayashi	-	NIAES	-	-	-	emerged from Condica sp. on 14. VIII. 1995
Enicospilus	melanocarpus	Cameron, 1905	1	0	0	Taiwan	-	Taiwan	-	Sinten	-	-	3.IV.1963	K. S. Lin	-	TARI	-	-	-	-
Enicospilus	melanocarpus	Cameron, 1905	2	3	1	Taiwan	-	Taiwan	-	Karen	-	-	16-22.IV.1973	-	MsT	TARI	-	-	-	-
Enicospilus	melanocarpus	Cameron, 1905	1	0	0	Taiwan	-	Taiwan	-	Kuandouchi	-	-	2-8.X.1971	-	MsT	TARI	-	-	-	-
Enicospilus	melanocarpus	Cameron, 1905	0	2	0	Taiwan	-	Taiwan	-	Karen	-	-	25-1.VII.1972	-	MsT	TARI	-	-	-	-
Enicospilus	melanocarpus	Cameron, 1905	0	0	3	Taiwan	-	Taiwan	-	Karen	-	-	17-23.VIII.1972	-	MsT	TARI	-	-	-	-
Enicospilus	melanocarpus	Cameron, 1905	0	1	0	Taiwan	-	Taiwan	-	Karen	-	-	14-19.XI.1972	-	MsT	TARI	-	-	-	-
Enicospilus	melanocarpus	Cameron, 1905	2	0	0	Taiwan	-	Taiwan	-	Karen	-	-	12-19.XI.1972	-	MsT	TARI	-	-	-	-
Enicospilus	melanocarpus	Cameron, 1905	1	0	0	Taiwan	-	Taiwan	-	Karen	-	-	26-4.XI.1972	-	MsT	TARI	-	-	-	-
Enicospilus	melanocarpus	Cameron, 1905	1	0	0	Taiwan	-	Taiwan	-	Pingtung	-	-	X.1960	K. S. Lin	LT	TARI	-	-	-	-
Enicospilus	melanocarpus	Cameron, 1905	0	0	1	Taiwan	-	Taiwan	-	Kuandouchi	-	-	28-5.VI.1972	-	MsT	TARI	-	-	-	-
Enicospilus	melanocarpus	Cameron, 1905	1	0	0	Taiwan	-	Taiwan	-	Kuandouchi	-	-	14-20.IX.1971	-	MsT	TARI	-	-	-	-
Enicospilus	melanocarpus	Cameron, 1905	0	0	1	Taiwan	-	Taiwan	-	Kuandouchi	-	-	16-23.X.1971	-	MsT	TARI	-	-	-	-
Enicospilus	melanocarpus	Cameron, 1905	1	0	0	Taiwan	-	Taiwan	-	Taitung	-	-	25-31.X.1971	-	MsT	TARI	-	-	-	-
Enicospilus	melanocarpus	Cameron, 1905	1	0	0	Taiwan	-	Taiwan	-	Wanfeng, Taichung	-	-	VII.1984	K. S. Lin & K. C. Chou	MsT	TARI	-	-	-	-
Enicospilus	melanocarpus	Cameron, 1905	1	0	0	Taiwan	-	Taiwan	-	Wanfeng, Taichung	-	-	XII.1983	K. S. Lin & K. C. Chou	MsT	TARI	-	-	-	-
Enicospilus	melanocarpus	Cameron, 1905	1	0	0	Taiwan	-	Taiwan	-	Wanfeng, Taichung	-	-	X.1984	K. S. Lin & K. C. Chou	MsT	TARI	-	-	-	-
Enicospilus	melanocarpus	Cameron, 1905	1	0	0	Taiwan	-	Taiwan	-	Kukuan, Taichung	-	-	14-17.X.1980	K. S. Lin & C. H. Wang	-	TARI	-	-	-	-
Enicospilus	melanocarpus	Cameron, 1905	0	2	0	Taiwan	-	Taiwan	-	Shantimen, Pingtung	-	-	24.III.1982	K. C. Chou & C. C. Pan	-	TARI	-	-	-	-
Enicospilus	melanocarpus	Cameron, 1905	1	0	0	Taiwan	-	Taiwan	-	Shantimen, Pingtung	-	-	1-5.III.1982	K. C. Chou & C. C. Pan	-	TARI	-	-	-	-
Enicospilus	melanocarpus	Cameron, 1905	0	2	0	Taiwan	-	Taiwan	-	Maolin, Kaohsiung	-	-	26.III.1982	K. C. Chou & C. C. Pan	-	TARI	-	-	-	-
Enicospilus	melanocarpus	Cameron, 1905	1	0	0	Taiwan	-	Taiwan	-	Chihpen, Taitung	-	-	15-17.II.1981	L. Y. Chou & T. Lin	-	TARI	-	-	-	-
Enicospilus	melanocarpus	Cameron, 1905	1	0	0	Taiwan	-	Taiwan	-	Chienhsi, Hsinchu	-	-	5.XI.1981	K. S. Lin	-	TARI	-	-	-	-
Enicospilus	melanocarpus	Cameron, 1905	1	0	0	Taiwan	-	Taiwan	-	Chfapaotai, Taichung	750	-	14-18.X.1980	K. S. Lin & C. H. Wang	-	TARI	-	-	-	-
Enicospilus	melanocarpus	Cameron, 1905	1	0	0	Taiwan	-	Taiwan	-	Fuli, Hwa-lien-Tungho, Taitung	-	-	9-11.XI.1982	K. C. Chou & S. P. Huang	-	TARI	-	-	-	-
Enicospilus	melanocarpus	Cameron, 1905	1	0	0	Taiwan	-	Taiwan	-	Lienhuachih, Nantou County	650	-	IX.1984	K. S. Lin & K. C. Chou	-	TARI	-	-	-	-
Enicospilus	melanocarpus	Cameron, 1905	0	1	0	Taiwan	-	Taiwan	-	Tungpu, Nantou County	1200	-	10-14.I.1983	K. C. Chou & S. P. Huang	-	TARI	-	-	-	-
Enicospilus	melanocarpus	Cameron, 1905	0	1	0	Taiwan	-	Taiwan	-	Tungpu, Nantou County	1200	-	22-25.XI.1982	K. C. Chou & S. P. Huang	-	TARI	-	-	-	-
Enicospilus	melanocarpus	Cameron, 1905	1	0	0	Taiwan	-	Taiwan	-	Tungpu, Nantou County	1200	-	X.1985	-	-	TARI	-	-	-	-
Enicospilus	melanocarpus	Cameron, 1905	1	0	0	Taiwan	-	Taiwan	-	Sunmoon Lake, Taichung	-	-	2.X.1968	-	MsT	TARI	-	-	-	-
Enicospilus	melanocarpus	Cameron, 1905	1	0	0	Taiwan	-	Taiwan	-	Sunmoon Lake, Taichung	-	-	8.XI.1968	-	MsT	TARI	-	-	-	-
Enicospilus	melanocarpus	Cameron, 1905	1	0	0	Taiwan	-	Taiwan	-	Sunmoon Lake, Taichung	-	-	9-15.IX.1989	-	MsT	TARI	-	-	-	-
Enicospilus	melanocarpus	Cameron, 1905	3	0	0	Taiwan	-	Taiwan	-	Sunmoon Lake, Taichung	-	-	1.IX.1969	-	MsT	TARI	-	-	-	-
Enicospilus	melanocarpus	Cameron, 1905	1	0	0	Taiwan	-	Taiwan	-	Sunmoon Lake, Taichung	-	-	9.IV.1969	-	MsT	TARI	-	-	-	-
Enicospilus	melanocarpus	Cameron, 1905	1	0	0	Taiwan	-	Taiwan	-	Sunmoon Lake, Taichung	-	-	7-13.IX.1969	-	MsT	TARI	-	-	-	-
Enicospilus	melanocarpus	Cameron, 1905	2	0	0	Taiwan	-	Taiwan	-	Sunmoon Lake, Taichung	-	-	2-8.IX.1969	-	MsT	TARI	-	-	-	-
Enicospilus	melanocarpus	Cameron, 1905	1	0	0	Taiwan	-	Taiwan	-	Sunmoon Lake, Taichung	-	-	14.VII.1969	-	MsT	TARI	-	-	-	-
Enicospilus	melanocarpus	Cameron, 1905	1	0	0	Taiwan	-	Taiwan	-	Sunmoon Lake, Taichung	-	-	4-10.XI.1969	-	MsT	TARI	-	-	-	-
Enicospilus	melanocarpus	Cameron, 1905	0	1	0	Taiwan	-	Taiwan	-	Sunmoon Lake, Taichung	-	-	11.VII.1969	-	MsT	TARI	-	-	-	-
Enicospilus	melanocarpus	Cameron, 1905	0	1	0	Taiwan	-	Taiwan	-	Sunmoon Lake, Taichung	-	-	31.IV.1969	-	MsT	TARI	-	-	-	-
Enicospilus	melanocarpus	Cameron, 1905	1	0	0	Taiwan	-	Taiwan	-	Kuandouchi	-	-	20-26.III.1971	-	MsT	TARI	-	-	-	-
Enicospilus	melanocarpus	Cameron, 1905	1	0	0	Taiwan	-	Taiwan	-	Taitung	-	-	5-11.IV.1971	-	MsT	TARI	-	-	-	-
Enicospilus	melanocarpus	Cameron, 1905	0	1	0	Taiwan	-	Taiwan	-	Taitung	-	-	3-9.V.1971	-	MsT	TARI	-	-	-	-
Enicospilus	melanocarpus	Cameron, 1905	1	0	0	Taiwan	-	Taiwan	-	Meifeng, Nantou County	2130	-	25.X-7.XI.1979	-	MsT	TARI	-	-	-	-
Enicospilus	melanocarpus	Cameron, 1905	1	0	0	Taiwan	-	Taiwan	-	Taitung	-	-	22-28.III.1971	-	MsT	TARI	-	-	-	-
Enicospilus	melanocarpus	Cameron, 1905	2	0	0	Taiwan	-	Taiwan	-	Kuanhsi, Sinch	-	-	13-19.VII.1970	-	MsT	TARI	-	-	-	-
Enicospilus	melanocarpus	Cameron, 1905	1	0	0	Taiwan	-	Taiwan	-	Wanfeng, Taichung	-	-	29-30.III.1980	K. S. Lin	-	TARI	-	-	-	-
Enicospilus	melanocarpus	Cameron, 1905	1	0	0	Taiwan	-	Taiwan	-	Kuandouchi	-	-	4-10.V.1971	-	MsT	TARI	-	-	-	-
Enicospilus	melanocarpus	Cameron, 1905	1	0	0	Taiwan	-	Taiwan	-	Kuannsi	-	-	31.X.1968	-	MsT	TARI	-	-	-	-
Enicospilus	melanocarpus	Cameron, 1905	1	1	0	Taiwan	-	Taiwan	-	Taitung	-	-	3-9.V.1971	-	MsT	TARI	-	-	-	-
Enicospilus	melanocarpus	Cameron, 1905	1	0	0	Taiwan	-	Taiwan	-	Taitung	-	-	1-6.XII.1970	-	MsT	TARI	-	-	-	-
Enicospilus	melanocarpus	Cameron, 1905	2	0	0	Taiwan	-	Taiwan	-	Kuanhsi, Sinch	-	-	15-21.VI.1970	-	MsT	TARI	-	-	-	-
Enicospilus	melanocarpus	Cameron, 1905	1	0	0	Taiwan	-	Taiwan	-	Kuandouchi	-	-	22-30.IX.1970	-	MsT	TARI	-	-	-	-
Enicospilus	melanocarpus	Cameron, 1905	1	0	0	Taiwan	-	Taiwan	-	Taitung	-	-	4-10.I.1971	-	MsT	TARI	-	-	-	-
Enicospilus	melanocarpus	Cameron, 1905	1	0	0	Taiwan	-	Taiwan	-	Kuanhsi, Sinch	-	-	8-14.VI.1970	-	MsT	TARI	-	-	-	-
Enicospilus	melanocarpus	Cameron, 1905	2	0	0	Taiwan	-	Taiwan	-	Kuanhsi, Sinch	-	-	18-24.X.1970	-	MsT	TARI	-	-	-	-
Enicospilus	melanocarpus	Cameron, 1905	1	0	0	Taiwan	-	Taiwan	-	Kuanhsi, Sinch	-	-	11-17.X.1970	-	MsT	TARI	-	-	-	-
Enicospilus	melanocarpus	Cameron, 1905	1	0	0	Taiwan	-	Taiwan	-	Kuanhsi, Sinch	-	-	25-31.X.1970	-	MsT	TARI	-	-	-	-
Enicospilus	melanocarpus	Cameron, 1905	1	0	0	Taiwan	-	Taiwan	-	Taipei	-	-	22-27.IV.1963	K. S. Lin	-	TARI	-	-	-	-
Enicospilus	melanocarpus	Cameron, 1905	1	0	0	Taiwan	-	Taiwan	-	Kuanhsi	-	-	1-7.II.1969	-	MsT	TARI	-	-	-	-
Enicospilus	melanocarpus	Cameron, 1905	0	0	1	Taiwan	-	Taiwan	-	Taitung	-	-	4-10.X.1971	-	MsT	TARI	-	-	-	-
Enicospilus	melanocarpus	Cameron, 1905	0	1	0	Taiwan	-	Taiwan	-	Taipei	-	-	15.IV.1983	H. H. Cheng	MsT	TARI	-	-	-	-
Enicospilus	melanocarpus	Cameron, 1905	1	0	0	Taiwan	-	Taiwan	-	Kuandouchi	-	-	1-31.XI.1972	-	MsT	TARI	-	-	-	-
Enicospilus	melanocarpus	Cameron, 1905	1	0	0	Taiwan	-	Taiwan	-	Kuandouchi	-	-	6-15.XI.1972	-	-	TARI	-	-	-	-
Enicospilus	melanocarpus	Cameron, 1905	1	1	0	Taiwan	-	Taiwan	-	Wufeng, Taichung	-	-	17-22.XI.1979	K. C. Chou	-	TARI	-	-	-	-
Enicospilus	melanocarpus	Cameron, 1905	2	1	0	Taiwan	-	Taiwan	-	Wufeng, Taichung	-	-	27.XI-3.XII.1979	K. C. Chou	-	TARI	-	-	-	-
Enicospilus	melanocarpus	Cameron, 1905	2	0	0	Taiwan	-	Taiwan	-	Wufeng, Taichung	-	-	29.X-5.XI.1979	K. C. Chou	-	TARI	-	-	-	-
Enicospilus	melanocarpus	Cameron, 1905	1	0	0	Taiwan	-	Taiwan	-	Wufeng, Taichung	-	-	7-11.VII.1979	K. C. Chou	-	TARI	-	-	-	-
Enicospilus	melanocarpus	Cameron, 1905	1	1	0	Taiwan	-	Taiwan	-	Wufeng, Taichung	-	-	7-14.XII.1979	K. C. Chou	-	TARI	-	-	-	-
Enicospilus	melanocarpus	Cameron, 1905	1	1	0	Taiwan	-	Taiwan	-	Wufeng, Taichung	-	-	1-3.VII.1979	K. C. Chou	-	TARI	-	-	-	-
Enicospilus	melanocarpus	Cameron, 1905	2	0	0	Taiwan	-	Taiwan	-	Wufeng, Taichung	-	-	25-28.VI.1979	K. C. Chou	-	TARI	-	-	-	-
Enicospilus	melanocarpus	Cameron, 1905	3	0	0	Taiwan	-	Taiwan	-	Wufeng, Taichung	-	-	1-4.I.1980	K. C. Chou	-	TARI	-	-	-	-
Enicospilus	melanocarpus	Cameron, 1905	3	0	0	Taiwan	-	Taiwan	-	Wufeng, Taichung	-	-	5-10.XI.1979	K. C. Chou	-	TARI	-	-	-	-
Enicospilus	melanocarpus	Cameron, 1905	0	1	0	Taiwan	-	Taiwan	-	Wufeng, Taichung	-	-	16-20.VII.1979	K. C. Chou	-	TARI	-	-	-	-
Enicospilus	melanocarpus	Cameron, 1905	1	0	0	Taiwan	-	Taiwan	-	Wufeng, Taichung	-	-	22-26.III.1979	-	MsT	TARI	-	-	-	-
Enicospilus	melanocarpus	Cameron, 1905	2	0	0	Taiwan	-	Taiwan	-	Wufeng, Taichung	-	-	20-26.XII.1979	K. C. Chou	-	TARI	-	-	-	-
Enicospilus	melanocarpus	Cameron, 1905	2	0	0	Taiwan	-	Taiwan	-	Wufeng, Taichung	-	-	25-31.I.1980	K. C. Chou	-	TARI	-	-	-	-
Enicospilus	melanocarpus	Cameron, 1905	1	0	0	Taiwan	-	Taiwan	-	Wufeng, Taichung	-	-	19-26.X.1979	K. C. Chou	-	TARI	-	-	-	-
Enicospilus	melanocarpus	Cameron, 1905	2	0	0	Taiwan	-	Taiwan	-	Wufeng, Taichung	-	-	9-20.II.1980	K. C. Chou	-	TARI	-	-	-	-
Enicospilus	melanocarpus	Cameron, 1905	1	2	0	Taiwan	-	Taiwan	-	Wufeng, Taichung	-	-	10-15.XI.1979	K. C. Chou	-	TARI	-	-	-	-
Enicospilus	melanocarpus	Cameron, 1905	1	0	0	Taiwan	-	Taiwan	-	Wufeng, Taichung	-	-	18-XII.1979	K. C. Chou	-	TARI	-	-	-	-
Enicospilus	melanocarpus	Cameron, 1905	1	0	0	Taiwan	-	Taiwan	-	Wufeng, Taichung	-	-	4-11.I.1980	K. C. Chou	-	TARI	-	-	-	-
Enicospilus	melanocarpus	Cameron, 1905	1	0	0	Taiwan	-	Taiwan	-	Wufeng, Taichung	-	-	15-21.XII.1979	K. C. Chou	-	TARI	-	-	-	-
Enicospilus	melanocarpus	Cameron, 1905	0	1	0	Taiwan	-	Taiwan	-	Lienfuachi	-	-	20.III.1980	K. Tanaka	-	NIAES	-	-	-	-
Enicospilus	melanocarpus	Cameron, 1905	1	0	0	China	-	-	-	Shaowu, Fukien	-	-	8.X.1945	S.H. Chao	-	TARI	-	-	-	HT of Enicospilus quintuplex Chiu, 1954
Enicospilus	melanocarpus	Cameron, 1905	3	0	0	Indonesia	-	Jawa	-	Radjamandula	-	-	XI.1937	K.M. Walsh	-	NHMUK	-	-	-	-
Enicospilus	melanocarpus	Cameron, 1905	0	1	1	Indonesia	-	Jawa	-	Mt. Djampang, Tjigaeha	-	-	I.1938	K.M. Walsh	-	NHMUK	-	-	-	-
Enicospilus	melanocarpus	Cameron, 1905	1	0	0	Indonesia	-	Jawa	-	Mt, Melang, Djampang Wetan	-	-	VIII.1937	K.M. Walsh	-	NHMUK	-	-	-	-
Enicospilus	melanocarpus	Cameron, 1905	0	1	0	Indonesia	-	Jawa	-	Gunung Gede, Lebak Sioe	-	-	IX.1937	K.M. Walsh	-	NHMUK	-	-	-	-
Enicospilus	melanocarpus	Cameron, 1905	0	1	0	Maldive	-	Maldive	-	Hulule	-	-	20.VI.1900	-	-	NHMUK	-	Type 3b.1268	-	HT of Enicospilus reticulatus Cameron, 1902
Enicospilus	melanocarpus	Cameron, 1905	1	0	0	Malaysia	-	-	-	Clearing, Perak	-	-	1.VI.1941	F. Gerald	-	NHMUK	-	-	-	-
Enicospilus	melanocarpus	Cameron, 1905	2	0	0	Philippines	-	-	-	Bay Bay, Leyte, Visca forest	-	-	5-13.IX.1980	L. Tuangganr	-	NHMUK	-	-	-	-
Enicospilus	melanocarpus	Cameron, 1905	4	0	0	Philippines	-	-	-	Bay Bay, Leyte, Visca forest	-	-	30.VIII-4.IX.1980	L. Tuangganr	-	NHMUK	-	-	-	-
Enicospilus	melanocarpus	Cameron, 1905	1	0	0	Philippines	-	-	-	Bay Bay, Leyte, Visca forest	-	-	VIII.1980	L. Tuangganr	-	NHMUK	-	-	-	-
Enicospilus	melanocarpus	Cameron, 1905	0	0	1	Singapore	-	-	-	-	-	-	2.XII.1967	C.G. Roche	-	NHMUK	-	-	-	-
Enicospilus	melanocarpus	Cameron, 1905	5	1	0	Papua New Guinea	-	-	-	Bulolo forestry Reserve	-	-	IX.1979	I.D. Gauld	-	NHMUK	-	-	-	-
Enicospilus	melanocarpus	Cameron, 1905	2	0	0	Papua New Guinea	-	-	-	Morobe, Wau	1000	-	X.1979	I.D. Gauld	-	NHMUK	-	-	-	-
Enicospilus	melanocarpus	Cameron, 1905	2	0	0	India	-	-	-	Pradesh, Patancheru	-	-	VIII.1980	Bhatnagar	LT	NHMUK	-	-	-	-
Enicospilus	melanocarpus	Cameron, 1905	1	0	0	India	-	-	-	Pradesh, Patancheru	-	-	I.1980	Bhatnagar	LT	NHMUK	-	-	-	-
Enicospilus	melanocarpus	Cameron, 1905	1	0	0	India	-	-	-	Pradesh, Patancheru	-	-	II.1980	Bhatnagar	LT	NHMUK	-	-	-	-
Enicospilus	melanocarpus	Cameron, 1905	5	0	0	India	-	-	-	Pradesh, Patancheru	-	-	IX.1980	Bhatnagar	LT	NHMUK	-	-	-	-
Enicospilus	melanocarpus	Cameron, 1905	9	0	0	India	-	-	-	Pradesh, Patancheru	-	-	X.1980	Bhatnagar	LT	NHMUK	-	-	-	-
Enicospilus	melanocarpus	Cameron, 1905	8	0	0	India	-	-	-	Mysore, Mudigere	-	-	X-XI.1979	J.S. Noyes	-	NHMUK	-	-	-	-
Enicospilus	melanocarpus	Cameron, 1905	1	0	0	Sri Lanka	-	-	-	-	-	-	-	-	-	NHMUK	-	Type 3b.1234	-	HT of Eniscospilus (sic) melanocarpus Cameron, 1905
Enicospilus	melanocarpus	Cameron, 1905	1	0	0	Sri Lanka	-	-	-	Kandy	-	-	11.VII.1910	Green	-	NHMUK	-	Type 3b.2098	-	HT of Henicospilus atricornis var zeylanicus Morley, 1913
Enicospilus	melanocarpus	Cameron, 1905	3	0	0	Sri Lanka	-	-	-	Kan. Dist., Kandy, Peak View Motel	-	-	7-14.I.1970	Davis & Rowe	-	NHMUK	-	-	-	-
Enicospilus	melanocarpus	Cameron, 1905	3	0	0	Sri Lanka	-	-	-	Kan. Dist., Kandy, Peak View Motel	-	-	14-24.I.19790	Davis & Rowe	-	NHMUK	-	-	-	-
Enicospilus	melanocarpus	Cameron, 1905	1	0	0	Australia	-	-	-	Mackay, Queensland	-	-	1905-03-13	Turner	-	NHMUK	-	Type 3b.1261	-	LCT of Henicospilus turneri Morley, 1912
		Total	166	41	10	217
Enicospilus	multidens	Chiu, 1954 stat. rev.	0	1	0	Japan	Hokkaidô	Hokkaidô	Hokkaidô	Umetsuke-toge, Tomisato, Assabo Town	-	41.8860,140.391	22.VII.2015	N. Kikuchi	-	SEHU	-	SEN40	LC492904	-
Enicospilus	multidens	Chiu, 1954 stat. rev.	0	1	0	Japan	Hokkaidô	Hokkaidô	Hokkaidô	Jyozankei, Sapporo	-	-	20.VII.1991	N. Kuhara	-	NIAES	-	-	-	-
Enicospilus	multidens	Chiu, 1954 stat. rev.	0	2	0	Japan	Hokkaidô	Hokkaidô	Hokkaidô	Umetsuke Path, Tomisato, Assabu	-	41.860N,140.391E	22.VII.2015	N. Kikuchi	-	NIAES	-	-	-	-
Enicospilus	multidens	Chiu, 1954 stat. rev.	1	0	0	Japan	Hokkaidô	Hokkaidô	Hokkaidô	Fukinodai, Horokanai Vil., Kamikawa County	-	44.378N,142.169E	3.VIII.2015	N. Kikuchi	LT	NIAES	-	-	-	-
Enicospilus	multidens	Chiu, 1954 stat. rev.	1	0	0	Japan	Hokkaidô	Okushiri-tô	Hokkaidô	Mt. Kamui	-	-	27.VII.2000	T. Nambu	-	KPMNH	-	-	-	-
Enicospilus	multidens	Chiu, 1954 stat. rev.	0	1	0	Japan	Tôhoku	Honshû	Aomori	Yokouchi-Yaegiku, Aomori City	-	-	17.VII.1993	T. Ichita	-	NIAES	-	-	-	-
Enicospilus	multidens	Chiu, 1954 stat. rev.	0	1	0	Japan	Tôhoku	Honshû	Aomori	Tsuta, Towadako	-	-	1.IX.1991	T. Ichita	-	NIAES	-	-	-	-
Enicospilus	multidens	Chiu, 1954 stat. rev.	1	0	0	Japan	Hokuriku	Honshû	Niigata	Ronse, Gosen City	-	-	27.VIII.1994	S. Sakurai	-	NIAES	-	-	-	-
Enicospilus	multidens	Chiu, 1954 stat. rev.	0	1	0	Japan	Kantô-Kôshin	Honshû	Gunma	Shirane-onsen, Katashina Vil.	-	-	12.VII.1991	M. Yoshida	LT	NIAES	-	-	-	-
Enicospilus	multidens	Chiu, 1954 stat. rev.	1	0	0	Japan	Kantô-Kôshin	Honshû	Nagano	Utsukushimatsu, Daimon, Nagawa	1350	36.135N,138.234E	22.VIII.2012	S. Fujie	-	NIAES	-	-	-	-
Enicospilus	multidens	Chiu, 1954 stat. rev.	0	1	0	Japan	Kantô-Kôshin	Honshû	Yamanashi	Biwakubo-sawa, Sudama Town	-	-	19.VII.1999	Y. Nakatani	LT	NIAES	-	-	-	-
Enicospilus	multidens	Chiu, 1954 stat. rev.	0	1	0	Japan	Kantô-Kôshin	Honshû	Yamanashi	Yokote, Hakushu Town	-	-	14.VII.1984	S. Nomura et al.	LT	NIAES	-	-	-	-
Enicospilus	multidens	Chiu, 1954 stat. rev.	0	1	0	Japan	Kantô-Kôshin	Honshû	Saitama	Otaki	-	-	6.VII.1985	T. Nambu	-	NIAES	-	-	-	-
Enicospilus	multidens	Chiu, 1954 stat. rev.	0	1	0	Japan	Kantô-Kôshin	Honshû	Saitama	Yatake-zawa, Otaki Vil.	-	-	21.VIII.1993	M. Uchida	LT	NIAES	-	-	-	-
Enicospilus	multidens	Chiu, 1954 stat. rev.	1	0	0	Japan	Tôkai	Honshû	Shizuoka	Mt. Iwamuro, E. Izu	-	-	25.VII.1967	T. Maenami	-	NIAES	-	-	-	-
Enicospilus	multidens	Chiu, 1954 stat. rev.	0	1	0	Japan	Tôkai	Honshû	Mie	Kisei	-	-	2000	A. Kawazoe	-	NIAES	-	-	-	-
Enicospilus	multidens	Chiu, 1954 stat. rev.	1	0	0	Japan	Kinki	Honshû	Ōsaka	Minoh	-	-	20.VII.1918	N. Tosawa	-	TARI	-	-	-	HT of Enicospilus multidens Chiu, 1954
Enicospilus	multidens	Chiu, 1954 stat. rev.	1	0	0	Japan	Kinki	Honshû	Hyôgo	Sayocho-kontyukan, Sayo	260	35°5`53”N,134°25`38”E	17.VII.2010	M. Ito	-	KPMNH	-	-	-	-
Enicospilus	multidens	Chiu, 1954 stat. rev.	1	0	0	Japan	Kinki	Honshû	Hyôgo	Sasayama, Tamba	-	-	14.VI.1976	K. Iwata	-	MNHA	SMCM	-	-	-
Enicospilus	multidens	Chiu, 1954 stat. rev.	0	1	0	Japan	Chûgoku	Honshû	Shimane	Takatsugawa	-	-	2.X.1995	S. Nakamura	LT	NIAES	-	-	-	-
Enicospilus	multidens	Chiu, 1954 stat. rev.	1	0	0	Japan	Chûgoku	Honshû	Hiroshima	Ashidagawa	-	-	3.X.1992	S. Nakamura	-	HMNH	-	-	-	-
Enicospilus	multidens	Chiu, 1954 stat. rev.	0	1	0	Japan	Chûgoku	Honshû	Hiroshima	Ashidagawa	-	-	16.V.1992	S. Nakamura	-	HMNH	-	-	-	-
Enicospilus	multidens	Chiu, 1954 stat. rev.	0	1	0	Japan	Shikoku	Shikoku	Ehime	Rainbow Highland, Sugezawa Town	-	-	14.VI.2014	R. Okano	LT	EUM	-	SEN73	LC492905	-
Enicospilus	multidens	Chiu, 1954 stat. rev.	0	1	0	Japan	Shikoku	Shikoku	Kôchi	Mt. Eboshi, Kochi City	-	-	1.VIII.1991	I. Yamashita	-	NIAES	-	-	-	-
Enicospilus	multidens	Chiu, 1954 stat. rev.	1	0	0	Japan	Shikoku	Shikoku	Kôchi	Jigokudani, Kochi City	-	-	27.VI.1993	I. Yamashita	LT	NIAES	-	-	-	-
Enicospilus	multidens	Chiu, 1954 stat. rev.	3	0	0	Japan	Kyûshû	Kyûshû	Kumamoto	Mt. Aso	-	-	18.VI.1978	H. Makihara	LT	NIAES	-	-	-	-
Enicospilus	multidens	Chiu, 1954 stat. rev.	1	0	0	Japan	Ryûkyûs	Amami-ôshima	Kagoshima	Mt. Yui-dake	-	-	14.V.1983	S. Yoshimatsu & S. Nomura	LT	NIAES	-	-	-	-
		Total	14	16	0	30
Enicospilus	nigribasalis	(Uchida, 1928)	0	1	0	Japan	Kantô-Kôshin	Honshû	Kanagawa	Sagamihara City	-	-	16.IX.2006	H. Oba	-	KPMNH	-	-	-	-
Enicospilus	nigribasalis	(Uchida, 1928)	1	0	0	Japan	Kantô-Kôshin	Honshû	Kanagawa	Yokosuka City	-	-	20.VIII.2007	Y. Suzuki	-	KPMNH	-	KPM-NK5002080	-	-
Enicospilus	nigribasalis	(Uchida, 1928)	1	0	0	Japan	Tôkai	Honshû	Shizuoka	Kanaya	-	-	27.IX.1950	J. Minamikawa	-	NIAES	JMC	-	-	-
Enicospilus	nigribasalis	(Uchida, 1928)	1	0	0	Japan	Tôkai	Honshû	Shizuoka	Kanaya	-	-	1.VI.1949	J. Sonan	-	NIAES	JMC	-	-	-
Enicospilus	nigribasalis	(Uchida, 1928)	1	0	0	Japan	Kinki	Honshû	Hyôgo	Hachikita-kôgen, Ōsasa, Muraoka, Kami City, Mikata County	750	35°24`2”N,134°32`5”E	6-7.VIII.2018	K. Sakagami	LT	MNHA	-	SEN21	LC503975	-
Enicospilus	nigribasalis	(Uchida, 1928)	0	1	0	Japan	Chûgoku	Honshû	Shimane	Gounokawa	-	-	25.IX.1994	S. Nakamura	-	HMNH	-	-	-	-
Enicospilus	nigribasalis	(Uchida, 1928)	0	1	0	Japan	Honshû	Honshû	Hiroshima	Hirasaka	-	-	27.X.1991	S. Nakamura	-	NIAES	-	-	-	-
Enicospilus	nigribasalis	(Uchida, 1928)	1	0	0	Japan	Honshû	Honshû	Hiroshima	Hattabara Dam	-	-	25.VII.2000	S. Nakamura	LT	HMNH	-	-	-	-
Enicospilus	nigribasalis	(Uchida, 1928)	1	0	0	Japan	Honshû	Honshû	Hiroshima	Yasaka Dam	-	-	28.IX.1993	S. Nakamura	-	HMNH	-	-	-	-
Enicospilus	nigribasalis	(Uchida, 1928)	0	1	0	Japan	Honshû	Honshû	Hiroshima	Gounokawa	-	-	12.X.1994	S. Nakamura	-	HMNH	-	-	-	-
Enicospilus	nigribasalis	(Uchida, 1928)	0	1	0	Japan	Honshû	Honshû	Hiroshima	Gounokawa	-	-	23.IX.1994	S. Nakamura	-	HMNH	-	-	-	-
Enicospilus	nigribasalis	(Uchida, 1928)	0	1	0	Japan	Shikoku	Shikoku	Ehime	Hontani, Mt. Odamiyama	-	-	3.IX.1994	E. Yamamoto	LT	NIAES	-	-	-	-
Enicospilus	nigribasalis	(Uchida, 1928)	1	0	0	Japan	Shikoku	Shikoku	Ehime	Honomata, Mt. Odamiyama	-	-	30.VII.1994	E. Yamamoto	LT	NIAES	-	-	-	-
Enicospilus	nigribasalis	(Uchida, 1928)	1	0	0	Japan	Shikoku	Shikoku	Ehime	Mt. Mizunashiyama, Mts. Odamiyama	-	-	26.VI.1995	E. Yamamoto	LT	NIAES	-	-	-	-
Enicospilus	nigribasalis	(Uchida, 1928)	1	0	0	Japan	Shikoku	Shikoku	Kôchi	Tengu-kôgen, Yoshiunotsu, Tsuno Town, Takaoka County	1360	33°28'38.7"N,133°0'19.3"E	10.IX.2016	D. Funamoto	LT	NIAES	-	SEN118	LC503977	-
Enicospilus	nigribasalis	(Uchida, 1928)	1	0	0	Japan	Shikoku	Shikoku	Kôchi	Teragawa, Hongawa Vil.	-	-	11.IX.1989	I. Yamashita	-	NIAES	-	-	-	-
Enicospilus	nigribasalis	(Uchida, 1928)	0	1	0	Japan	Shikoku	Shikoku	Kôchi	Mt. Eboshi	-	-	1.VIII.1991	I. Yamashita	-	NIAES	-	-	-	-
Enicospilus	nigribasalis	(Uchida, 1928)	0	1	0	Japan	Shikoku	Shikoku	Kôchi	Jigokudani, Kochi City	-	-	10.VII.1992	I. Yamashita	LT	NIAES	-	-	-	-
Enicospilus	nigribasalis	(Uchida, 1928)	1	0	0	Japan	Kyûshû	Kyûshû	Fukuoka	Mt. Hikosan	-	-	25.X.1979	Y. Shono	-	NIAES	-	-	-	-
Enicospilus	nigribasalis	(Uchida, 1928)	2	0	0	Japan	Kyûshû	Kyûshû	Kumamoto	Mt. Shiratori, Izumi Vil.	-	-	17.IX.1980	N. Koda	LT	NIAES	-	-	-	-
Enicospilus	nigribasalis	(Uchida, 1928)	1	0	0	Japan	Ryûkyûs	Ishigaki-jima	Okinawa	Mt. Banna0dake	-	-	3.VII.1982	K. Ohara	LT	NIAES	-	-	-	-
Enicospilus	nigribasalis	(Uchida, 1928)	2	0	0	Taiwan	-	Taiwan	-	Alishan, Chiai	-	-	10-11.VIII.1983	I. Kanazawa	LT	NIAES	-	-	-	-
Enicospilus	nigribasalis	(Uchida, 1928)	2	0	0	Taiwan	-	Taiwan	-	Alishan, Chiai	-	-	11-12.VIII.1983	I. Kanazawa	LT	NIAES	-	-	-	-
Enicospilus	nigribasalis	(Uchida, 1928)	1	0	0	Taiwan	-	Taiwan	-	Lushanwenchuan, Nantou County	-	-	15-16.IV.1984	N. Koda	LT	NIAES	-	-	-	-
Enicospilus	nigribasalis	(Uchida, 1928)	0	1	0	Taiwan	-	Taiwan	-	Datong Vil., Ren’ai Township, Nantou County	980	24°1’42.61”N,121°7’57.39”E	2-3.X.2016	S. Shimizu & K. Sakagami	LT	NIAES	-	SEN93	LC486699	-
Enicospilus	nigribasalis	(Uchida, 1928)	1	0	0	Taiwan	-	Taiwan	-	Baibara [= Meiyuan]	-	-	25.VIII.1925	Kikuchi	-	SEHU	-	-	-	HT of Henicospilus nigribasalis Uchida, 1928
Enicospilus	nigribasalis	(Uchida, 1928)	1	0	0	India	-	-	-	Andhra Pradesh, Patancheru	-	-	VII.1980	Bhatnagar	LT	NHMUK	-	-	-	-
Enicospilus	nigribasalis	(Uchida, 1928)	1	0	0	India	-	-	-	Andhra Pradesh, Patancheru	-	-	1980	Bhatnagar	LT	NHMUK	-	-	-	-
Enicospilus	nigribasalis	(Uchida, 1928)	1	0	0	India	-	-	-	Nilgira Hills	-	-	IV.1958	P.S. Nathan	-	NHMUK	-	-	-	-
Enicospilus	nigribasalis	(Uchida, 1928)	1	0	0	India	-	-	-	Patancheru	-	-	VIII.1982	-	-	NHMUK	-	-	-	-
Enicospilus	nigribasalis	(Uchida, 1928)	1	0	0	India	-	-	-	Patancheru	-	-	X.1982	-	-	NHMUK	-	-	-	-
Enicospilus	nigribasalis	(Uchida, 1928)	1	0	0	Sri Lanka	-	-	-	Rat. Dist., Bultota Pass	-	-	18-19.IV.1973	Baumann & Cross	-	NHMUK	-	-	-	-
		Total	26	9	0	35
Enicospilus	nigristigma	Cushman, 1937	0	1	0	Japan	Ryûkyûs	Amami-ôshima	Kagoshima	Ashiken	-	-	11.V.1987	T. Yasunaga	LT	NIAES	-	-	-	-
Enicospilus	nigristigma	Cushman, 1937	1	0	0	Japan	Ryûkyûs	Amami-ôshima	Kagoshima	Mt. Yuwandake	-	-	12.V.1983	S. Yoshimatsu & S. Nomura	LT	NIAES	-	-	-	-
Enicospilus	nigristigma	Cushman, 1937	1	0	0	Japan	Ryûkyûs	Amami-ôshima	Kagoshima	Mt. Yui-dake	-	-	27.VII.2004	H. Makihara	MsT	KPMNH	-	-	-	-
Enicospilus	nigristigma	Cushman, 1937	1	0	0	Japan	Ryûkyûs	Amami-ôshima	Kagoshima	Gusuku, Sumiyo Town	-	-	5.VII.2013	S. Yoshizawa	-	KPMNH	-	-	-	-
Enicospilus	nigristigma	Cushman, 1937	1	0	0	Japan	Ryûkyûs	Amami-ôshima	Kagoshima	Mt. Akatsuchi, Uken Vil., Ōshima County	-	-	30.VI.2011	N. Kikuchi	-	SEHU	-	-	-	-
Enicospilus	nigristigma	Cushman, 1937	1	0	0	Japan	Ryûkyûs	Amami-ôshima	Kagoshima	Sinmura	-	-	8.VII.1959	-	-	NSMT	SAC	-	-	-
Enicospilus	nigristigma	Cushman, 1937	0	1	0	Japan	Ryûkyûs	Amami-ôshima	Kagoshima	Mikyo	-	-	24.VII.1963	Y. Kurosawa	-	NSMT	-	-	-	-
Enicospilus	nigristigma	Cushman, 1937	0	1	0	Japan	Ryûkyûs	Amami-ôshima	Kagoshima	Mikyo	-	-	14.VII.1963	Y. Kurosawa	-	NSMT	-	-	-	-
Enicospilus	nigristigma	Cushman, 1937	1	0	0	Japan	Ryûkyûs	Okinawa-hontô	Okinawa	Benoki Dam, Kunigami Vil., Kunigami County	-	-	18.III.2014	R. Okano	-	EUM	-	SEN110	LC493179	-
Enicospilus	nigristigma	Cushman, 1937	0	1	0	Japan	Ryûkyûs	Okinawa-hontô	Okinawa	Hiji agricultural road, Hiji, Kunigami Vil., Kunigami County	85	26°43'16.8"N,128°10'43.4"E	3–4.VII.2016	S. Shimizu et al.	LT	KPMNH	-	SEN111	LC493180	-
Enicospilus	nigristigma	Cushman, 1937	1	0	0	Japan	Ryûkyûs	Okinawa-hontô	Okinawa	Uebaru, Nakijin Vil., Kunigami County	-	-	23.IV.1991	M. Hiratate	LT	NIAES	-	-	-	-
Enicospilus	nigristigma	Cushman, 1937	1	0	0	Japan	Ryûkyûs	Okinawa-hontô	Okinawa	Uebaru, Nakijin Vil., Kunigami County	-	-	5.V.1991	M. Hayashi	LT	NIAES	-	-	-	-
Enicospilus	nigristigma	Cushman, 1937	1	0	0	Japan	Ryûkyûs	Okinawa-hontô	Okinawa	Oura, Nago City, Kunigami County	-	-	19.X.1990	M. Hayashi	-	NIAES	-	-	-	-
Enicospilus	nigristigma	Cushman, 1937	0	1	0	Japan	Ryûkyûs	Okinawa-hontô	Okinawa	Yona, Kunigami Vil., Kunigami County	-	-	9.X.1988	M. Hayashi et al.	LT	NIAES	-	-	-	-
Enicospilus	nigristigma	Cushman, 1937	1	0	0	Japan	Ryûkyûs	Okinawa-hontô	Okinawa	Yona, Kunigami Vil., Kunigami County	-	-	10.III.1973	T. Teruya	-	NIAES	-	-	-	-
Enicospilus	nigristigma	Cushman, 1937	1	0	0	Japan	Ryûkyûs	Okinawa-hontô	Okinawa	Uehara (= Uebaru?), Nakijin Vil., Kunigami County	-	-	20.XII.1991	M. Hayashi	LT	NIAES	-	-	-	-
Enicospilus	nigristigma	Cushman, 1937	1	0	0	Japan	Ryûkyûs	Okinawa-hontô	Okinawa	Yona, Kunigami Vil., Kunigami County	-	-	21.II.1973	H. Hasegawa	-	NIAES	-	-	-	-
Enicospilus	nigristigma	Cushman, 1937	0	1	0	Japan	Ryûkyûs	Okinawa-hontô	Okinawa	Genka-Arume-rindô, Nago City	-	-	31.VII.2013	H. Ogai	-	EUM	-	-	-	-
Enicospilus	nigristigma	Cushman, 1937	1	0	0	Japan	Ryûkyûs	Okinawa-hontô	Okinawa	Nangusuku park, Nago City	-	-	19.II.2014	H. Ogai	-	EUM	-	-	-	-
Enicospilus	nigristigma	Cushman, 1937	1	0	0	Japan	Ryûkyûs	Okinawa-hontô	Okinawa	Okuyona-rindô, Oku, Kunigami Vil., Kunigami County	-	-	30.V.2014	H. Ogai	-	EUM	-	-	-	-
Enicospilus	nigristigma	Cushman, 1937	1	0	0	Japan	Ryûkyûs	Okinawa-hontô	Okinawa	Hama, Kunigami Vil., Kunigami County	-	-	31.I.2014	H. Ogai	-	EUM	-	-	-	-
Enicospilus	nigristigma	Cushman, 1937	1	0	0	Japan	Ryûkyûs	Okinawa-hontô	Okinawa	Hiji agricultural road, Hiji, Kunigami Vil., Kunigami County	85	26°43'16.8"N,128°10'43.4"E	2-3.VII.2016	S. Shimizu et al.	LT	MNHA	-	-	-	-
Enicospilus	nigristigma	Cushman, 1937	1	0	0	Japan	Ryûkyûs	Okinawa-hontô	Okinawa	Yona-rindô, Kunigami Vil., Kunigami County	-	-	30.III.2012	M. Adachi	-	MNHA	-	-	-	-
Enicospilus	nigristigma	Cushman, 1937	1	0	0	Japan	Ryûkyûs	Okinawa-hontô	Okinawa	Yona, Kunigami Vil., Kunigami County	-	-	28.VI.2013	S. Fujie	-	OMNH	-	-	-	-
Enicospilus	nigristigma	Cushman, 1937	0	1	0	Japan	Ryûkyûs	Okinawa-hontô	Okinawa	Yona, Kunigami Vil., Kunigami County	-	-	30.V.1962	-	-	NSMT	SAC	-	-	-
Enicospilus	nigristigma	Cushman, 1937	1	0	0	Taiwan	-	Taiwan	-	Sunmoon Lake	-	-	18-24.VIII.1970	-	MsT	TARI	-	-	-	-
		Total	19	7	0	26
Enicospilus	nigronotatus	Cameron, 1903	1	0	0	Japan	Ryûkyûs	Okinawa-hontô	Okinawa	Genka-Arume-rindô, Nago City, Kunigami County	-	-	31.VII.2013	H. Ogai	-	EUM	-	-	-	-
Enicospilus	nigronotatus	Cameron, 1903	0	1	0	Japan	Ryûkyûs	Okinawa-hontô	Okinawa	Genka-Arume-rindô, Nago City, Kunigami County	-	-	4.IX.2013	H. Ogai	-	EUM	-	-	-	-
Enicospilus	nigronotatus	Cameron, 1903	0	1	0	Japan	Ryûkyûs	Okinawa-hontô	Okinawa	Okuni-rindô, Okuma, Kunigami Vil., Kunigami County	200	26.704179,128.197087	29-30.III.2019	S. Shimizu	LT	MNHA	-	-	-	-
Enicospilus	nigronotatus	Cameron, 1903	1	0	0	Taiwan	-	Taiwan	-	Horisha	-	-	-	Matsumura	-	SEHU	-	-	-	HT of Henicospilus triguttatus Uchida, 1928
Enicospilus	nigronotatus	Cameron, 1903	1	0	0	Taiwan	-	Taiwan	-	Lixing Industry Rd, Ren’ai Township, Nantou County	1600	24°4'25.6"N,121°9'31.9"E	1-2.X.2016	S. Shimizu	LT	MNHA	-	SEN50	LC503976	-
Enicospilus	nigronotatus	Cameron, 1903	0	0	1	Brunei	-	-	-	Bukit Retak, Montane forest	1618	-	IX.1979	I.D. Gauld	-	NHMUK	-	-	-	-
Enicospilus	nigronotatus	Cameron, 1903	2	0	0	Brunei	-	-	-	U. Temburong, Bukit Retak	1500	-	IV.1981	I.D. Gauld	-	NHMUK	-	-	-	-
Enicospilus	nigronotatus	Cameron, 1903	0	2	0	Brunei	-	-	-	Pagon, Pagon Ridge	-	-	II.1982	Allen	-	NHMUK	-	-	-	-
Enicospilus	nigronotatus	Cameron, 1903	1	0	0	Singapore	-	-	-	-	-	-	III-IV	H.N. Ridley	-	NHMUK	-	-	-	-
Enicospilus	nigronotatus	Cameron, 1903	1	0	0	Indonesia	-	Sulawesi	-	Taripa Tentena Poso Central Sulawesi	610	-	31.XII.1996	S & K. Saito	LT	NIAES	-	-	-	-
Enicospilus	nigronotatus	Cameron, 1903	1	0	0	Indonesia	-	Borneo	-	Borneo	-	-	-	Cameron	-	NHMUK	-	Type 3b.1271	-	LCT of Enicospilus nigronotatus Cameron, 1903
Enicospilus	nigronotatus	Cameron, 1903	0	0	2	Sri Lanka	-	-	-	Kandy	-	-	-	-	-	NHMUK	-	-	-	-
Enicospilus	nigronotatus	Cameron, 1903	1	0	0	Sri Lanka	-	-	-	Dlawa	-	-	-	N. Manders	-	NHMUK	-	-	-	-
Enicospilus	nigronotatus	Cameron, 1903	1	0	0	Sri Lanka	-	-	-	Kan. Dist., Thawalamtenne	670	-	7-8.IX.1980	K.V. Krombein et al.	-	NHMUK	-	-	-	-
Enicospilus	nigronotatus	Cameron, 1903	1	0	0	-	-	-	-	-	-	-	-	-	-	NHMUK	-	-	-	-
		Total	11	4	3	18
Enicospilus	nigropectus	Cameron, 1905	1	0	0	Japan	Tôhoku	Honshû	Aomori	Kayanochaya, Aomori City	-	-	29.VIII-5.IX.1992	T. Ichita	-	NIAES	-	-	-	-
Enicospilus	nigropectus	Cameron, 1905	4	0	0	Japan	Tôhoku	Honshû	Yamagata	Mamurogawa Town, Mogami County	-	38°59`42.5"N,140°21`49.5"E	19.VIII.2012	Y. Matsubara & K. Fukuda	MsT	MNHA	-	-	-	-
Enicospilus	nigropectus	Cameron, 1905	2	0	0	Japan	Tôhoku	Honshû	Yamagata	Mamurogawa Town, Mogami County	-	38°56`8.1"N,140°18`41.1"E	18.VIII.2012	Y. Matsubara & K. Fukuda	MsT	SEHU	-	-	-	-
Enicospilus	nigropectus	Cameron, 1905	1	0	0	Japan	Tôhoku	Honshû	Yamagata	Mamurogawa Town, Mogami County	-	38°47`49.9"N,140°32`9.7"E	13.VIII.2012	Y. Matsubara & K. Fukuda	MsT	SEHU	-	-	-	-
Enicospilus	nigropectus	Cameron, 1905	1	0	0	Japan	Tôhoku	Honshû	Yamagata	Mamurogawa Town, Mogami County	-	38°8`47.8"N,140°8`45.5"E	21.VIII.2012	Y. Matsubara & K. Fukuda	MsT	SEHU	-	-	-	-
Enicospilus	nigropectus	Cameron, 1905	2	0	0	Japan	Tôhoku	Honshû	Yamagata	Mamurogawa Town, Mogami County	-	38°47`19.8"N,140°33`56.3"E	14.VIII.2012	Y. Matsubara & K. Fukuda	MsT	KPMNH	-	-	-	-
Enicospilus	nigropectus	Cameron, 1905	2	0	0	Japan	Tôhoku	Honshû	Yamagata	Atsumi	-	-	28.VIII.1963	K. Kikuchi	-	NIAES	JMC	-	-	-
Enicospilus	nigropectus	Cameron, 1905	1	0	0	Japan	Hokuriku	Honshû	Niigata	Kurokawa	-	-	21.VIII.1954	K. Baba		MNHA	SMCM	-	-	-
Enicospilus	nigropectus	Cameron, 1905	1	0	0	Japan	Hokuriku	Honshû	Niigata	Kurokawa	-	-	11.VII.1954	K. Baba		MNHA	SMCM	-	-	-
Enicospilus	nigropectus	Cameron, 1905	1	0	0	Japan	Hokuriku	Honshû	Niigata	Kurokawa	-	-	5.VIII.1954	K. Baba		MNHA	SMCM	-	-	-
Enicospilus	nigropectus	Cameron, 1905	7	0	0	Japan	Hokuriku	Honshû	Niigata	Urase Town, Nagaoka City	35	37°27`48"N,138°54`23"E	6-25.VII.2015	R., Y. & S. Shimizu	MsT	MNHA	-	-	-	-
Enicospilus	nigropectus	Cameron, 1905	1	0	0	Japan	Hokuriku	Honshû	Niigata	Urase Town, Nagaoka City	35	37°27`48"N,138°54`23"E	22.VIII-8.IX.2015	R., Y. & S. Shimizu	MsT	SEHU	-	-	-	-
Enicospilus	nigropectus	Cameron, 1905	3	0	0	Japan	Hokuriku	Honshû	Niigata	Urase Town, Nagaoka City	35	37°27`48"N,138°54`23"E	7-23.VI.2015	R., Y. & S. Shimizu	MsT	EUM	-	-	-	-
Enicospilus	nigropectus	Cameron, 1905	1	0	0	Japan	Hokuriku	Honshû	Ishikawa	Fukuoka, Kawachi Vil.	-	-	18.IX.1989	I. Togashi	-	NIAES	-	-	-	-
Enicospilus	nigropectus	Cameron, 1905	0	1	0	Japan	Hokuriku	Honshû	Ishikawa	Sogo, Ōshimizu	-	-	13.VIII.1990	M. Hashimoto	LT	NIAES	-	-	-	-
Enicospilus	nigropectus	Cameron, 1905	0	1	0	Japan	Hokuriku	Honshû	Ishikawa	Futagoyama	-	-	3.VII.1976	I. Togashi	-	NIAES	-	-	-	-
Enicospilus	nigropectus	Cameron, 1905	2	0	0	Japan	Hokuriku	Honshû	Fukui	marsh of Nakaikemi, Tsuruga City	-	-	17.VI-10.VII.2016	A. Noishiki	MsT	OMNH	-	-	-	-
Enicospilus	nigropectus	Cameron, 1905	1	0	0	Japan	Kantô-Kôshin	Honshû	Tôkyô	Fuchû	-	-	VII.1926	T. Ishii	-	NIAES	TIC	-	-	-
Enicospilus	nigropectus	Cameron, 1905	0	1	0	Japan	Kantô-Kôshin	Honshû	Tôkyô	Ōtakinagare, Fukiage-gyoen, Imperial Palace, Chiyoda Ward	-	-	14-19.VII.2011	-	MsT	NSMT	-	-	-	-
Enicospilus	nigropectus	Cameron, 1905	0	1	0	Japan	Kantô-Kôshin	Honshû	Kanagawa	Nôkendo-ryokuchi, Kanazawa Ward, Yokohama City	-	35.350N,139.620E	29.V.2012	S. Fujie	-	KPMNH	-	-	-	-
Enicospilus	nigropectus	Cameron, 1905	0	1	0	Japan	Tôkai	Honshû	Shizuoka	Mt. Iwamuro, E. Izu	-	-	21.VI.1967	T. Maenami	-	NIAES	-	-	-	-
Enicospilus	nigropectus	Cameron, 1905	1	0	0	Japan	Tôkai	Honshû	Shizuoka	Mt. Iwamuro, E. Izu	-	-	29.VI.1967	T. Maenami	-	NIAES	-	-	-	-
Enicospilus	nigropectus	Cameron, 1905	0	1	0	Japan	Tôkai	Honshû	Shizuoka	Mt. Iwamuro, E. Izu	-	-	16.VIII.1967	T. Maenami	-	NIAES	-	-	-	-
Enicospilus	nigropectus	Cameron, 1905	1	0	0	Japan	Tôkai	Honshû	Shizuoka	Mt. Iwamuro, E. Izu	-	-	5.IX.1967	T. Maenami	-	NIAES	-	-	-	-
Enicospilus	nigropectus	Cameron, 1905	1	0	0	Japan	Tôkai	Honshû	Shizuoka	Mt. Iwamuro, E. Izu	-	-	15.VII.1968	T. Maenami	-	NIAES	-	-	-	-
Enicospilus	nigropectus	Cameron, 1905	0	1	0	Japan	Tôkai	Honshû	Mie	Isejingû	-	-	29.VI.2003	A. Kawazoe	MsT	OMNH	-	-	-	-
Enicospilus	nigropectus	Cameron, 1905	0	1	0	Japan	Tôkai	Honshû	Mie	Miyadumakyô, Suizawa Town, Yokkaichi City	-	-	29.VI.2013	Y. Shinogi	-	EUM	-	-	-	-
Enicospilus	nigropectus	Cameron, 1905	0	1	0	Japan	Tôkai	Honshû	Mie	Kisei Town	-	-	17.VIII.2000	A. Kawazoe	-	KPMNH	-	-	-	-
Enicospilus	nigropectus	Cameron, 1905	3	0	0	Japan	Kinki	Honshû	Hyôgo	Mikata-kôgen, Niiya, Ojiro, Kami Town	770	35.3949N,134.5184E	26.VI-17.VII.2011	S. Fujie	MsT	MNHA	-	-	-	-
Enicospilus	nigropectus	Cameron, 1905	1	0	0	Japan	Kinki	Honshû	Hyôgo	Ōdanganaru, Mt. Hyônosen, Yabu City	1100	35°20`37"N,134°32`11"E	12.VII.2014	K. Sakagami	LT	MNHA	-	-	-	-
Enicospilus	nigropectus	Cameron, 1905	0	1	0	Japan	Kinki	Honshû	Hyôgo	Niiya, Kami Town	750	35°23`51"N,134°31`14"E	16.VII.2011	M. Ito	-	KPMNH	-	-	-	-
Enicospilus	nigropectus	Cameron, 1905	1	0	0	Japan	Kinki	Honshû	Hyôgo	Sayôchô-kontyû-kan, Sayô Town	260	35°5`53"N,134°25`38"E	17.VII.2010	M. Ito	-	KPMNH	-	-	-	-
Enicospilus	nigropectus	Cameron, 1905	1	0	0	Japan	Kinki	Honshû	Hyôgo	Mikata-kôgen, Niiya, Ojiro, Kami Town	700-1000	35.397N,134.519E	17.VII.2011	S. Fujie	-	MNHA	-	-	-	-
Enicospilus	nigropectus	Cameron, 1905	0	1	0	Japan	Kinki	Honshû	Nara	Mt. Ōdaigahara, Kamikitayama Vil.	1570	-	23.VII.2005	A. Kawazoe	LT	MNHA	-	-	-	-
Enicospilus	nigropectus	Cameron, 1905	1	0	0	Japan	Kinki	Honshû	Nara	Kinki Univ., Naka Town, Nara City	180	34°40`16"N,135°43`50"E	30.X.2010	M. Ito	-	MNHA	-	-	-	-
Enicospilus	nigropectus	Cameron, 1905	0	1	0	Japan	Kinki	Honshû	Wakayama	Komatsu, Kitayama Vil.	-	-	12.VIII.2009	D. Ichikawa	-	NIAES	-	-	-	-
Enicospilus	nigropectus	Cameron, 1905	0	1	0	Japan	Kinki	Honshû	Wakayama	Kokawa, Kinokawa City	-	34.280N,135.4077E	1-31.V.2016	T. Hirooka	LT	OMNH	-	-	-	-
Enicospilus	nigropectus	Cameron, 1905	1	0	0	Japan	Kinki	Honshû	Wakayama	Kozagawa	-	-	21.IX.1957	S. Momoi	-	MNHA	SMCM	-	-	-
Enicospilus	nigropectus	Cameron, 1905	0	1	0	Japan	Chûgoku	Honshû	Okayama	Okayama City	-	-	23.VIII.1989	J. Minamikawa	-	NIAES	JMC	-	-	-
Enicospilus	nigropectus	Cameron, 1905	1	0	0	Japan	Chûgoku	Honshû	Hiroshima	Mori, Tôjyô Town, Shôbara City	-	-	12.VII.2015	N. Takashiba	-	HMNH	-	-	-	-
Enicospilus	nigropectus	Cameron, 1905	0	1	0	Japan	Chûgoku	Honshû	Hiroshima	Honmura, Shôbara City	-	-	12.VIII.1992	B. Maeto	-	HMNH	-	-	-	-
Enicospilus	nigropectus	Cameron, 1905	1	0	0	Japan	Chûgoku	Honshû	Hiroshima	Mori, Tôjyô Town, Shôbara City	-	-	20.IX.2017	N. Takashiba	-	HMNH	-	-	-	-
Enicospilus	nigropectus	Cameron, 1905	0	1	0	Japan	Chûgoku	Honshû	Hiroshima	Gounokawa	-	-	6.VIII.1994	S. Nakamura	-	HMNH	-	-	-	-
Enicospilus	nigropectus	Cameron, 1905	0	0	1	Japan	Chûgoku	Honshû	Hiroshima	Gounokawa	-	-	8.VIII.1994	S. Nakamura	-	HMNH	-	-	-	-
Enicospilus	nigropectus	Cameron, 1905	1	0	0	Japan	Chûgoku	Honshû	Hiroshima	Otake	-	-	9.VIII.1991	S. Nakamura	-	HMNH	-	-	-	-
Enicospilus	nigropectus	Cameron, 1905	0	0	1	Japan	Shikoku	Shikoku	Ehime	Uwajima City	-	-	VIII.1926	-	-	NIAES	TIC	-	-	-
Enicospilus	nigropectus	Cameron, 1905	1	0	0	Japan	Shikoku	Shikoku	Ehime	Tobe Town, Iyo County	-	-	22.X.2015	K. Kuroda	-	EUM	-	-	-	-
Enicospilus	nigropectus	Cameron, 1905	1	0	0	Japan	Shikoku	Shikoku	Kôchi	Mt. Eboshi, Kochi City	-	-	1.VIII.1991	I. Yamashita	-	NIAES	-	-	-	-
Enicospilus	nigropectus	Cameron, 1905	0	1	0	Japan	Kyûshû	Kyûshû	Fukuoka	Tachibanayama	-	-	17.VI.1967	N. Yoshida	-	NIAES	-	-	-	-
Enicospilus	nigropectus	Cameron, 1905	0	1	0	Japan	Kyûshû	Kyûshû	Fukuoka	Tachibanayama	-	-	18.VIII.1967	N. Yoshida	-	NIAES	-	-	-	-
Enicospilus	nigropectus	Cameron, 1905	0	1	0	Japan	Kyûshû	Kyûshû	Kumamoto	Hitoyoshi City	-	32°14`35.6"N,130°0`28.6"E	9.IX.2012	Y. Matsubara & K. Fukuda	MsT	SEHU	-	-	-	-
Enicospilus	nigropectus	Cameron, 1905	1	0	0	Japan	Kyûshû	Kyûshû	Miyazaki	Kawanami Town, Koyagun County	-	-	30.VII.1959	T. Sakamoto	-	NIAES	JMC	-	-	-
Enicospilus	nigropectus	Cameron, 1905	1	0	0	Japan	Kyûshû	Kyûshû	Miyazaki	Kawanami Town, Koyagun County	-	-	17.VII.1962	T. Sakamoto	-	NIAES	JMC	-	-	-
Enicospilus	nigropectus	Cameron, 1905	0	1	0	Japan	Kyûshû	Kyûshû	Miyazaki	-	-	-	26.V.1957	S. Takagi	-	MNHA	SMCM	-	-	-
Enicospilus	nigropectus	Cameron, 1905	0	1	0	Japan	Kyûshû	Kyûshû	Kagoshima	Mt. Shiroyama, Kagoshima City	-	-	8.VII.1975	K. Ohara	-	NIAES	-	-	-	-
Enicospilus	nigropectus	Cameron, 1905	1	0	0	Japan	Kyûshû	Kyûshû	Kagoshima	Mt. Hoyoshi-dake, Kouyama	-	-	12–14.VII.1991	R. Noda	-	NIAES	-	-	-	-
Enicospilus	nigropectus	Cameron, 1905	1	0	0	Japan	Kyûshû	Yakushima	Kagoshima	Shiratani-unsuikyo	-	-	26.VII.1982	K. Konishi	-	NIAES	-	-	-	-
Enicospilus	nigropectus	Cameron, 1905	3	1	0	Japan	Kyûshû	Yakushima	Kagoshima	Mt. Aikodake	150	-	29.VII–25.VIII.2007	T. Yamauchi et al.	MsT	KPMNH	-	KPM-NK5000537 (1M), 5000541–5000543(3FF)	-	-
Enicospilus	nigropectus	Cameron, 1905	1	0	0	Japan	Kyûshû	Yakushima	Kagoshima	Kankake	220	-	30.VII–25.VIII.2007	T. Yamauchi et al.	MsT	KPMNH	-	KPM-NK5000576	-	-
Enicospilus	nigropectus	Cameron, 1905	2	11	0	Japan	Kyûshû	Yakushima	Kagoshima	Miyanoura (Rv)	-	-	21.VI-11.VII.1999	T. Murata	MsT	ELMU	-	-	-	-
Enicospilus	nigropectus	Cameron, 1905	3	2	0	Japan	Kyûshû	Yakushima	Kagoshima	Miyanoura (Rv)	-	-	28.VIII-19.IX.1999	T. Murata	MsT	ELMU	-	-	-	-
Enicospilus	nigropectus	Cameron, 1905	2	0	0	Japan	Kyûshû	Yakushima	Kagoshima	Miyanoura (Rv)	-	-	13-31.V.1999	T. Murata	MsT	ELMU	-	-	-	-
Enicospilus	nigropectus	Cameron, 1905	1	0	0	Japan	Kyûshû	Yakushima	Kagoshima	Miyanoura (Rv)	-	-	6-27.VIII.1999	T. Murata	MsT	ELMU	-	-	-	-
Enicospilus	nigropectus	Cameron, 1905	0	2	0	Japan	Kyûshû	Yakushima	Kagoshima	Miyanoura (Rv)	-	-	12.VII-5.VIII.1999	T. Murata	MsT	ELMU	-	-	-	-
Enicospilus	nigropectus	Cameron, 1905	3	1	0	Japan	Kyûshû	Yakushima	Kagoshima	Miyanoura (Rv)	-	-	1-20.VI.1999	T. Murata	MsT	ELMU	-	-	-	-
Enicospilus	nigropectus	Cameron, 1905	1	0	0	Japan	Kyûshû	Yakushima	Kagoshima	-	-	-	21.VII.1931	-	-	KUEC	-	-	-	HT of Henicospilus fuscomaculatus yakushimensis Yasumatsu, 1934
Enicospilus	nigropectus	Cameron, 1905	0	1	0	Japan	Kyûshû	Kuchinoshima	Kagoshima	Tokara	-	-	27.VI.1969	H. Makihara	-	MNHA	SMCM	-	-	-
Enicospilus	nigropectus	Cameron, 1905	2	0	0	Japan	Ryûkyûs	Amami-ôshima	Kagoshima	Nishinakama	-	-	1-7.VI.1970	H. Makihara	-	MNHA	SMCM	-	-	-
Enicospilus	nigropectus	Cameron, 1905	1	0	0	Japan	Ryûkyûs	Amami-ôshima	Kagoshima	Ashikeou	-	-	29.V.1970	H. Makihara	-	MNHA	SMCM	-	-	-
Enicospilus	nigropectus	Cameron, 1905	2	1	0	Japan	Ryûkyûs	Amami-ôshima	Kagoshima	-	-	-	8.V.1966	K. Kusigemati	-	MNHA	SMCM	-	-	-
Enicospilus	nigropectus	Cameron, 1905	1	0	0	Japan	Ryûkyûs	Amami-ôshima	Kagoshima	-	-	-	6.V.1959	K. Kamijo	-	MNHA	SMCM	-	-	-
Enicospilus	nigropectus	Cameron, 1905	1	0	0	Japan	Ryûkyûs	Amami-ôshima	Kagoshima	Materia fall	-	-	12.V.1987	T. Yasunaga	LT	NIAES	-	-	-	-
Enicospilus	nigropectus	Cameron, 1905	0	1	0	Japan	Ryûkyûs	Amami-ôshima	Kagoshima	Shinmura	-	-	9.V.1953	T. Shiraki	-	NIAES	-	-	-	-
Enicospilus	nigropectus	Cameron, 1905	0	1	0	Japan	Ryûkyûs	Amami-ôshima	Kagoshima	Shinmura	-	-	10.V.1953	T. Shiraki	-	NIAES	-	-	-	-
Enicospilus	nigropectus	Cameron, 1905	1	0	0	Japan	Ryûkyûs	Amami-ôshima	Kagoshima	Shinmura	-	-	16.V.1953	T. Shiraki	-	NIAES	-	-	-	-
Enicospilus	nigropectus	Cameron, 1905	1	2	0	Japan	Ryûkyûs	Amami-ôshima	Kagoshima	Yuwan	-	-	29.IV.1953	T. Shiraki	-	NIAES	-	-	-	-
Enicospilus	nigropectus	Cameron, 1905	0	4	0	Japan	Ryûkyûs	Amami-ôshima	Kagoshima	Yuwan	-	-	6.V.1953	T. Shiraki	-	NIAES	-	-	-	-
Enicospilus	nigropectus	Cameron, 1905	1	0	0	Japan	Ryûkyûs	Amami-ôshima	Kagoshima	Yuwan	-	-	7.V.1953	T. Shiraki	-	NIAES	-	-	-	-
Enicospilus	nigropectus	Cameron, 1905	2	1	0	Japan	Ryûkyûs	Amami-ôshima	Kagoshima	Kinase	-	-	20.V.1953	T. Shiraki	-	NIAES	-	-	-	-
Enicospilus	nigropectus	Cameron, 1905	1	0	0	Japan	Ryûkyûs	Amami-ôshima	Kagoshima	Kinase	-	-	25.V.1953	T. Shiraki	-	NIAES	-	-	-	-
Enicospilus	nigropectus	Cameron, 1905	1	0	0	Japan	Ryûkyûs	Amami-ôshima	Kagoshima	Yuwan-dake	-	-	30.VII.1963	J. L. Gressitt	-	MNHA	SMCM	-	-	-
Enicospilus	nigropectus	Cameron, 1905	2	0	0	Japan	Ryûkyûs	Okinoerabujima	Kagoshima	Shimojiro, China, Ōshima County	185-210	-	25.IV.2016	K. Watanabe	-	KPMNH	-	KPM-NK 5006600	-	-
Enicospilus	nigropectus	Cameron, 1905	1	2	0	Japan	Ryûkyûs	Okinoerabujima	Kagoshima	Shimojiro, China, Ōshima County	185-210	-	26.IV.2016	K. Watanabe	-	KPMNH	-	KPM-NK 5006602-5006604	-	-
Enicospilus	nigropectus	Cameron, 1905	2	3	0	Japan	Ryûkyûs	Okinoerabujima	Kagoshima	Tamina, China, Ōshima County	158-180	-	26.IV.2016	K. Watanabe	-	KPMNH	-	KPM-NK 5006601, 5006605-5006608	-	-
Enicospilus	nigropectus	Cameron, 1905	2	7	0	Japan	Ryûkyûs	Okinoerabujima	Kagoshima	Ashikiyora, China, Ōshima County	200	-	24.IV.2016	K. Watanabe	-	KPMNH	-	KPM-NK 5006591-5006599	-	-
Enicospilus	nigropectus	Cameron, 1905	0	1	0	Japan	Ryûkyûs	Okinawa-hontô	Okinawa	Tamagusuku	-	-	2.IV.1953	T. Shiraki	-	NIAES	-	-	-	-
Enicospilus	nigropectus	Cameron, 1905	0	1	0	Japan	Ryûkyûs	Okinawa-hontô	Okinawa	Tamagusuku	-	-	17.XI.1963	K. Iha	-	NIAES	-	-	-	-
Enicospilus	nigropectus	Cameron, 1905	0	1	0	Japan	Ryûkyûs	Okinawa-hontô	Okinawa	Nago City, Kunigami County	-	-	28.III.1964	T. Takara	-	MNHA	SMCM	-	-	-
Enicospilus	nigropectus	Cameron, 1905	0	1	0	Japan	Ryûkyûs	Okinawa-hontô	Okinawa	Yona, Kunigami Vil., Kunigami County	-	-	22.IV.1962	Y. Arita	-	MNHA	SMCM	-	-	-
Enicospilus	nigropectus	Cameron, 1905	0	1	0	Japan	Ryûkyûs	Okinawa-hontô	Okinawa	Gogayama, Nakijin Vil., Kunigami County	-	-	12.V.1992	M. Hiratate	LT	NIAES	-	-	-	-
Enicospilus	nigropectus	Cameron, 1905	0	1	0	Japan	Ryûkyûs	Okinawa-hontô	Okinawa	Uehara, Nakijin Vil., Kunigami County	-	-	20.VII.1991	M. Hayashi	LT	NIAES	-	-	-	-
Enicospilus	nigropectus	Cameron, 1905	0	1	0	Japan	Ryûkyûs	Okinawa-hontô	Okinawa	Benoki, Kunigami Vil., Kunigami County	-	-	9.IV.1996	M. Aoyagi	LT	NIAES	-	-	-	-
Enicospilus	nigropectus	Cameron, 1905	0	1	0	Japan	Ryûkyûs	Okinawa-hontô	Okinawa	-	-	-	3.VIII.1953	T. Takara	-	MNHA	SMCM	-	-	-
Enicospilus	nigropectus	Cameron, 1905	0	2	0	Japan	Ryûkyûs	Okinawa-hontô	Okinawa	Koza	-	-	VI.1958	N. L. H. Krauss	-	MNHA	SMCM	-	-	-
Enicospilus	nigropectus	Cameron, 1905	0	1	0	Japan	Ryûkyûs	Okinawa-hontô	Okinawa	Nûha, Ōgimi Vil., Kunigami County	200	26°41`21.3"N,128°9`1.3"E	29-30.VI.2016	S. Shimizu et al.	LT	OMNH	-	SEN115	LC493191	-
Enicospilus	nigropectus	Cameron, 1905	3	4	0	Japan	Ryûkyûs	Okinawa-hontô	Okinawa	Yona, Kunigami Vil., Kunigami County	-	-	29.VI.2013	S. Fujie	-	OMNH	-	-	-	-
Enicospilus	nigropectus	Cameron, 1905	1	0	0	Japan	Ryûkyûs	Okinawa-hontô	Okinawa	Yona, Kunigami Vil., Kunigami County	-	-	22.V.1971	-	-	NIAES	-	-	-	-
Enicospilus	nigropectus	Cameron, 1905	0	1	0	Japan	Ryûkyûs	Okinawa-hontô	Okinawa	Ishikawa-rindô, Nakadomari, Onna Vil., Kunigami County	-	-	27.XI.2015	H. Yoshitake	LT	NIAES	-	-	-	-
Enicospilus	nigropectus	Cameron, 1905	1	1	0	Japan	Ryûkyûs	Okinawa-hontô	Okinawa	Hiji agricultural road, Hiji, Kunigami Vil., Kunigami County	85	26°43'16.8"N,128°10'43.4"E	3-4.VII.2016	S. Shimizu et al.	LT	NIAES	-	-	-	-
Enicospilus	nigropectus	Cameron, 1905	1	0	0	Japan	Ryûkyûs	Okinawa-hontô	Okinawa	Hyakuna	-	-	4.V.1975	Y. Notsu	-	NSMT	-	-	-	-
Enicospilus	nigropectus	Cameron, 1905	1	0	0	Japan	Ryûkyûs	Ishigaki-jima	Okinawa	Mt. Banna-dake, Yaeyama County	-	-	3.VII.1982	K. Ohara	LT	NIAES	-	-	-	-
Enicospilus	nigropectus	Cameron, 1905	0	2	0	Japan	Ryûkyûs	Ishigaki-jima	Okinawa	Banna	70	-	21-22.V.1964	J. L. Gressitt	MsT	MNHA	SMCM	-	-	-
Enicospilus	nigropectus	Cameron, 1905	1	0	0	Japan	Ryûkyûs	Ishigaki-jima	Okinawa	Banna	70	-	22-23.V.1964	J. L. Gressitt	MsT	MNHA	SMCM	-	-	-
Enicospilus	nigropectus	Cameron, 1905	0	1	0	Japan	Ryûkyûs	Ishigaki-jima	Okinawa	Banna	-	-	28.X.1963	G. A. Samuelson	SW	MNHA	SMCM	-	-	-
Enicospilus	nigropectus	Cameron, 1905	1	0	0	Japan	Ryûkyûs	Iriomote-jima	Okinawa	Urauchi, Yaeyama County	-	-	17.X.1981	K. Konishi	-	NIAES	-	-	-	-
Enicospilus	nigropectus	Cameron, 1905	1	0	0	Japan	Ryûkyûs	Iriomote-jima	Okinawa	Ohara	-	-	15-16.XI.1963	G. A. Samuelson	MsT	MNHA	SMCM	-	-	-
Enicospilus	nigropectus	Cameron, 1905	1	0	0	Japan	Ryûkyûs	Iriomote-jima	Okinawa	Takana	8	-	28.IV.2012	K. Morino	-	SEHU	-	-	-	-
Enicospilus	nigropectus	Cameron, 1905	0	1	0	-	-	-	-	-	-	-	-	-	-	MNHA	SMCM	-	-	Probably Japanese specimen
Enicospilus	nigropectus	Cameron, 1905	1	1	0	China	Fukien	-		Liutun, Kienyang	-	-	18.X.1941	T. C. Maa	-	TARI	-	-	-	-
Enicospilus	nigropectus	Cameron, 1905	1	0	0	Taiwan	-	Taiwan	-	Lushanwenchuan, Nantou County	-	-	11.V.1984	S. Yoshimatsu	LT	NIAES	-	-	-	-
Enicospilus	nigropectus	Cameron, 1905	1	0	0	Taiwan	-	Taiwan	-	Lushanwenchuan, Nantou County	-	-	15.V.1984	S. Yoshimatsu	LT	NIAES	-	-	-	-
Enicospilus	nigropectus	Cameron, 1905	1	1	0	Taiwan	-	Taiwan	-	Lushanwenchuan, Nantou County	-	-	14-15.VIII.1983	I. Kanazawa	LT	NIAES	-	-	-	-
Enicospilus	nigropectus	Cameron, 1905	0	1	0	Taiwan	-	Taiwan	-	Lushanwenchuan, Nantou County	-	-	16-17.VIII.1983	I. Kanazawa	LT	NIAES	-	-	-	-
Enicospilus	nigropectus	Cameron, 1905	0	1	0	Taiwan	-	Taiwan	-	Mt. Shihtoushan, Miaoli County	-	-	9.V.1984	S. Yoshimatsu	LT	NIAES	-	-	-	-
Enicospilus	nigropectus	Cameron, 1905	0	1	0	Taiwan	-	Taiwan	-	Musha	-	-	25.VI-5.VII.1917	Maa & Lin	-	TARI	-	-	-	-
Enicospilus	nigropectus	Cameron, 1905	1	0	0	Taiwan	-	Taiwan	-	Paling, Taoyuan	800	-	3-5.V.1983	K. C. Chou & C. C. Pan	-	TARI	-	-	-	-
Enicospilus	nigropectus	Cameron, 1905	0	1	0	Taiwan	-	Taiwan	-	Lienhuachih, Nantou County	650	-	VI.1984	K. S. Lin & K. C. Chou	MsT	TARI	-	-	-	-
Enicospilus	nigropectus	Cameron, 1905	4	3	0	Taiwan	-	Taiwan	-	Lienhuachih, Nantou County	650	-	IX.1984	K. S. Lin & K. C. Chou	MsT	TARI	-	-	-	-
Enicospilus	nigropectus	Cameron, 1905	0	2	0	Taiwan	-	Taiwan	-	Tungpu, Nantou County	1200	-	X.1985	K. S. Lin & K. C. Chou	MsT	TARI	-	-	-	-
Enicospilus	nigropectus	Cameron, 1905	1	0	0	Taiwan	-	Taiwan	-	Lienhuachih, Nantou County	650	-	X.1984	K. S. Lin & K. C. Chou	MsT	TARI	-	-	-	-
Enicospilus	nigropectus	Cameron, 1905	1	1	0	Taiwan	-	Taiwan	-	Lienhuachih, Nantou County	650	-	XI.1984	K. S. Lin & K. C. Chou	MsT	TARI	-	-	-	-
Enicospilus	nigropectus	Cameron, 1905	2	1	0	Taiwan	-	Taiwan	-	Lienhuachih, Nantou County	650	-	VIII.1984	K. S. Lin & K. C. Chou	MsT	TARI	-	-	-	-
Enicospilus	nigropectus	Cameron, 1905	1	0	0	Taiwan	-	Taiwan	-	Wushe, Nantou County	1150	-	6.XI.1981	S. C. Lin & W. S. Tang	-	TARI	-	-	-	-
Enicospilus	nigropectus	Cameron, 1905	1	0	0	Taiwan	-	Taiwan	-	Wushe, Nantou County	1150	-	4.VIII.1981	T. Lin & W. S. Tang	-	TARI	-	-	-	-
Enicospilus	nigropectus	Cameron, 1905	1	0	0	Taiwan	-	Taiwan	-	Tungpu, Nantou County	1200	-	18-23.XI.1981	T. Lin & W. S. Tang	-	TARI	-	-	-	-
Enicospilus	nigropectus	Cameron, 1905	0	1	0	Taiwan	-	Taiwan	-	Musha	-	-	25.VI-5.VII.1917	Maa & Lin	-	TARI	-	-	-	-
Enicospilus	nigropectus	Cameron, 1905	1	0	0	Korea	-	-	-	Syakoji	-	-	VII.1927	Takano	-	SEHU	-	-	-	LCT of Henicospilus fuscomaculatus Uchida, 1928
Enicospilus	nigropectus	Cameron, 1905	3	2	0	Brunei	-	-	-	U. Temburong, 1` forest	300	-	IV.1981	I.D. Gauld		NHMUK	-	-	-
Enicospilus	nigropectus	Cameron, 1905	1	0	0	Indonesia	-	Kalimantan	-	Bukit Soeharto Kalimantan Timur	-	-	13-16.III.1994	K. Matsumoto & K. Konishi	LT	NIAES	-	-	-	-
Enicospilus	nigropectus	Cameron, 1905	1	0	0	Malaysia	-	-	-	Kuching, Sarawak	-	-	V.1903	P. Cameron	-	NHMUK	-	Type 3b.1238	-	HT of Enicospilus nigropectus Cameron, 1905
Enicospilus	nigropectus	Cameron, 1905	0	1	0	Malaysia	-	-	-	Cameron Highland 19 mile	-	-	14.III.2006	K. Takasuka	-	EUM	-	-	-	-
Enicospilus	nigropectus	Cameron, 1905	0	1	0	Malaysia	-	-	-	-	-	-	1960-1962	H. Kawase	-	MNHA	SMCM	-	-	-
Enicospilus	nigropectus	Cameron, 1905	1	0	0	Sri Lanka	-	-	-	Kandy	-	-	V.1910	Green	-	NHMUK	-	Type 3b.1264	-	LCT of Henicospilus hariolus Morley, 1912
Enicospilus	nigropectus	Cameron, 1905	1	0	0	Thailand	-	-	-	Fang	-	-	2.XII.1962	A. Nagatomi	-	MNHA	SMCM	-	-	-
		Total	123	100	2	225
Enicospilus	pseudoconspersae	(Sonan, 1927)	1	0	0	Japan	Kantô-Kôshin	Honshû	Saitama	Tsuruma	-	-	6.IX.1958	N. Fukuhara	-	NIAES	-	-	-	-
Enicospilus	pseudoconspersae	(Sonan, 1927)	1	0	0	Japan	Tôkai	Honshû	Shizuoka	Mt. Iwamuro, E. Izu	-	-	30.VII.1967	T. Maenami	-	NIAES	-	-	-	-
Enicospilus	pseudoconspersae	(Sonan, 1927)	1	0	0	Japan	Kinki	Honshû	Hyôgo	Hachikita-kôgen, Ōsasa, Muraoka, Kami City, Mikata County	750	35°24`2”N,134°32`5”E	6-7.VIII.2018	K. Sakagami	LT	MNHA	-	SEN19	LC492924	-
Enicospilus	pseudoconspersae	(Sonan, 1927)	1	0	0	Japan	Kinki	Honshû	Hyôgo	Niiya, Kami City	750	35°23`51”N,134°31`14”E	17.VIII.2011	M. Ito	-	KPMNH	-	-	-	-
Enicospilus	pseudoconspersae	(Sonan, 1927)	0	1	0	Japan	Chûgoku	Okinoshima	Shimane	SAIGO (DOGO) oki Isis	-	-	30-31.V.1967	T. Maenami	-	NIAES	-	-	-	-
Enicospilus	pseudoconspersae	(Sonan, 1927)	1	0	0	Japan	Chûgoku	Honshû	Hiroshima	Mori, Tôjyô Town, Shôbara City	-	-	9.VIII.2015	N. Takashiba	LT	HMNH	-	-	-	-
Enicospilus	pseudoconspersae	(Sonan, 1927)	1	0	0	Japan	Chûgoku	Honshû	Hiroshima	Mori, Tôjyô Town, Shôbara City	-	-	2.X.2016	N. Takashiba	LT	HMNH	-	-	-	-
Enicospilus	pseudoconspersae	(Sonan, 1927)	1	0	0	Japan	Shikoku	Shikoku	Tokushima	Mt. Tsurugi-yama, Higashiyasugeoi, Miyoshi City	1250	33°51`50.8”N,134°4`42.4”E	22.VIII.2015	Y. Kitayama	LT	NHMUK	-	SEN102	LC492925	-
Enicospilus	pseudoconspersae	(Sonan, 1927)	1	0	0	Japan	Shikoku	Shikoku	Tokushima	Mt. Tsurugi-yama, Higashiyasugeoi, Miyoshi City	1250	33°51`50.8”N,134°4`42.4”E	22.VIII.2015	Y. Kitayama	LT	NIAES	-	-	-	-
Enicospilus	pseudoconspersae	(Sonan, 1927)	1	0	0	Japan	Shikoku	Shikoku	Kôchi	Teragawa, Hongawa Vil.	-	-	1.VII.2000	I. Yamashita	LT	EUM	-	-	-	-
Enicospilus	pseudoconspersae	(Sonan, 1927)	0	1	0	Japan	Kyûshû	Kyûshû	Kumamoto	Mt. Shiratori, Izumi Vil.	-	-	6.VII.1991	R. Noda	-	NIAES	-	-	-	-
Enicospilus	pseudoconspersae	(Sonan, 1927)	0	2	0	Japan	Kyûshû	Yakushima	Kagoshima	Anbou-rindo	350	-	22.VII.1982	K. Konishi & S. Yoshimatsu	LT	NIAES	-	-	-	-
Enicospilus	pseudoconspersae	(Sonan, 1927)	1	0	0	Japan	Ryûkyûs	Amami-ôshima	Kagoshima	Mt. Yuidake, Agina, Setouchi Town, Ōshima County	-	-	10.VIII.2004	H. Makihara	MsT	NIAES	-	-	-	-
Enicospilus	pseudoconspersae	(Sonan, 1927)	0	1	0	Japan	Ryûkyûs	Amami-ôshima	Kagoshima	near Mt. Yuwan-dake, Naon, Yamato Vil.	592	28°17.924'N,129°19.106'E	2.VII.2016	S. Shimamoto	LT	KPMNH	-	-	-	-
Enicospilus	pseudoconspersae	(Sonan, 1927)	0	1	0	Japan	Ryûkyûs	Okinawa-hontô	Okinawa	Hiji agricultural road, Hiji, Kunigami Vil., Kunigami County	85	26°43'16.8"N,128°10'43.4"E	3-4.VII.2016	S. Shimizu et al.	LT	NIAES	-	-	-	-
Enicospilus	pseudoconspersae	(Sonan, 1927)	0	1	0	Taiwan	-	Taiwan	-	Taihoku	-	-	25.IV.1927	J. Sonan	-	TARI	-	-	-	HT of Henicospilus pseudoconspersae Sonan, 1927
Enicospilus	pseudoconspersae	(Sonan, 1927)	1	0	0	Taiwan	-	Taiwan	-	Musha	-	-	24.VII.1925	Matsumura	-	SEHU	-	-	-	HT of Henicospilus mushanus Uchida, 1928
Enicospilus	pseudoconspersae	(Sonan, 1927)	1	0	0	China	-	-	-	Fukien, Shaown	-	-	23-29.V.1944	H.F. Chao	-	TARI	-	-	-	HT of Enicospilus tenuinubeculus Chiu, 1954
Enicospilus	pseudoconspersae	(Sonan, 1927)	0	1	0	China	-	-	-	-	-	-	-	-	-	NHMUK	-	-	-	-
Enicospilus	pseudoconspersae	(Sonan, 1927)	0	1	0	Nepal	-	-	-	Ktmd., Godavari	-	-	5.VIII.1967	-	-	NHMUK	-	-	-	-
		Total	12	9	0	21
Enicospilus	pseudopuncticulatus	Shimizu sp. nov.	0	1	0	Japan	Hokuriku	Awashima	Niigata	-	-	-	7.VII.1937	K. Baba & J. Sawano	-	MNHA	SMCM	-	-	PT
Enicospilus	pseudopuncticulatus	Shimizu sp. nov.	1	1	0	Japan	Kantô-Kôshin	Honshû	Ibaraki	NIAES, Tsukuba City	-	-	17-26.VII.1989	M. Sharkey	MsT	NIAES	-	-	-	HT
Enicospilus	pseudopuncticulatus	Shimizu sp. nov.	1	0	0	Japan	Kantô-Kôshin	Honshû	Ibaraki	NIAES, Tsukuba City	-	-	14-19.IV.1989	M. Sharkey	MsT	EMUS	-	-	-	PT
Enicospilus	pseudopuncticulatus	Shimizu sp. nov.	1	0	0	Japan	Tôkai	Honshû	Aichi	Nokata, Nisshin	-	-	10-16.VII.2011	H. Seo & R. Mizutani	MsT	MUEL	-	-	-	PT
Enicospilus	pseudopuncticulatus	Shimizu sp. nov.	1	0	0	Japan	Tôkai	Honshû	Aichi	Nokata, Nisshin	-	-	23-30.VII.2011	H. Seo & R. Mizutani	MsT	MUEL	-	-	-	PT
Enicospilus	pseudopuncticulatus	Shimizu sp. nov.	0	1	0	Japan	Kinki	Honshû	Ōsaka	Niryou, Takatsuki City	-	-	30.VI-4.VII.2013	S. Fujie	MsT	OMNH	-	SEN147	LC492932	PT
Enicospilus	pseudopuncticulatus	Shimizu sp. nov.	1	0	0	Japan	Kinki	Honshû	Ōsaka	Niryou, Takatsuki City	-	-	30.VI-4.VII.2013	S. Fujie	MsT	MNHA	-	SEN176	LC492933	PT
		Total	5	3	0	8
Enicospilus	pudibundae	(Uchida, 1928)	1	0	0	Japan	Hokkaidô	Rishiri-tô	Hokkaidô	Minamihama	-	-	24.VII.1990	N. Kuhara	-	NIAES	-	-	-	-
Enicospilus	pudibundae	(Uchida, 1928)	1	0	0	Japan	Hokkaidô	Hokkaidô	Hokkaidô	Takadomari, Fukagawa City	-	-	5-19.VIII.2007	H. Hara	MsT	NSMT	-	-	-	-
Enicospilus	pudibundae	(Uchida, 1928)	0	1	0	Japan	Hokkaidô	Hokkaidô	Hokkaidô	Sapporo	-	-	4.VI.1925	Tamanuki	-	SEHU	-	-	-	LCT of Henicospilus pudibundae Uchida, 1928; emerged from Dasychira pudibunda L.
Enicospilus	pudibundae	(Uchida, 1928)	1	0	0	Japan	Tôhoku	Honshû	Aomori	Tappi	-	-	9.VIII.1956	K. Baba	-	MNHA	SMCM	-	-	-
Enicospilus	pudibundae	(Uchida, 1928)	1	0	0	Japan	Tôhoku	Honshû	Aomori	Igurisawa, Aomori City	-	-	28.VII.1992	T. Ichita	-	NIAES	-	-	-	-
Enicospilus	pudibundae	(Uchida, 1928)	1	0	0	Japan	Tôhoku	Honshû	Aomori	Koshinotaira, Sannohe Town	-	-	16.VI.1991	T. Ichita	-	NIAES	-	-	-	-
Enicospilus	pudibundae	(Uchida, 1928)	1	0	0	Japan	Tôhoku	Honshû	Aomori	Tashirotai, Aomori City	-	-	6.VII.1997	T. Ichita	-	NIAES	-	-	-	-
Enicospilus	pudibundae	(Uchida, 1928)	1	0	0	Japan	Tôhoku	Honshû	Iwate	Mt. Hayachine	-	-	21.VI.1980	S. Naomi	-	NIAES	-	-	-	-
Enicospilus	pudibundae	(Uchida, 1928)	2	0	0	Japan	Tôhoku	Honshû	Yamagata	Mamurogawa, Mogami County	-	38°48`30”N,140°48`32.3“E	21.VIII.2012	Y. Matsubara & K. Fukuda	MsT	NIAES	-	-	-	-
Enicospilus	pudibundae	(Uchida, 1928)	1	0	0	Japan	Tôhoku	Honshû	Yamagata	Mamurogawa, Mogami County	-	38°8`47.8”N,140°8`45.5“E	21.VIII.2012	Y. Matsubara & K. Fukuda	MsT	NIAES	-	-	-	-
Enicospilus	pudibundae	(Uchida, 1928)	1	0	0	Japan	Tôhoku	Honshû	Yamagata	Mamurogawa, Mogami County	-	38°8`47.8”N,140°8`45.5“E	17.IX.2012	Y. Matsubara & K. Fukuda	MsT	NIAES	-	-	-	-
Enicospilus	pudibundae	(Uchida, 1928)	1	0	0	Japan	Tôhoku	Honshû	Yamagata	Mamurogawa, Mogami County	-	38°56`52”N,140°12`15.9“E	16.VIII.2012	Y. Matsubara & K. Fukuda	MsT	NIAES	-	-	-	-
Enicospilus	pudibundae	(Uchida, 1928)	1	0	0	Japan	Tôhoku	Honshû	Fukushima	Hinoemata	-	-	23.VI.1990	M. Yoshida	LT	NIAES	-	-	-	-
Enicospilus	pudibundae	(Uchida, 1928)	1	0	0	Japan	Hokuriku	Honshû	Niigata	Ronse, Gosen City	-	-	7.X.1994	S. Sakurai	-	NIAES	-	-	-	-
Enicospilus	pudibundae	(Uchida, 1928)	1	0	0	Japan	Hokuriku	Honshû	Niigata	Yoshigahira	-	-	25.VI.1954	K. Baba	-	MNHA	SMCM	-	-	-
Enicospilus	pudibundae	(Uchida, 1928)	1	0	0	Japan	Hokuriku	Honshû	Niigata	Kurokawa	-	-	22.VI.1954	K. Baba	-	MNHA	SMCM	-	-	-
Enicospilus	pudibundae	(Uchida, 1928)	1	0	0	Japan	Hokuriku	Honshû	Niigata	Nishidani, Koshiji	-	-	13.VI.1997	T. Taito	LT	NIAES	-	-	-	-
Enicospilus	pudibundae	(Uchida, 1928)	2	0	0	Japan	Hokuriku	Honshû	Niigata	Urase, Nagaoka City	35	37°27`48”N,138°27`48”N	28.V–7.VI.2015	R., Y. & S. Shimizu	MsT	NIAES	-	SEN87	LC493194	-
Enicospilus	pudibundae	(Uchida, 1928)	0	1	0	Japan	Kantô-Kôshin	Honshû	Ibaraki	NIAES, Tsukuba City	-	-	IX.1992	M. Yoshida	LT	NIAES	-	-	-	-
Enicospilus	pudibundae	(Uchida, 1928)	0	1	0	Japan	Kantô-Kôshin	Honshû	Tochigi	Nishinasuno	-	-	20.IX.1995	S. Yoshimatsu	LT	NIAES	-	-	-	-
Enicospilus	pudibundae	(Uchida, 1928)	1	0	0	Japan	Kantô-Kôshin	Honshû	Tochigi	Umasaka-rindô, Kuriyama Vil.	-	-	21.VIII.1993	M. Yoshida	LT	NIAES	-	-	-	-
Enicospilus	pudibundae	(Uchida, 1928)	1	0	0	Japan	Kantô-Kôshin	Honshû	Tochigi	Himuro, Utsunomiya City	-	-	13.VI-12.VII.2009	T. Nakamura	MsT	TPM	-	-	-	-
Enicospilus	pudibundae	(Uchida, 1928)	0	1	0	Japan	Kantô-Kôshin	Honshû	Gunma	Katashina	-	-	6.VIII.1956	A. Habu	-	NIAES	-	-	-	-
Enicospilus	pudibundae	(Uchida, 1928)	1	0	0	Japan	Kantô-Kôshin	Honshû	Nagano	Sunama hotel, Noziri	-	-	24.VIII.1943	T. Nakane	-	MNHA	SMCM	-	-	-
Enicospilus	pudibundae	(Uchida, 1928)	1	0	0	Japan	Kantô-Kôshin	Honshû	Yamanashi	Kitahorazawa, Katsunuma, Kösyû City	650	-	5.VII.2009	K. Takasuka	-	EUM	-	-	-	-
Enicospilus	pudibundae	(Uchida, 1928)	1	0	0	Japan	Kantô-Kôshin	Honshû	Saitama	Hidaka	-	-	4.IX.1989	K. Hara	LT	NIAES	-	-	-	-
Enicospilus	pudibundae	(Uchida, 1928)	1	0	0	Japan	Kantô-Kôshin	Honshû	Saitama	Ogose	-	-	21.IX.1974	T. Nambu	LT	NIAES	TNC	-	-	-
Enicospilus	pudibundae	(Uchida, 1928)	1	0	0	Japan	Kantô-Kôshin	Honshû	Saitama	Ogawa	-	-	26.IX.1993	K. Hara	LT	NIAES	TNC	-	-	-
Enicospilus	pudibundae	(Uchida, 1928)	0	1	0	Japan	Kantô-Kôshin	Honshû	Tôkyô	Yasawa, Hinohara Vil.	-	-	13.VII.1988	H. Nagaoka	LT	NIAES	-	-	-	-
Enicospilus	pudibundae	(Uchida, 1928)	1	0	0	Japan	Kantô-Kôshin	Honshû	Tôkyô	Dokan-Shinmichi, Imperial Palace, Chiyoda	-	-	27.VII-3.VIII.2010	-	MsT	NSMT	-	-	-	-
Enicospilus	pudibundae	(Uchida, 1928)	1	0	0	Japan	Kantô-Kôshin	Honshû	Tôkyô	Setagaya	-	-	10.VII.1950	I. Hattori	-	NIAES	-	-	-	-
Enicospilus	pudibundae	(Uchida, 1928)	0	1	0	Japan	Kantô-Kôshin	Honshû	Tôkyô	Setagaya	-	-	7.VIII.1950	I. Hattori	-	NIAES	-	-	-	-
Enicospilus	pudibundae	(Uchida, 1928)	0	1	0	Japan	Tôkai	Honshû	Shizuoka	Mts. Amagi, Izu	-	-	21-24.VIII.1990	JWRC	LT	NIAES	-	-	-	-
Enicospilus	pudibundae	(Uchida, 1928)	1	0	2	Japan	Tôkai	Honshû	Shizuoka	Kanaya	-	-	27.IX.1950	J. Minamikawa	-	NIAES	JMC	-	-	-
Enicospilus	pudibundae	(Uchida, 1928)	1	0	0	Japan	Tôkai	Honshû	Shizuoka	Kanaya	-	-	24.IX.1948	J. Sonan	-	NIAES	JMC	-	-	-
Enicospilus	pudibundae	(Uchida, 1928)	1	0	0	Japan	Tôkai	Honshû	Shizuoka	Kanaya	-	-	16.XI.1951	J. Minamikawa	-	NIAES	JMC	-	-	-
Enicospilus	pudibundae	(Uchida, 1928)	4	0	0	Japan	Tôkai	Honshû	Shizuoka	Mt. Iwamuro, E. Izu	-	-	16.VIII.1967	T. Maenami	-	NIAES	-	-	-	-
Enicospilus	pudibundae	(Uchida, 1928)	1	0	0	Japan	Tôkai	Honshû	Shizuoka	Kanaya	-	-	25.VIII.1949	J. Minamikawa	-	NIAES	JMC	-	-	-
Enicospilus	pudibundae	(Uchida, 1928)	1	0	0	Japan	Tôkai	Honshû	Shizuoka	Kanaya	-	-	25.IX.1955	J. Minamikawa	-	NIAES	JMC	-	-	-
Enicospilus	pudibundae	(Uchida, 1928)	1	0	0	Japan	Tôkai	Honshû	Shizuoka	Kanaya	-	-	21.VIII.1951	J. Minamikawa	-	NIAES	JMC	-	-	-
Enicospilus	pudibundae	(Uchida, 1928)	1	0	0	Japan	Tôkai	Honshû	Shizuoka	Kanaya	-	-	21.X.1950	J. Sonan	-	NIAES	JMC	-	-	-
Enicospilus	pudibundae	(Uchida, 1928)	1	0	0	Japan	Tôkai	Honshû	Shizuoka	Kanaya	-	-	30.X.1950	J. Minamikawa	-	NIAES	-	-	-	-
Enicospilus	pudibundae	(Uchida, 1928)	1	0	0	Japan	Tôkai	Honshû	Shizuoka	Kanaya	-	-	12.IX.1949	J. Sonan	-	NIAES	JMC	-	-	-
Enicospilus	pudibundae	(Uchida, 1928)	0	1	0	Japan	Tôkai	Honshû	Shizuoka	Mt. Iwamuro, E. Izu	-	-	25.VII.1967	T. Maenami	-	NIAES	-	-	-	-
Enicospilus	pudibundae	(Uchida, 1928)	1	0	0	Japan	Tôkai	Honshû	Shizuoka	Kanaya	-	-	27.IV.1950	J. Minamikawa	-	NIAES	JMC	-	-	-
Enicospilus	pudibundae	(Uchida, 1928)	1	0	0	Japan	Tôkai	Honshû	Shizuoka	Mt. Iwamuro, E. Izu	-	-	25.V.1968	T. Maenami	-	NIAES	-	-	-	-
Enicospilus	pudibundae	(Uchida, 1928)	1	0	0	Japan	Tôkai	Honshû	Mie	Owase	-	-	3.XI.1958	S. Ishida	-	NIAES	-	-	-	-
Enicospilus	pudibundae	(Uchida, 1928)	0	2	0	Japan	Kinki	Honshû	Kyôto	Seyakogen, Kamiseya, Miyadu	500	35.639N,135.683E	18-19.VII.2015	S. Fujie	LT	OMNH	-	-	-	-
Enicospilus	pudibundae	(Uchida, 1928)	1	0	0	Japan	Kinki	Honshû	Hyôgo	Muraoka Town	-	-	8.VIII.1983	S. Yoshimatsu	LT	NIAES	-	-	-	-
Enicospilus	pudibundae	(Uchida, 1928)	1	0	0	Japan	Kinki	Honshû	Hyôgo	Hachikita-kôgen, Ōsasa, Muraoka, Kami City, Mikata County	885	35°24`16”N,134°32`26”E	24-25.VIII.2016	T. Tokuhira	LT	NIAES	-	-	-	-
Enicospilus	pudibundae	(Uchida, 1928)	1	0	0	Japan	Kinki	Honshû	Hyôgo	Mt. Futatabi-san, Kobe City	-	-	28.VIII.1990	N. Sugiura	-	MNHA	-	-	-	-
Enicospilus	pudibundae	(Uchida, 1928)	0	1	0	Japan	Kinki	Honshû	Hyôgo	Hachikita-kôgen, Ōsasa, Muraoka, Kami City, Mikata County	750	35°24`2”N,134°32`5”E	6-7.VIII.2018	K. Sakagami	LT	AEI	-	SEN20	LC493192	-
Enicospilus	pudibundae	(Uchida, 1928)	0	2	0	Japan	Kinki	Honshû	Wakayama	Kokawa, Kinokawa City	-	34.2801N,136.4.77E	1-31.V.2016	T. Hirooka	LT	OMNH	-	SEN86	LC493193
Enicospilus	pudibundae	(Uchida, 1928)	1	0	0	Japan	Chûgoku	Honshû	Hiroshima	Mori, Tôjyô Town, Shôbara City	-	-	21.VII.2015	N. Takashiba	LT	HMNH	-	-	-	-
Enicospilus	pudibundae	(Uchida, 1928)	2	0	0	Japan	Chûgoku	Honshû	Hiroshima	Mori, Tôjyô Town, Shôbara City	-	-	6.IX.2016	N. Takashiba	LT	HMNH	-	-	-	-
Enicospilus	pudibundae	(Uchida, 1928)	1	0	0	Japan	Chûgoku	Honshû	Hiroshima	Mori, Tôjyô Town, Shôbara City	-	-	8.IX.2016	N. Takashiba	LT	HMNH	-	-	-	-
Enicospilus	pudibundae	(Uchida, 1928)	1	0	0	Japan	Chûgoku	Honshû	Hiroshima	Mori, Tôjyô Town, Shôbara City	-	-	3.X.2016	N. Takashiba	LT	HMNH	-	-	-	-
Enicospilus	pudibundae	(Uchida, 1928)	1	0	0	Japan	Chûgoku	Honshû	Hiroshima	Mori, Tôjyô Town, Shôbara City	-	-	17.IX.2017	N. Takashiba	LT	HMNH	-	-	-	-
Enicospilus	pudibundae	(Uchida, 1928)	1	0	0	Japan	Chûgoku	Honshû	Hiroshima	Shôbara City	-	-	6.VIII.1993	S. Nakamura	-	HMNH	-	-	-	-
Enicospilus	pudibundae	(Uchida, 1928)	0	1	0	Japan	Chûgoku	Honshû	Hiroshima	Hirasaki	-	-	15.IX.1991	S. Nakamura	-	HMNH	-	-	-	-
Enicospilus	pudibundae	(Uchida, 1928)	0	1	0	Japan	Chûgoku	Honshû	Hiroshima	Saijyô City	-	-	15.IX.1999	S. Yamasaki	LT	HMNH	-	-	-	-
Enicospilus	pudibundae	(Uchida, 1928)	0	1	0	Japan	Chûgoku	Honshû	Hiroshima	Honmura, Shôbara City	-	-	24.V.2003	B. Maeto	-	HMNH	-	-	-	-
Enicospilus	pudibundae	(Uchida, 1928)	0	1	0	Japan	Chûgoku	Honshû	Hiroshima	Shôbara City	-	-	6.VIII.1992	S. Nakamura	-	HMNH	-	-	-	-
Enicospilus	pudibundae	(Uchida, 1928)	0	1	0	Japan	Chûgoku	Honshû	Hiroshima	Gounokawa	-	-	6.VIII.1994	S. Nakamura	-	HMNH	-	-	-	-
Enicospilus	pudibundae	(Uchida, 1928)	1	0	0	Japan	Chûgoku	Honshû	Hiroshima	Honmura, Shôbara City	-	-	9.IX.2004	B. Maeto	-	HMNH	-	-	-	-
Enicospilus	pudibundae	(Uchida, 1928)	1	0	0	Japan	Chûgoku	Honshû	Hiroshima	Mirasaka	-	-	27.X.1991	S. Nakamura	-	HMNH	-	-	-	-
Enicospilus	pudibundae	(Uchida, 1928)	1	0	0	Japan	Chûgoku	Honshû	Yamaguchi	Yasaka Dam	-	-	25.IX.2000	S. Nakamura	LT	HMNH	-	-	-	-
Enicospilus	pudibundae	(Uchida, 1928)	1	0	0	Japan	Shikoku	Shikoku	Tokushima	Mt. Tsurugi-yama, Higashiyasugeoi, Miyoshi City	1250	33°51`50.8”N,134°4`42.4”E	22.VIII.2015	Y. Kitayama	LT	CNC	-	SEN88	LC493195	-
Enicospilus	pudibundae	(Uchida, 1928)	1	0	0	Japan	Shikoku	Shikoku	Ehime	Jyoujyusha, Ishizuchi, Komatsu, Saijyô City	-	-	28.VII.1955	M. Miyatake	-	EUM	-	-	-	-
Enicospilus	pudibundae	(Uchida, 1928)	1	0	0	Japan	Shikoku	Shikoku	Ehime	Tarumi, Matsuyama City	-	-	24.VIII.1955	-	LT	EUM	-	-	-	-
Enicospilus	pudibundae	(Uchida, 1928)	1	0	0	Japan	Shikoku	Shikoku	Ehime	Tarumi, Matsuyama City	-	-	15.IX.1955	-	LT	EUM	-	-	-	-
Enicospilus	pudibundae	(Uchida, 1928)	1	0	0	Japan	Shikoku	Shikoku	Ehime	Jyôriki, Tôon City	-	-	29.V.2006	Y. Sato	-	EUM	-	-	-	-
Enicospilus	pudibundae	(Uchida, 1928)	1	0	0	Japan	Shikoku	Shikoku	Kôchi	Asizuri	-	-	25-26.VII.1967	M. Miyatake	-	EUM	-	-	-	-
Enicospilus	pudibundae	(Uchida, 1928)	0	1	0	Japan	Shikoku	Shikoku	Kôchi	Takase, Niyodo Town	-	-	10.VII.2004	Y. Sato	-	EUM	-	-	-	-
Enicospilus	pudibundae	(Uchida, 1928)	1	0	0	Japan	Shikoku	Shikoku	Kôchi	Teragawa	-	33°35`N,133°12`E	25.VIII.2001	I. Yamashita	LT	EUM	-	-	-	-
Enicospilus	pudibundae	(Uchida, 1928)	1	0	0	Japan	Shikoku	Shikoku	Kôchi	Odajima, Tosa-yamada Town	-	-	4.X.2002	Kurihara et al.	LT	EUM	-	-	-	-
Enicospilus	pudibundae	(Uchida, 1928)	1	0	0	Japan	Shikoku	Shikoku	Kôchi	Tengu-kôgen, Yoshiunotsu, Tsuno Town, Takaoka County	1360	33°28'38.7"N,133°0'19.3"E	10.IX.2016	D. Funamoto	LT	EUM	-	SEN155	LC493196	-
Enicospilus	pudibundae	(Uchida, 1928)	2	3	0	Japan	Kyûshû	Kyûshû	Fukuoka	Mt. Hiko	-	-	29.VIII.1983	K. Ohara	LT	NIAES	-	-	-	-
Enicospilus	pudibundae	(Uchida, 1928)	3	2	0	Japan	Kyûshû	Kyûshû	Fukuoka	Mt. Hiko	-	-	30.VIII.1983	K. Ohara	LT	NIAES	-	-	-	-
Enicospilus	pudibundae	(Uchida, 1928)	0	1	0	Japan	Kyûshû	Kyûshû	Fukuoka	Mt. Hiko	-	-	31.VIII.1983	K. Ohara	LT	NIAES	-	-	-	-
Enicospilus	pudibundae	(Uchida, 1928)	1	0	0	Japan	Kyûshû	Kyûshû	Fukuoka	Mt. Hiko	-	-	4.IX.1984	K. Ohara	LT	NIAES	-	-	-	-
Enicospilus	pudibundae	(Uchida, 1928)	2	1	0	Japan	Kyûshû	Kyûshû	Fukuoka	Mt. Hiko	-	-	6.IX.1984	K. Konishi	LT	NIAES	-	-	-	-
Enicospilus	pudibundae	(Uchida, 1928)	0	1	0	Japan	Kyûshû	Kyûshû	Fukuoka	Mt. Hiko	-	-	16.VI.1982	K. Konishi	LT	NIAES	-	-	-	-
Enicospilus	pudibundae	(Uchida, 1928)	1	0	0	Japan	Kyûshû	Kyûshû	Fukuoka	Mt. Hiko	-	-	13.IX.1983	M.T. Chujo	LT	NIAES	-	-	-	-
Enicospilus	pudibundae	(Uchida, 1928)	2	0	0	Japan	Kyûshû	Kyûshû	Fukuoka	Mt. Hiko	-	-	22.IX.1983	M.T. Chujo	LT	NIAES	-	-	-	-
Enicospilus	pudibundae	(Uchida, 1928)	2	1	0	Japan	Kyûshû	Kyûshû	Fukuoka	Mt. Hiko	-	-	13.X.1983	M.T. Chujo	LT	NIAES	-	-	-	-
Enicospilus	pudibundae	(Uchida, 1928)	0	2	0	Japan	Kyûshû	Kyûshû	Fukuoka	Mt. Hiko	-	-	17.VII.1984	M.T. Chujo	LT	NIAES	-	-	-	-
Enicospilus	pudibundae	(Uchida, 1928)	0	1	0	Japan	Kyûshû	Kyûshû	Fukuoka	Mt. Hiko	-	-	18-19.VIII.1983	N. Koda	LT	NIAES	-	-	-	-
Enicospilus	pudibundae	(Uchida, 1928)	0	1	0	Japan	Kyûshû	Kyûshû	Fukuoka	Mt. Seburi	-	-	15.IX.1984	K. Konishi	LT	NIAES	-	-	-	-
Enicospilus	pudibundae	(Uchida, 1928)	0	1	0	Japan	Kyûshû	Kyûshû	Fukuoka	Mt. Hiko	-	-	29.VIII.1983	K. Ohara	LT	NIAES	-	-	-	-
Enicospilus	pudibundae	(Uchida, 1928)	1	0	0	Japan	Kyûshû	Kyûshû	Nagasaki	Azuma	-	-	29.VIII.1992	T. Yasunaga	-	NIAES	-	-	-	-
Enicospilus	pudibundae	(Uchida, 1928)	0	1	0	Japan	Kyûshû	Kyûshû	Nagasaki	Takahama, Nodasaki	-	-	11.VIII.1990	T. Yasunaga	LT	NIAES	-	-	-	-
Enicospilus	pudibundae	(Uchida, 1928)	0	1	0	Japan	Kyûshû	Kyûshû	Miyazaki	Kawaminami Town, Kôyu County	-	-	16.X.1963	J. Minamikawa	-	NIAES	-	-	-	-
Enicospilus	pudibundae	(Uchida, 1928)	0	1	0	Japan	Kyûshû	Yakushima	Kagoshima	Shirataniunsuikyo	680	-	14.V.1983	K. Konishi & I. Kanazawa	LT	NIAES	-	-	-	-
Enicospilus	pudibundae	(Uchida, 1928)	0	1	0	Japan	Kyûshû	Yakushima	Kagoshima	Anbou-rindô	350	-	22.VII.1982	K. Konishi & S. Yoshimatsu	LT	NIAES	-	-	-	-
Enicospilus	pudibundae	(Uchida, 1928)	1	0	0	Japan	Kyûshû	Yakushima	Kagoshima	Kosugidani	-	-	14.VII.1979	M. Kotani	-	EUM	-	-	-	-
Enicospilus	pudibundae	(Uchida, 1928)	2	0	0	Brunei	-	-	-	U. Temburong, Gn. Pagon	1700	-	IV.1981	I.D. Gauld	-	NHMUK	-	-	-	-
Enicospilus	pudibundae	(Uchida, 1928)	1	0	0	Brunei	-	-	-	U. Temburong, Bukit Retak	1500	-	IV.1981	I.D. Gauld	-	NHMUK	-	-	-	-
Enicospilus	pudibundae	(Uchida, 1928)	1	0	0	India	-	-	-	Anamalai Hills, Cinchona, 3500`	-	-	IV.1956	P.S. Nathan	-	CNC	-	-	-	-
		Total	85	37	2	124
Enicospilus	puncticulatus	Tang, 1990	0	1	0	Japan	Hokkaidô	Hokkaidô	Hokkaidô	Fukinodai, Horokanai Town, Kamikawa County	-	44.378N,142.169E	3.VIII.2015	N. Kikuchi	LT	NIAES	-	SEN149	LC492937	-
Enicospilus	puncticulatus	Tang, 1990	1	0	0	Japan	Hokuriku	Honshû	Niigata	Urase, Nagaoka City	35	37°27`49.5”N,138°54`24”N	10-25.X.2018	R., Y. & S. Shimizu	MsT	MNHA	-	SEN23	LC492934	-
Enicospilus	puncticulatus	Tang, 1990	1	0	0	Japan	Hokuriku	Honshû	Niigata	Urase, Nagaoka City	35	37°27`48”N,138°54`23”N	22.VIII-8.IX.2015	R., Y. & S. Shimizu	MsT	MNHA	-	SEN143	LC492936	-
Enicospilus	puncticulatus	Tang, 1990	1	0	0	Japan	Hokuriku	Honshû	Niigata	Urase, Nagaoka City	35	37°27`48”N,138°54`23”N	7-23.VI.2015	R., Y. & S. Shimizu	MsT	MNHA	-	-	-	-
Enicospilus	puncticulatus	Tang, 1990	3	0	0	Japan	Kantô-Kôshin	Honshû	Tochigi	Yaita	-	-	15-28.VII.1989	K. Konishi	MsT	NIAES	-	-	-	-
Enicospilus	puncticulatus	Tang, 1990	1	0	0	Japan	Kantô-Kôshin	Honshû	Tochigi	Yaita	-	-	28.VII-11.VIII.1989	K. Konishi	MsT	NIAES	-	-	-	-
Enicospilus	puncticulatus	Tang, 1990	1	0	0	Japan	Kantô-Kôshin	Honshû	Tochigi	Yaita	-	-	11-22.VIII.1989	K. Konishi	MsT	NIAES	-	-	-	-
Enicospilus	puncticulatus	Tang, 1990	1	0	0	Japan	Kantô-Kôshin	Honshû	Tochigi	Tamozawa, Nikkô City	-	-	10-25.VIII.2008	T. Nakamura	MsT	TPM	-	-	-	-
Enicospilus	puncticulatus	Tang, 1990	1	0	0	Japan	Kantô-Kôshin	Honshû	Tochigi	Tamozawa, Nikkô City	-	-	27.VI-11.VII.2009	T. Nakamura	MsT	TPM	-	-	-	-
Enicospilus	puncticulatus	Tang, 1990	1	0	0	Japan	Kantô-Kôshin	Honshû	Nagano	Mt. Ontake, Ōtaki Vil.	-	-	31.VII.2014	S. Fujie	-	OMNH	-	SEN150	LC492938	-
Enicospilus	puncticulatus	Tang, 1990	4	0	0	Japan	Kantô-Kôshin	Honshû	Nagano	Tsukuba Univ., Sugadaira-kôgen, Ueda City	1320	36°31`23”N,138°20`54”N	1-23.VIII.2015	S. Shimizu	MsT	MNHA	-	SEN151	LC492939	-
Enicospilus	puncticulatus	Tang, 1990	1	0	0	Japan	Kantô-Kôshin	Honshû	Nagano	Tsukuba Univ., Sugadaira-kôgen, Ueda City	1320	36°31`27”N,138°20`50”N	1-23.VIII.2015	S. Shimizu	MsT	MNHA	-	-	-	-
Enicospilus	puncticulatus	Tang, 1990	3	0	0	Japan	Kantô-Kôshin	Honshû	Nagano	Tsukuba Univ., Sugadaira-kôgen, Ueda City	1320	36°31`23”N,138°20`54”N	26.VII-1.VIII.2015	S. Shimizu	MsT	MNHA	-	-	-	-
Enicospilus	puncticulatus	Tang, 1990	0	1	0	Japan	Kantô-Kôshin	Honshû	Nagano	Bansho, Kiso Town, Kiso County	-	-	9.VIII.2007	K. Watanabe	LT	KPMNH	-	-	-	-
Enicospilus	puncticulatus	Tang, 1990	1	0	0	Japan	Kantô-Kôshin	Honshû	Yamanashi	Kouyoudai, Narusawa Vil.	-	-	8.VIII.1992	H. Takahashi	-	NIAES	-	-	-	-
Enicospilus	puncticulatus	Tang, 1990	0	1	0	Japan	Kantô-Kôshin	Honshû	Yamanashi	nr. Suzuransô, Hikawa, Enzan City	1360-1440	35°42`35”N,138°49`40”N	5.VIII.2008	T. Kawakami	-	KPMNH	-	-	-	-
Enicospilus	puncticulatus	Tang, 1990	0	1	0	Japan	Kantô-Kôshin	Honshû	Saitama	Nakatu, Otaki	-	-	29.VI.1990	Y. Yamaguchi	-	NIAES	-	-	-	-
Enicospilus	puncticulatus	Tang, 1990	1	0	0	Japan	Kinki	Honshû	Hyôgo	Mt. Hyônosen, Yabu City	-	-	1.VIII.2015	Y. Hisasue	LT	MNHA	-	SEN140	LC492935	-
Enicospilus	puncticulatus	Tang, 1990	0	1	0	Japan	Kinki	Honshû	Hyôgo	Hachibuse-kôgen, Sekinomiya Town, Yabu County	800	-	22.VII.1992	H. Hamanishi	-	MNHA	-	-	-	-
Enicospilus	puncticulatus	Tang, 1990	0	1	0	Japan	Shikoku	Shikoku	Kôchi	Tengu-kôgen	1320	-	1.VII.2016	J. Okayasu	LT	EUM	-	SEN160	LC492940	-
Enicospilus	puncticulatus	Tang, 1990	1	0	0	Japan	Kyûshû	Kyûshû	Fukuoka	Mt. Hiko	-	-	6.VII.1983	R. Noda	LT	NIAES	-	-	-	-
Enicospilus	puncticulatus	Tang, 1990	1	0	0	Taiwan	-	Taiwan	-	Lixing Industry Rd, Ren’ai Township, Nantou County	1630	24°6'2.5"N,121°10'6.0"E	3.V.2016	S. Shimizu	LT	MNHA	-	SEN120	LC486478	-
Enicospilus	puncticulatus	Tang, 1990	1	0	0	Taiwan	-	Taiwan	-	Lixing Industry Rd, Ren’ai Township, Nantou County	1600	24°4'25.6"N,121°9'31.9"E	1-2.X.2016	S. Shimizu	LT	MNHA	-	SEN122	LC486479	-
Enicospilus	puncticulatus	Tang, 1990	0	1	0	Taiwan	-	Taiwan	-	Lixing Industry Rd, Ren’ai Township, Nantou County	1500	24°3'19.3"N,121°9'18.4"E	7-8.V.2016	S. Shimizu et al.	LT	MNHA	-	SEN125	LC486480	-
		Total	24	7	0	31
Enicospilus	pungens	(Smith, 1874)	1	0	0	Japan	Hokkaidô	Hokkaidô	Hokkaidô	Hitsujigaoka, Sapporo	-	43°00`N,141°24`E	16-23.VIII.2007	K. Konishi	MsT	EUM	-	-	-	-
Enicospilus	pungens	(Smith, 1874)	1	0	0	Japan	Hokkaidô	Hokkaidô	Hokkaidô	Hitsujigaoka, Sapporo	-	43°00`N,141°24`E	30.VIII-6.IX.2007	K. Konishi	MsT	EUM	-	-	-	-
Enicospilus	pungens	(Smith, 1874)	1	0	0	Japan	Hokkaidô	Hokkaidô	Hokkaidô	Hitsujigaoka, Sapporo	-	43°00`N,141°24`E	28.VII-4.VIII.2008	K. Konishi	MsT	EUM	-	-	-	-
Enicospilus	pungens	(Smith, 1874)	6	0	0	Japan	Hokkaidô	Hokkaidô	Hokkaidô	Hitsujigaoka, Sapporo	-	43°00`N,141°24`E	4-11.VIII.2008	K. Konishi	MsT	EUM	-	-	-	-
Enicospilus	pungens	(Smith, 1874)	4	0	0	Japan	Hokkaidô	Hokkaidô	Hokkaidô	Hitsujigaoka, Sapporo	-	43°00`N,141°24`E	11-18.VIII.2008	K. Konishi	MsT	EUM	-	-	-	-
Enicospilus	pungens	(Smith, 1874)	4	0	0	Japan	Hokkaidô	Hokkaidô	Hokkaidô	Hitsujigaoka, Sapporo	-	43°00`N,141°24`E	1-8.IX.2008	K. Konishi	MsT	EUM	-	-	-	-
Enicospilus	pungens	(Smith, 1874)	2	0	0	Japan	Hokkaidô	Hokkaidô	Hokkaidô	Komukara Pass, Chuo, Chitose City	-	42.8730N,141.7505E	9-23.VIII.2015	N. Kuhara	MsT	EUM	-	-	-	-
Enicospilus	pungens	(Smith, 1874)	1	0	0	Japan	Tôhoku	Honshû	Yamagata	Mamurogawa, Mogami County	-	38°48`30”N,140°48`32.3“E	21.VIII.2012	Y. Matsubara & K. Fukuda	MsT	NIAES	-	-	-	-
Enicospilus	pungens	(Smith, 1874)	1	0	0	Japan	Tôhoku	Honshû	Yamagata	Mamurogawa, Mogami County	-	38°8`47.8”N,140°8`45.5“E	21.VIII.2012	Y. Matsubara & K. Fukuda	MsT	NIAES	-	-	-	-
Enicospilus	pungens	(Smith, 1874)	1	0	0	Japan	Tôhoku	Honshû	Yamagata	Mamurogawa, Mogami County	-	38°8`47.8”N,140°8`45.5“E	17.IX.2012	Y. Matsubara & K. Fukuda	MsT	NIAES	-	-	-	-
Enicospilus	pungens	(Smith, 1874)	1	0	0	Japan	Tôhoku	Honshû	Fukushima	Ohdaki, Hirono Town	-	-	23.VIII.1987	S. Saito	-	NIAES	-	-	-	-
Enicospilus	pungens	(Smith, 1874)	1	0	0	Japan	Hokuriku	Honshû	Niigata	Sakasamaki	-	-	2.VII.1956	K. Baba	-	MNHA	SMCM	-	-	-
Enicospilus	pungens	(Smith, 1874)	4	0	0	Japan	Honshû	Honshû	Niigata	Urase Town, Nagaoka City	35	37°27`48”N,138°54`23“E	22.VIII-8.IX.2015	R., Y. & S. Shimizu	MsT	NIAES	-	-	-	-
Enicospilus	pungens	(Smith, 1874)	1	0	0	Japan	Honshû	Honshû	Niigata	Urase Town, Nagaoka City	35	37°27`48”N,138°54`23“E	22.VIII-8.IX.2015	R., Y. & S. Shimizu	MsT	MNHA	-	SEN85	LC493047	-
Enicospilus	pungens	(Smith, 1874)	1	0	0	Japan	Honshû	Sado	Niigata	Mt. Donden	-	-	18.VII.1955	K. Baba	-	MNHA	SMCM	-	-	-
Enicospilus	pungens	(Smith, 1874)	1	0	0	Japan	Kantô-Kôshin	Honshû	Tochigi	Kiyotaki, Nikko City	-	-	8.VIII.1977	-	-	NIAES	-	-	-	-
Enicospilus	pungens	(Smith, 1874)	3	0	0	Japan	Honshû	Honshû	Tochigi	Himuro, Utsunomiya City	-	-	13.VI-12.VII.2009	T. Nakamura	MsT	TPM	-	-	-	-
Enicospilus	pungens	(Smith, 1874)	1	0	0	Japan	Honshû	Honshû	Yamanashi	Yokote, Hakushu	-	-	14.VII.1984	S. Nomura et al.	LT	NIAES	-	-	-	-
Enicospilus	pungens	(Smith, 1874)	0	1	0	Japan	Honshû	Miyake-jima	Tôkyô	Kamitsuki	-	-	29.VII.1938	K. Hayashi	-	NIAES	-	-	-	-
Enicospilus	pungens	(Smith, 1874)	1	0	0	Japan	Tôkai	Honshû	Shizuoka	Mt. Iwamuro, E. Izu	-	-	8.X.1966	T. Maenami	-	NIAES	-	-	-	-
Enicospilus	pungens	(Smith, 1874)	1	0	0	Japan	Tôkai	Honshû	Mie	Miyagawa	-	-	16.VIII.1997	A. Kawazoe	-	NIAES	-	-	-	-
Enicospilus	pungens	(Smith, 1874)	0	1	0	Japan	Kinki	Honshû	Kyôto	Seya-kôgen, Kamiseya, Miyadu City	500	35.639N,135.183E	18-19.VII.2015	S. Fujie	LT	OMNH	-	SEN80	LC493043	-
Enicospilus	pungens	(Smith, 1874)	1	0	0	Japan	Kinki	Honshû	Hyôgo	Mikata-kôgen, Kami Town	-	-	11.VII.2015	S. Fujie	-	OMNH	-	SEN81	LC493044	-
Enicospilus	pungens	(Smith, 1874)	0	1	0	Japan	Kinki	Honshû	Hyôgo	-	-	-	-	-	-	NHMUK	-	Type 3b.1274	-	HT of Ophion pungens Smith, 1874
Enicospilus	pungens	(Smith, 1874)	1	0	0	Japan	Shikoku	Shikoku	Ehime	Mt. Takanawa, Matsuyama City	-	-	11.VIII.2015	Y. Hisasue	-	EUM	-	SEN83	LC493045	-
Enicospilus	pungens	(Smith, 1874)	1	0	0	Japan	Shikoku	Shikoku	Ehime	Mt. Takanawa, Matsuyama City	-	-	11.VIII.2015	Y. Hisasue	-	EUM	-	-	-	-
Enicospilus	pungens	(Smith, 1874)	1	0	0	Japan	Shikoku	Shikoku	Kôchi	Tengu-kôgen, Tsuno Town	-	-	13.VIII.2015	R. Okano	LT	EUM	-	SEN84	LC493046	-
Enicospilus	pungens	(Smith, 1874)	1	0	0	Japan	Shikoku	Shikoku	Kôchi	Tengu-kôgen, Tsuno Town	-	-	13.VIII.2015	R. Okano	LT	EUM	-	-	-	-
Enicospilus	pungens	(Smith, 1874)	1	0	0	Japan	Shikoku	Shikoku	-	Yasudagawa	-	-	10.VII.1937	Hosoya	-	NIAES	TIC	-	-	-
Enicospilus	pungens	(Smith, 1874)	2	0	0	Japan	Kyûshû	Kyûshû	Saga	Okuhiratani, Kashima City	-	-	17.VIII.1985	S. Nomura	-	NIAES	-	-	-	-
Enicospilus	pungens	(Smith, 1874)	1	0	0	Japan	Kyûshû	Kyûshû	Kagoshima	Kurinodake-onsen, Mts. Kirishima	-	-	20-21.VII.1983	N. Koda, K. Konishi & S. Yoshimatsu	LT	NIAES	-	-	-	-
Enicospilus	pungens	(Smith, 1874)	1	0	0	Japan	Kyûshû	Nakanoshima	Kagoshima	Tokara	-	-	30.V.1962	M. Sato	-	MNHA	SMCM	-	-	-
Enicospilus	pungens	(Smith, 1874)	1	0	0	Japan	Kyûshû	Kuchinoshima	Kagoshima	Tokara	-	-	2.VII.1969	H. Makihara	-	MNHA	SMCM	-	-	-
Enicospilus	pungens	(Smith, 1874)	1	0	0	Japan	Kyûshû	Okinoerabujima	Kagoshima	-	-	-	31.VII-2.VIII.1969	H. Makihara	-	MNHA	SMCM	-	-	-
Enicospilus	pungens	(Smith, 1874)	1	0	0	Japan	Ryukyus	Tokunoshima	Kagoshima	Itokina, Isen Town	-	-	30.V.2007	K. Watanabe	-	KPMNH	-	-	-	-
Enicospilus	pungens	(Smith, 1874)	1	0	0	Japan	Ryukyus	Amami-oshima	Kagoshima	Mt. Yuwandake	-	-	12.V.1983	S. Yoshimatsu & S. Nomura	LT	NIAES	-	-	-	-
Enicospilus	pungens	(Smith, 1874)	1	0	0	Japan	Ryukyus	Okinawa-honto	Okinawa	Mt. Nago-dake, Nago City, Kunigami County	-	-	24.VI.2002	H. Irie & H. Makihara	MsT	KPMNH	-	-	-	-
Enicospilus	pungens	(Smith, 1874)	1	0	0	Japan	Ryukyus	Okinawa-honto	Okinawa	Uka, Kunigami Vil., Kunigami County	-	-	13.XI.2001	H. Irie & H. Makihara	MsT	KPMNH	-	-	-	-
Enicospilus	pungens	(Smith, 1874)	1	0	0	Japan	Ryukyus	Okinawa-honto	Okinawa	Ginma, Kunigami Vil., Kunigami County	-	-	23.IV.2002	H. Irie & H. Makihara	MsT	KPMNH	-	-	-	-
Enicospilus	pungens	(Smith, 1874)	1	0	0	Taiwan	-	Taiwan	-	Taihoku	-	-	14.IV.1921	S. Aoki	-	TARI	-	-	-	HT of Enicospilus uniformis Chiu, 1954
Enicospilus	pungens	(Smith, 1874)	1	0	0	Taiwan	-	Taiwan	-	Taihoku	-	-	28.V.1931	J. Sonan	-	TARI	-	-	-	HT of Enicospilus flatus Chiu, 1954
Enicospilus	pungens	(Smith, 1874)	1	2	0	Taiwan	-	Taiwan	-	Karen	-	-	26-4.XI.1972	-	MsT	TARI	-	-	-	-
Enicospilus	pungens	(Smith, 1874)	1	1	1	Taiwan	-	Taiwan	-	Karen	-	-	6-14.V.1972	-	MsT	TARI	-	-	-	-
Enicospilus	pungens	(Smith, 1874)	1	0	1	Taiwan	-	Taiwan	-	Karen	-	-	16-22.IV.1973	-	MsT	TARI	-	-	-	-
Enicospilus	pungens	(Smith, 1874)	1	0	0	Taiwan	-	Taiwan	-	Kuandouchi	-	-	1-31.XI.1973	-	MsT	TARI	-	-	-	-
Enicospilus	pungens	(Smith, 1874)	0	0	1	Taiwan	-	Taiwan	-	Kuandouchi	-	-	9-15.X.1971	-	MsT	TARI	-	-	-	-
Enicospilus	pungens	(Smith, 1874)	0	0	1	Taiwan	-	Taiwan	-	Kuandouchi	-	-	24.X-2.XI.1971	-	MsT	TARI	-	-	-	-
Enicospilus	pungens	(Smith, 1874)	0	0	1	Taiwan	-	Taiwan	-	Taichung	-	-	16.IV.1972	S. C. Chang	-	TARI	-	-	-	-
Enicospilus	pungens	(Smith, 1874)	1	0	0	Taiwan	-	Taiwan	-	Taipei	-	-	V.1963	K. S. Lin	-	TARI	-	-	-	-
Enicospilus	pungens	(Smith, 1874)	0	1	0	Taiwan	-	Taiwan	-	Taipei	-	-	22-27.IV.1963	K. S. Lin	-	TARI	-	-	-	-
Enicospilus	pungens	(Smith, 1874)	0	1	0	Taiwan	-	Taiwan	-	Karen	-	-	12-19.XI.1972	-	MsT	TARI	-	-	-	-
Enicospilus	pungens	(Smith, 1874)	1	0	0	Taiwan	-	Taiwan	-	Taitung	-	-	4-10.X.1971	-	MsT	TARI	-	-	-	-
Enicospilus	pungens	(Smith, 1874)	0	1	0	Taiwan	-	Taiwan	-	Taipei	-	-	23.IV.1983	H. H. Tseng	-	TARI	-	-	-	-
Enicospilus	pungens	(Smith, 1874)	1	0	0	Taiwan	-	Taiwan	-	Kuanhsi	-	-	18-24.X.1970	-	MsT	TARI	-	-	-	-
Enicospilus	pungens	(Smith, 1874)	0	1	0	Taiwan	-	Taiwan	-	Kuanhsi	-	-	IX.1968	-	MsT	TARI	-	-	-	-
Enicospilus	pungens	(Smith, 1874)	1	0	0	Taiwan	-	Taiwan	-	Nantou	-	-	14.VII.1971	-	MsT	TARI	-	-	-	-
Enicospilus	pungens	(Smith, 1874)	10	0	0	Taiwan	-	Taiwan	-	Wanfeng Hill, Taichung	-	-	IV.1984	K. S. Lin & K. C. Chou	MsT	TARI	-	-	-	-
Enicospilus	pungens	(Smith, 1874)	3	0	0	Taiwan	-	Taiwan	-	Wanfeng Hill, Taichung	-	-	V.1984	K. S. Lin & K. C. Chou	MsT	TARI	-	-	-	-
Enicospilus	pungens	(Smith, 1874)	2	1	0	Taiwan	-	Taiwan	-	Wanfeng Hill, Taichung	-	-	I.1984	K. S. Lin & K. C. Chou	MsT	TARI	-	-	-	-
Enicospilus	pungens	(Smith, 1874)	1	0	0	Taiwan	-	Taiwan	-	Wanfeng Hill, Taichung	-	-	II.1984	K. S. Lin & K. C. Chou	MsT	TARI	-	-	-	-
Enicospilus	pungens	(Smith, 1874)	1	0	0	Taiwan	-	Taiwan	-	Wushe, Nantou County	-	-	30.VIII-2.IX.1982	L. Y. Chou & K. C. Chou	-	TARI	-	-	-	-
Enicospilus	pungens	(Smith, 1874)	1	0	0	Taiwan	-	Taiwan	-	Wushe, Nantou County	-	-	6-11.V.1981	K. S. Lin & S. C. Lin	-	TARI	-	-	-	-
Enicospilus	pungens	(Smith, 1874)	1	1	0	Taiwan	-	Taiwan	-	Tungpu, Nantou County	1200	-	19-23.VII.1982	L. Y. Chou & T. Lin	-	TARI	-	-	-	-
Enicospilus	pungens	(Smith, 1874)	1	0	0	Taiwan	-	Taiwan	-	Tungpu, Nantou County	1200	-	22-25.XI.1982	K. C. Chou & S. P. Huang	-	TARI	-	-	-	-
Enicospilus	pungens	(Smith, 1874)	1	0	0	Taiwan	-	Taiwan	-	Tungpu, Nantou County	1200	-	20-22.VI.1980	C. C. Chou	-	TARI	-	-	-	-
Enicospilus	pungens	(Smith, 1874)	1	0	0	Taiwan	-	Taiwan	-	Chiapaotai, Taichung	750	-	14-18.X.1980	K. S. Lin & C. H. Wang	-	TARI	-	-	-	-
Enicospilus	pungens	(Smith, 1874)	2	0	0	Taiwan	-	Taiwan	-	Wufeng, Taichung	-	-	8-17.IV.1980	K. C. Chou	-	TARI	-	-	-	-
Enicospilus	pungens	(Smith, 1874)	1	0	0	Taiwan	-	Taiwan	-	Wufeng, Taichung	-	-	6-17.III.1980	K. C. Chou	-	TARI	-	-	-	-
Enicospilus	pungens	(Smith, 1874)	1	0	0	Taiwan	-	Taiwan	-	TARI, Wufeng, Taichung	-	-	6-9.IV.1979	K. C. Chou	MsT	TARI	-	-	-	-
Enicospilus	pungens	(Smith, 1874)	0	1	0	Taiwan	-	Taiwan	-	TARI, Wufeng, Taichung	-	-	20-23.IV.1979	K. C. Chou	MsT	TARI	-	-	-	-
Enicospilus	pungens	(Smith, 1874)	1	0	0	Taiwan	-	Taiwan	-	Wufeng, Taichung	-	-	26-28.III.1979	-	MsT	TARI	-	-	-	-
Enicospilus	pungens	(Smith, 1874)	0	2	0	Taiwan	-	Taiwan	-	Wufeng, Taichung	-	-	17-24.III.1980	K. C. Chou	-	TARI	-	-	-	-
Enicospilus	pungens	(Smith, 1874)	1	0	0	Taiwan	-	Taiwan	-	Wufeng, Taichung	-	-	10-16.VII.1979	K. C. Chou	-	TARI	-	-	-	-
Enicospilus	pungens	(Smith, 1874)	1	0	0	Taiwan	-	Taiwan	-	Wufeng, Taichung	-	-	11-18.I.1980	K. C. Chou	-	TARI	-	-	-	-
Enicospilus	pungens	(Smith, 1874)	1	0	0	Taiwan	-	Taiwan	-	Wufeng, Taichung	-	-	12-15.VI.1979	K. C. Chou	-	TARI	-	-	-	-
Enicospilus	pungens	(Smith, 1874)	0	1	0	Taiwan	-	Taiwan	-	Kenting, Pingtung	-	-	25-28.V.1982	K. C. Chou & C. C. Pan	-	TARI	-	-	-	-
Enicospilus	pungens	(Smith, 1874)	1	0	0	Taiwan	-	Taiwan	-	Pingtung	-	-	IV.1961	K. S. Lin	LT	TARI	-	-	-	-
Enicospilus	pungens	(Smith, 1874)	0	1	0	India	-	-	-	Himayatbagh, Aurangabad, Maharashtra	-	-	VIII.1968	Nikam	-	NHMUK	-	Type 3b.2858	-	LCT of Enicospilus unicornis Rao & Nikam, 1969
Enicospilus	pungens	(Smith, 1874)	1	0	0	India	-	-	-	Andhra Pradesh, Patancheru	-	-	VI.1980	Bhatnagar	LT	NHMUK	-	-	-	-
Enicospilus	pungens	(Smith, 1874)	1	0	0	India	-	-	-	Andhra Pradesh, Patancheru	-	-	VII.1980	Bhatnagar	LT	NHMUK	-	-	-	-
Enicospilus	pungens	(Smith, 1874)	4	0	0	India	-	-	-	Andhra Pradesh, Patancheru	-	-	VIII.1980	Bhatnagar	LT	NHMUK	-	-	-	-
Enicospilus	pungens	(Smith, 1874)	27	5	1	India	-	-	-	Andhra Pradesh, Patancheru	-	-	IX.1980	Bhatnagar	LT	NHMUK	-	-	-	-
Enicospilus	pungens	(Smith, 1874)	1	0	0	India	-	-	-	Andhra Pradesh, Patancheru	-	-	X.1980	Bhatnagar	LT	NHMUK	-	-	-	-
Enicospilus	pungens	(Smith, 1874)	0	1	0	India	-	-	-	Andhra Pradesh, Patancheru	-	-	1980	Bhatnagar	LT	NHMUK	-	-	-	-
Enicospilus	pungens	(Smith, 1874)	1	1	0	India	-	-	-	-	-	-	1934	T.R.Bell	-	NHMUK	-	-	-	-
Enicospilus	pungens	(Smith, 1874)	1	0	0	India	-	-	-	Colmatore	-	-	XII.1932	P.S. Nathan	-	NHMUK	-	-	-	-
Enicospilus	pungens	(Smith, 1874)	1	0	0	India	-	-	-	Coimbatore	-	-	VIII.1932	P.S. Nathan	-	NHMUK	-	-	-	-
Enicospilus	pungens	(Smith, 1874)	0	1	0	India	-	-	-	Kadaj Kanal	-	-	1915	T. N. Campbell	-	NHMUK	-	-	-	-
Enicospilus	pungens	(Smith, 1874)	1	0	0	Nepal	-	-	-	Godavarl, Ktmd.	1830	-	1-2.VIII.1967	-	MsT	NHMUK	-	-	-	-
Enicospilus	pungens	(Smith, 1874)	1	0	0	Nepal	-	-	-	Godavarl, Ktmd.	1830	-	3.VIII.1967	-	MsT	NHMUK	-	-	-	-
Enicospilus	pungens	(Smith, 1874)	1	0	0	Nepal	-	-	-	Godavarl, Ktmd.	1830	-	10.VIII.1967	-	MsT	NHMUK	-	-	-	-
Enicospilus	pungens	(Smith, 1874)	1	0	0	Nepal	-	-	-	nr. Simra, Adhabhar	180	-	23-28.VIII.1967	-	MsT	NHMUK	-	-	-	-
Enicospilus	pungens	(Smith, 1874)	1	0	0	Sri Lanka	-	-	-	Peak View Motel, Kandy	550	-	15-24.I.1970	Davis & Rowe	-	NHMUK	-	-	-	-
Enicospilus	pungens	(Smith, 1874)	1	0	0	Papua New Guinea	-	-	-	Kokoda	365	-	VI.1933	L.E. Cheesman	-	NHMUK	-	-	-	-
Enicospilus	pungens	(Smith, 1874)	1	0	0	Papua New Guinea	-	-	-	Wau, Morobe District	1200	-	24-26.II.1963	J. Sedlacek	MsT	NHMUK	-	-	-	-
Enicospilus	pungens	(Smith, 1874)	1	0	0	Australia	-	-	-	Victoria, Toolangi	-	-	I-II.1983	Farrugia & Gauld	-	NHMUK	-	-	-	-
Enicospilus	pungens	(Smith, 1874)	2	0	0	Brunei	-	-	-	U. Temburong, Bukit Retak	1500	-	IV.1881	I.D. Gauld	-	NHMUK	-	-	-	-
Enicospilus	pungens	(Smith, 1874)	1	0	0	-	-	-	-	-	-	-	-	-	-	MNHA	SMCM	-	-	-
		Total	143	25	6	174
Enicospilus	ramidulus	(Linnaeus, 1758)	0	1	0	Japan	Hokkaidô	Hokkaidô	Hokkaidô	Kombumori, Nemuro City	-	-	6.VIII.2013	T. Ishikawa	LT	NIAES	-	-	-	-
Enicospilus	ramidulus	(Linnaeus, 1758)	1	2	0	Japan	Hokkaidô	Hokkaidô	Hokkaidô	Kushirositsugen, Kushiro City	-	-	30.VII.1991	Y. Karasawa	LT	NIAES	-	-	-	-
Enicospilus	ramidulus	(Linnaeus, 1758)	1	1	0	Japan	Hokkaidô	Hokkaidô	Hokkaidô	Kushirositsugen, Kushiro City	-	-	28.VII.1991	Y. Karasawa	LT	NIAES	-	-	-	-
Enicospilus	ramidulus	(Linnaeus, 1758)	1	0	0	Japan	Tôhoku	Honshû	Aomori	Sakaimatsu, Kuroishi City	-	-	3.VII.1991	T. Ichita	-	NIAES	-	-	-	-
Enicospilus	ramidulus	(Linnaeus, 1758)	0	1	0	Japan	Tôhoku	Honshû	Aomori	Sakaimatsu, Kuroishi City	-	-	21.VII.1991	T. Ichita	-	NIAES	-	-	-	-
Enicospilus	ramidulus	(Linnaeus, 1758)	0	1	0	Japan	Tôhoku	Honshû	Aomori	Sakaimatsu, Kuroishi City	-	-	21.IX.1991	T. Ichita	-	NIAES	-	-	-	-
Enicospilus	ramidulus	(Linnaeus, 1758)	0	2	0	Japan	Tôhoku	Honshû	Aomori	Sakaimatsu, Kuroishi City	-	-	5.VII.1992	T. Ichita	-	NIAES	-	-	-	-
Enicospilus	ramidulus	(Linnaeus, 1758)	1	0	0	Japan	Tôhoku	Honshû	Aomori	Sakaimatsu, Kuroishi City	-	-	20.VII.1992	T. Ichita	-	NIAES	-	-	-	-
Enicospilus	ramidulus	(Linnaeus, 1758)	0	1	0	Japan	Tôhoku	Honshû	Aomori	Sakaimatsu, Kuroishi City	-	-	19.VII.1992	T. Ichita	-	NIAES	-	-	-	-
Enicospilus	ramidulus	(Linnaeus, 1758)	0	1	0	Japan	Tôhoku	Honshû	Aomori	Sakaimatsu, Kuroishi City	-	-	27.VI.1992	T. Ichita	-	NIAES	-	-	-	-
Enicospilus	ramidulus	(Linnaeus, 1758)	1	0	0	Japan	Tôhoku	Honshû	Aomori	Sakaimatsu, Kuroishi City	-	-	18.VII.1992	T. Ichita	-	NIAES	-	-	-	-
Enicospilus	ramidulus	(Linnaeus, 1758)	1	0	0	Japan	Tôhoku	Honshû	Aomori	Sakaimatsu, Kuroishi City	-	-	23.X.1992	T. Ichita	-	NIAES	-	-	-	-
Enicospilus	ramidulus	(Linnaeus, 1758)	1	0	0	Japan	Tôhoku	Honshû	Aomori	Sakaimatsu, Aomori City	-	-	12.VII.1993	T. Ichita	-	NIAES	-	-	-	-
Enicospilus	ramidulus	(Linnaeus, 1758)	0	2	0	Japan	Tôhoku	Honshû	Aomori	Sakaimatsu, Aomori City	-	-	13.VII.1993	T. Ichita	-	NIAES	-	-	-	-
Enicospilus	ramidulus	(Linnaeus, 1758)	0	1	0	Japan	Tôhoku	Honshû	Aomori	Sakaimatsu, Aomori City	-	-	19.VII.1993	T. Ichita	-	NIAES	-	-	-	-
Enicospilus	ramidulus	(Linnaeus, 1758)	1	0	0	Japan	Tôhoku	Honshû	Aomori	Sakaimatsu, Aomori City	-	-	20.VII.1993	T. Ichita	-	NIAES	-	-	-	-
Enicospilus	ramidulus	(Linnaeus, 1758)	1	0	0	Japan	Tôhoku	Honshû	Aomori	Sakaimatsu, Aomori City	-	-	2.VIII.1993	T. Ichita	-	NIAES	-	-	-	-
Enicospilus	ramidulus	(Linnaeus, 1758)	1	0	0	Japan	Tôhoku	Honshû	Aomori	Goshizawa-dam, Aomori City	-	-	21.VIII.1993	T. Ichita	-	NIAES	-	-	-	-
Enicospilus	ramidulus	(Linnaeus, 1758)	1	0	0	Japan	Tôhoku	Honshû	Aomori	Megasawa, Namioka	-	-	23.VII.1991	T. Ichita	-	NIAES	-	-	-	-
Enicospilus	ramidulus	(Linnaeus, 1758)	0	1	0	Japan	Tôhoku	Honshû	Aomori	Inayama	-	-	3.X.1993	T. Ichita	-	NIAES	-	-	-	-
Enicospilus	ramidulus	(Linnaeus, 1758)	4	6	0	Japan	Tôhoku	Honshû	Fukushima	Iitate Vil.	-	-	7-8.VII.1985	K. Konishi	-	NIAES	-	-	-	-
Enicospilus	ramidulus	(Linnaeus, 1758)	1	0	0	Japan	Tôhoku	Honshû	Fukushima	Mts. Abukuma, Iitate Vil.	-	-	9.VIII.1986	K. Hirano	LT	NIAES	-	-	-	-
Enicospilus	ramidulus	(Linnaeus, 1758)	1	0	0	Japan	Tôhoku	Honshû	Fukushima	Mts. Abukuma, Iitate Vil.	-	-	16.VII.1986	K. Hirano	LT	NIAES	-	-	-	-
Enicospilus	ramidulus	(Linnaeus, 1758)	1	0	0	Japan	Tôhoku	Honshû	Fukushima	Ameya, Aizuwakamatsu City	-	-	1.X.1994	S. Sakurai	-	NIAES	-	-	-	-
Enicospilus	ramidulus	(Linnaeus, 1758)	0	1	0	Japan	Tôhoku	Honshû	Fukushima	Kawairi, nr. Mts. Iide	-	-	27-28.VI.1987	K. Konishi	LT	NIAES	-	-	-	-
Enicospilus	ramidulus	(Linnaeus, 1758)	1	0	0	Japan	Tôhoku	Honshû	Fukushima	Aizu	-	-	2.VII.1994	S. Sakurai	-	NIAES	-	-	-	-
Enicospilus	ramidulus	(Linnaeus, 1758)	1	0	0	Japan	Hokuriku	Honshû	Niigata	Kanomata R.	-	-	3.VII.1985	K. Konishi	LT	NIAES	-	-	-	-
Enicospilus	ramidulus	(Linnaeus, 1758)	1	0	0	Japan	Hokuriku	Honshû	Niigata	Kusouzu, Yasuda Town	-	-	9.X.1994	S. Sakurai	-	NIAES	-	-	-	-
Enicospilus	ramidulus	(Linnaeus, 1758)	1	0	0	Japan	Hokuriku	Honshû	Niigata	Bank of Saruhashigses River, Tomijima, Nagaoka City	-	-	20.X.2005	S. Shimizu	SW	NIAES	-	-	-	-
Enicospilus	ramidulus	(Linnaeus, 1758)	1	0	0	Japan	Hokuriku	Honshû	Niigata	Takada	-	-	10.V.1952	E. Kawase	-	NIAES	-	-	-	-
Enicospilus	ramidulus	(Linnaeus, 1758)	0	1	0	Japan	Hokuriku	Honshû	Niigata	Miomote-dam, Asahi	-	-	2.VII.1985	K. Baba	-	NIAES	-	-	-	-
Enicospilus	ramidulus	(Linnaeus, 1758)	0	1	0	Japan	Hokuriku	Honshû	Niigata	Ōishi-dam, Ōishi, Sekikawa Vil.	-	-	6.VI.1999	R. Sato	-	MNHA	-	-	-	-
Enicospilus	ramidulus	(Linnaeus, 1758)	1	0	0	Japan	Hokuriku	Honshû	Toyama	Ōi, Toyama City	-	-	5.VII.2010	T. Yamauchi	LT	KPMNH	-	-	-	-
Enicospilus	ramidulus	(Linnaeus, 1758)	1	0	0	Japan	Hokuriku	Honshû	Toyama	Kamimomose, Toga Vil., Nanto City	664	-	25.VIII-1.IX.2009	M. Watanabe et al.	MsT	KPMNH	-	-	-	-
Enicospilus	ramidulus	(Linnaeus, 1758)	4	0	0	Japan	Hokuriku	Honshû	Toyama	Kamimomose, Toga Vil., Nanto City	664	-	1-8.IX.2009	M. Watanabe et al.	MsT	KPMNH	-	-	-	-
Enicospilus	ramidulus	(Linnaeus, 1758)	2	0	0	Japan	Hokuriku	Honshû	Toyama	Kamimomose, Toga Vil., Nanto City	664	-	8-15.IX.2009	M. Watanabe et al.	MsT	KPMNH	-	-	-	-
Enicospilus	ramidulus	(Linnaeus, 1758)	1	0	0	Japan	Hokuriku	Honshû	Toyama	Kamimomose, Toga Vil., Nanto City	664	-	15-29.IX.2009	M. Watanabe et al.	MsT	KPMNH	-	-	-	-
Enicospilus	ramidulus	(Linnaeus, 1758)	0	1	0	Japan	Hokuriku	Honshû	Ishikawa	Sogo, Oshimizu Town	-	-	16.VI.1990	I. Togashi	LT	NIAES	-	-	-	-
Enicospilus	ramidulus	(Linnaeus, 1758)	1	0	0	Japan	Hokuriku	Honshû	Fukui	Kadonomasaka, Izumi	-	-	18.X.1981	H. Kurokawa	-	KPMNH	-	-	-	-
Enicospilus	ramidulus	(Linnaeus, 1758)	1	0	0	Japan	Kantô-Kôshin	Honshû	Ibaraki	Kannondai, Tsukuba City	-	-	17.VI.1991	S. Yoshimatsu	-	NIAES	-	-	-	-
Enicospilus	ramidulus	(Linnaeus, 1758)	1	0	0	Japan	Kantô-Kôshin	Honshû	Tochigi	Kamiiishigami, Ohtawara City	-	-	26.V.2001	E. Katayama	-	TPM	-	-	-	-
Enicospilus	ramidulus	(Linnaeus, 1758)	1	0	0	Japan	Kantô-Kôshin	Honshû	Tochigi	Watarase	-	-	12.X.1992	H. Ohkawa	-	NIAES	-	-	-	-
Enicospilus	ramidulus	(Linnaeus, 1758)	0	1	0	Japan	Kantô-Kôshin	Honshû	Tochigi	Kiyotaki, Nikko City	-	-	9.VII.1977	-	LT	NIAES	-	-	-	-
Enicospilus	ramidulus	(Linnaeus, 1758)	1	0	0	Japan	Kantô-Kôshin	Honshû	Tochigi	Nishi-Nasuno	-	-	22.IX.1982	T. Matsumura	-	NIAES	-	-	-	-
Enicospilus	ramidulus	(Linnaeus, 1758)	0	1	0	Japan	Kantô-Kôshin	Honshû	Nagano	Kaidakogen, Kiso County	-	-	11.VII.1982	S. Yoshimatsu	LT	NIAES	-	-	-	-
Enicospilus	ramidulus	(Linnaeus, 1758)	0	1	0	Japan	Kantô-Kôshin	Honshû	Nagano	Kisokomakogen, Kiso County	-	-	10.VII.1982	Y. Yoshida & S. Yoshimatsu	LT	NIAES	-	-	-	-
Enicospilus	ramidulus	(Linnaeus, 1758)	0	1	0	Japan	Kantô-Kôshin	Honshû	Nagano	Dabosu, Ueda City	-	-	4.IX.2013	C. Tsukakoshi	-	NIAES	-	-	-	-
Enicospilus	ramidulus	(Linnaeus, 1758)	1	0	0	Japan	Kantô-Kôshin	Honshû	Saitama	Konan	-	-	21.X.1999	M. Uchida	-	NIAES	-	-	-	-
Enicospilus	ramidulus	(Linnaeus, 1758)	0	1	0	Japan	Kantô-Kôshin	Honshû	Saitama	Ogawa	-	-	28.VI.1999	M. Uchida	-	NIAES	-	-	-	-
Enicospilus	ramidulus	(Linnaeus, 1758)	1	0	0	Japan	Kantô-Kôshin	Honshû	Saitama	Akigasekoen, Saitama City	-	-	15.X.2006	T. Mita	-	KPMNH	-	-	-	-
Enicospilus	ramidulus	(Linnaeus, 1758)	1	0	0	Japan	Kantô-Kôshin	Honshû	Saitama	Iruma City	-	-	22.V-27.VI.1972	M. Shimoda	-	NIAES	-	-	-	-
Enicospilus	ramidulus	(Linnaeus, 1758)	1	0	0	Japan	Kantô-Kôshin	Honshû	Saitama	Iruma City	-	-	11.VIII-30.IX.1972	M. Shimoda	-	NIAES	-	-	-	-
Enicospilus	ramidulus	(Linnaeus, 1758)	1	0	0	Japan	Kantô-Kôshin	Honshû	Saitama	Kumagaya	-	-	24.X.1984	K. Hara	-	NIAES	-	-	-	-
Enicospilus	ramidulus	(Linnaeus, 1758)	1	0	0	Japan	Kantô-Kôshin	Honshû	Saitama	Yorii	-	-	11.X.1977	T. Nambu	-	NIAES	-	-	-	-
Enicospilus	ramidulus	(Linnaeus, 1758)	0	1	0	Japan	Kantô-Kôshin	Honshû	Tôkyô	Ogawa, Akiruno City	-	-	10.VI.2006	K. Watanabe	-	KPMNH	-	-	-	-
Enicospilus	ramidulus	(Linnaeus, 1758)	1	0	0	Japan	Kantô-Kôshin	Honshû	Kanagawa	Iserindo, Tsukui	-	-	9.VIII.1993	K. Maruyama	-	KPMNH	-	-	-	-
Enicospilus	ramidulus	(Linnaeus, 1758)	2	0	0	Japan	Tôkai	Honshû	Shizuoka	Kanaya	-	-	4.VII.1949	J. Sonan	-	NIAES	JMC	-	-	-
Enicospilus	ramidulus	(Linnaeus, 1758)	1	0	0	Japan	Tôkai	Honshû	Shizuoka	Mt. Iwamuro, E. Izu	-	-	21.VI.1967	T. Maenami	-	NIAES	-	-	-	-
Enicospilus	ramidulus	(Linnaeus, 1758)	0	1	0	Japan	Tôkai	Honshû	Mie	Okunotani, Okubo Town, Suzuka City	-	-	15.VIII.2010	Y. Shinogi	-	KPMNH	-	-	-	-
Enicospilus	ramidulus	(Linnaeus, 1758)	1	0	0	Japan	Kinki	Honshû	Ōsaka	Right bank of Ishi R., Saijyo Town, Tondabayashi City	-	-	9.X.2016	S. Fujie	-	OMNH	-	SEN184	LC503979	-
Enicospilus	ramidulus	(Linnaeus, 1758)	0	1	0	Japan	Kinki	Honshû	Hyôgo	Okano, Sasayama, Tamba	-	-	24.IX.1954	K. Nohara	-	MNHA	SMCM	-	-	-
Enicospilus	ramidulus	(Linnaeus, 1758)	1	0	0	Japan	Kinki	Honshû	Hyôgo	Sasayama, Tamba	-	-	30.VII.1950	K. Iwata	-	MNHA	SMCM	-	-	-
Enicospilus	ramidulus	(Linnaeus, 1758)	0	1	0	Japan	Kinki	Honshû	Hyôgo	Sasayama, Tamba	-	-	10.VI.1951	K. Iwata	-	MNHA	SMCM	-	-	-
Enicospilus	ramidulus	(Linnaeus, 1758)	0	1	0	Japan	Kinki	Honshû	Wakayama	Ōishi-yama	-	-	6.VI.1955	S. Momoi	-	MNHA	SMCM	-	-	-
Enicospilus	ramidulus	(Linnaeus, 1758)	1	0	0	Japan	Kinki	Honshû	Wakayama	-	-	-	26.IX.1957	S. Momoi	-	MNHA	SMCM	-	-	-
Enicospilus	ramidulus	(Linnaeus, 1758)	1	0	0	Japan	Chûgoku	Honshû	Shimane	Gounokawa	-	-	18.X.1999	S. Nakamura	-	HMNH	-	-	-	-
Enicospilus	ramidulus	(Linnaeus, 1758)	1	0	0	Japan	Chûgoku	Honshû	Shimane	Takatsugawa	-	-	4.X.1995	S. Nakamura	LT	HMNH	-	-	-	-
Enicospilus	ramidulus	(Linnaeus, 1758)	1	0	0	Japan	Chûgoku	Honshû	Shimane	Gounokawa	-	-	26.IX.1994	S. Nakamura	-	HMNH	-	-	-	-
Enicospilus	ramidulus	(Linnaeus, 1758)	0	1	0	Japan	Chûgoku	Honshû	Hiroshima	Honmura, Shôbara City	-	-	5.VI.2000	B. Maeto	-	HMNH	-	-	-	-
Enicospilus	ramidulus	(Linnaeus, 1758)	0	1	0	Japan	Chûgoku	Honshû	Hiroshima	Ōtagawa	-	-	25.V.1993	S. Nakamura	-	HMNH	-	-	-	-
Enicospilus	ramidulus	(Linnaeus, 1758)	1	0	0	Japan	Chûgoku	Honshû	Hiroshima	Ōtagawa	-	-	24.VII.1993	S. Nakamura	-	HMNH	-	-	-	-
Enicospilus	ramidulus	(Linnaeus, 1758)	1	0	0	Japan	Chûgoku	Honshû	Hiroshima	Gounokawa	-	-	13.X.1994	S. Nakamura	-	HMNH	-	-	-	-
Enicospilus	ramidulus	(Linnaeus, 1758)	1	0	0	Japan	Chûgoku	Honshû	Hiroshima	Honmura, Shôbara City	-	-	4.VII.1998	S. Nakamura	-	HMNH	-	-	-	-
Enicospilus	ramidulus	(Linnaeus, 1758)	0	1	0	Japan	Chûgoku	Honshû	Hiroshima	Gounokawa	-	-	12.X.1994	S. Nakamura	-	HMNH	-	-	-	-
Enicospilus	ramidulus	(Linnaeus, 1758)	1	0	0	Japan	Chûgoku	Honshû	Hiroshima	Shôbara City	-	-	22.VII.1992	S. Nakamura	-	HMNH	-	-	-	-
Enicospilus	ramidulus	(Linnaeus, 1758)	1	0	0	Japan	Chûgoku	Honshû	Hiroshima	Ōtagawa	-	-	5.X.1993	S. Nakamura	-	HMNH	-	-	-	-
Enicospilus	ramidulus	(Linnaeus, 1758)	1	0	0	Japan	Chûgoku	Honshû	Hiroshima	Ashidagawa	-	-	18.VII.1992	S. Nakamura	-	HMNH	-	-	-	-
Enicospilus	ramidulus	(Linnaeus, 1758)	0	1	0	Japan	Chûgoku	Honshû	Hiroshima	Saijyô City	-	-	11.IX.1999	S. Yamasaki	-	HMNH	-	-	-	-
Enicospilus	ramidulus	(Linnaeus, 1758)	0	1	0	Japan	Chûgoku	Honshû	Hiroshima	Hiwa, Hiwa Town	-	-	22.IX.1984	K. Konishi	LT	NIAES	-	-	-	-
Enicospilus	ramidulus	(Linnaeus, 1758)	0	2	0	Japan	Chûgoku	Honshû	Hiroshima	Mori, Tôjyô, Shôbara City	-	-	2.VI.2015	N. Takashiba	-	HMNH	-	-	-	-
Enicospilus	ramidulus	(Linnaeus, 1758)	0	1	0	Japan	Chûgoku	Honshû	Hiroshima	Mori, Tôjyô, Shôbara City	-	-	23.VI.2015	N. Takashiba	-	HMNH	-	-	-	-
Enicospilus	ramidulus	(Linnaeus, 1758)	0	1	0	Japan	Chûgoku	Honshû	Hiroshima	Mori, Tôjyô, Shôbara City	-	-	2.VII.2016	N. Takashiba	-	HMNH	-	-	-	-
Enicospilus	ramidulus	(Linnaeus, 1758)	0	1	0	Japan	Chûgoku	Honshû	Hiroshima	Mori, Tôjyô, Shôbara City	-	-	10.VIII.2015	N. Takashiba	-	HMNH	-	-	-	-
Enicospilus	ramidulus	(Linnaeus, 1758)	1	0	0	Japan	Chûgoku	Honshû	Hiroshima	Mori, Tôjyô, Shôbara City	-	-	11.VII.2016	N. Takashiba	-	HMNH	-	-	-	-
Enicospilus	ramidulus	(Linnaeus, 1758)	1	0	0	Japan	Chûgoku	Honshû	Hiroshima	Mori, Tôjyô, Shôbara City	-	-	21.VII.2015	N. Takashiba	-	HMNH	-	-	-	-
Enicospilus	ramidulus	(Linnaeus, 1758)	1	0	0	Japan	Chûgoku	Honshû	Hiroshima	Mori, Tôjyô, Shôbara City	-	-	11.VI.2015	N. Takashiba	-	HMNH	-	-	-	-
Enicospilus	ramidulus	(Linnaeus, 1758)	1	0	0	Japan	Chûgoku	Honshû	Hiroshima	Mori, Tôjyô, Shôbara City	-	-	20.VII.2015	N. Takashiba	-	HMNH	-	-	-	-
Enicospilus	ramidulus	(Linnaeus, 1758)	1	0	0	Japan	Chûgoku	Honshû	Hiroshima	Mori, Tôjyô, Shôbara City	-	-	14.VIII.2017	N. Takashiba	-	HMNH	-	-	-	-
Enicospilus	ramidulus	(Linnaeus, 1758)	1	0	0	Japan	Chûgoku	Honshû	Hiroshima	Mori, Tôjyô, Shôbara City	-	-	19.VII.2015	N. Takashiba	-	HMNH	-	-	-	-
Enicospilus	ramidulus	(Linnaeus, 1758)	1	0	0	Japan	Chûgoku	Honshû	Hiroshima	Mori, Tôjyô, Shôbara City	-	-	15.VII.2015	N. Takashiba	-	HMNH	-	-	-	-
Enicospilus	ramidulus	(Linnaeus, 1758)	0	1	0	Japan	Chûgoku	Honshû	Hiroshima	Mori, Tôjyô, Shôbara City	-	-	19.VIII.2015	N. Takashiba	-	HMNH	-	-	-	-
Enicospilus	ramidulus	(Linnaeus, 1758)	1	0	0	Japan	Chûgoku	Honshû	Hiroshima	Mori, Tôjyô, Shôbara City	-	-	4.IX.2016	N. Takashiba	-	HMNH	-	-	-	-
Enicospilus	ramidulus	(Linnaeus, 1758)	1	0	0	Japan	Chûgoku	Honshû	Hiroshima	Mori, Tôjyô, Shôbara City	-	-	16.VII.2017	N. Takashiba	-	HMNH	-	-	-	-
Enicospilus	ramidulus	(Linnaeus, 1758)	0	1	0	Japan	Kyûshû	Kyûshû	Fukuoka	Mt. Hikosan	-	-	6.VIII.2010	Y. Fujisawa	LT	KPMNH	-	-	-	-
Enicospilus	ramidulus	(Linnaeus, 1758)	0	1	0	Japan	Kyûshû	Kyûshû	Fukuoka	-	-	-	25.V.1953	Nohara	-	MNHA	SMCM	-	-	-
Enicospilus	ramidulus	(Linnaeus, 1758)	1	0	0	Japan	Kyûshû	Kyûshû	Fukuoka	Hakozaki, Fukuoka City	-	-	18.V.1981	K. Konishi	-	NIAES	-	-	-	-
Enicospilus	ramidulus	(Linnaeus, 1758)	1	0	0	Japan	Kyûshû	Kyûshû	Kumamoto	Mt. Aso	-	-	18.VI.1978	H. Makihara	LT	NIAES	-	-	-	-
Enicospilus	ramidulus	(Linnaeus, 1758)	1	0	0	Japan	-	-	-	Sengen	-	-	22.VIII.1927	-	-	NIAES	TIC	-	-	-
Enicospilus	ramidulus	(Linnaeus, 1758)	0	0	1	Japan	-	-	-	-	-	-	-	-	-	MNHA	SMCM	-	-	-
Enicospilus	ramidulus	(Linnaeus, 1758)	1	0	0	Korea	-	Cheju	-	-	-	-	16.X.2005	R. Murao	-	MNHA	-	-	-	-
Enicospilus	ramidulus	(Linnaeus, 1758)	1	0	0	Russia	-	-	-	Primorsk, Kray, Lesozavodsk, Philaretovka	-	45.30N,133.29E	8.VIII.1992	V. Karasjov	-	NHMUK	-	-	-	-
Enicospilus	ramidulus	(Linnaeus, 1758)	1	1	0	England	-	-	-	Cambs Wood Walton Fen	-	-	23-26.VIII.1977	Fitton & Gauld	-	TARI	-	-	-	-
Enicospilus	ramidulus	(Linnaeus, 1758)	1	0	0	England	-	-	-	Suffolk, Martlesham Heath	-	-	11.VIII.2009	H. Mendel	LT	NHMUK	-	-	-	-
Enicospilus	ramidulus	(Linnaeus, 1758)	1	0	0	Scotland	-	-	-	Beinn Eighe	-	-	2004	D. Miller & P. Goild	LT	NHMUK	-	-	-	-
Enicospilus	ramidulus	(Linnaeus, 1758)	1	0	0	England	-	-	-	Colchester	-	-	1906	Harwood	-	NHMUK	-	-	-	-
Enicospilus	ramidulus	(Linnaeus, 1758)	1	0	0	England	-	-	-	Colchester	-	-	1905	Harwood	-	NHMUK	-	-	-	-
Enicospilus	ramidulus	(Linnaeus, 1758)	1	0	0	Italy	-	-	-	Lazio, Gallinara	-	-	VII.1983	R. Wahis	-	NHMUK	-	-	-	-
Enicospilus	ramidulus	(Linnaeus, 1758)	1	0	0	Mallorca	-	-	-	Sa Roca, S`Alufera	-	-	12-26.V.2007	M.R. Honey	-	NHMUK	-	-	-	-
Enicospilus	ramidulus	(Linnaeus, 1758)	2	0	0	Mallorca	-	-	-	Sa Roca, S`Alufera	-	-	13.X.2006	M.R. Honey	LT	NHMUK	-	-	-	-
Enicospilus	ramidulus	(Linnaeus, 1758)	3	0	0	Mallorca	-	-	-	S`Alufera, Es Routho 2005 (Area 3)	-	-	20-21.X.2006	P. Borras & M. Noguera	MsT	NHMUK	-	-	-	-
Enicospilus	ramidulus	(Linnaeus, 1758)	1	0	0	Spain	-	-	-	Picos de Europa, Espinama	-	-	1935	K.G. Blair	-	NHMUK	-	-	-	-
Enicospilus	ramidulus	(Linnaeus, 1758)	1	0	0	Germany	-	-	-	-	-	-	-	-	-	NHMUK	-	-	-	-
Enicospilus	ramidulus	(Linnaeus, 1758)	1	0	0	Sweden	-	-	-	Dalby	-	-	10.VIII.1938	D.M.S.P & J.F.P.	-	NHMUK	-	-	-	-
Enicospilus	ramidulus	(Linnaeus, 1758)	0	1	0	Sweden	-	-	-	Genarp	-	-	4.VIII.1938	D.M.S.P & J.F.P.	-	NHMUK	-	-	-	-
Enicospilus	ramidulus	(Linnaeus, 1758)	1	0	0	Sweden	-	-	-	Bergshamra, Solna	-	-	VIII.1976	T.H. & J.Q.	-	NHMUK	-	-	-	-
Enicospilus	ramidulus	(Linnaeus, 1758)	0	1	0	Switzerland	-	-	-	Lucerne	-	-	22-30.VI.0912	R.E. Turner	-	NHMUK	-	-	-	-
Enicospilus	ramidulus	(Linnaeus, 1758)	1	0	0	-	-	-	-	-	-	-	-	-	-	NHMUK	-	-	-	-
Enicospilus	ramidulus	(Linnaeus, 1758)	1	0	0	-	-	-	-	Kaigen, Manchoukuo	-	-	-	I. Okada	-	MNHA	SMCM	-	-	-
Enicospilus	ramidulus	(Linnaeus, 1758)	1	0	0	-	-	-	-	-	-	-	-	-	-	NHMUK	-	-	-	-
Enicospilus	ramidulus	(Linnaeus, 1758)	1	0	0	-	-	-	-	-	-	-	-	-	-	MNHA	SMCM	-	-	-
		Total	93	50	1	144
Enicospilus	riukiuensis	(Matsumura & Uchida, 1926)	0	1	0	Japan	Kantô-Kôshin	Honshû	Kanagawa	Shirasawa, Tanzawa	-	-	30.VIII.1993	K. Kudo	-	KPMNH	-	-	-	-
Enicospilus	riukiuensis	(Matsumura & Uchida, 1926)	1	0	0	Japan	Tôkai	Honshû	Gifu	-	-	-	27.XII.1904	H. Yamanouchi	-	TARI	-	-	-	-
Enicospilus	riukiuensis	(Matsumura & Uchida, 1926)	1	0	0	Japan	Tôkai	Honshû	Gifu	Katabira, Kani	-	-	19-25.VI.2004	K. Yamagishi	MsT	ELMU	-	-	-	-
Enicospilus	riukiuensis	(Matsumura & Uchida, 1926)	1	0	0	Japan	Tôkai	Honshû	Mie	Nishiki-tôge, Taiki Town	-	-	4.VI.1999	A. Kawazoe	-	MNHA	-	-	-	-
Enicospilus	riukiuensis	(Matsumura & Uchida, 1926)	0	0	1	Japan	Kinki	Honshû	Kyôto	Kiyomizu	-	-	7.VI.1929	Y. Matsuda	-	TARI	-	-	-	-
Enicospilus	riukiuensis	(Matsumura & Uchida, 1926)	1	0	0	Japan	Kinki	Honshû	Hyôgô	Kobe Univ., Kasai City	-	34°52`54”N,134°51`43”E	15-23.VI.2011	S. Fujie	MsT	MNHA	-	-	-	-
Enicospilus	riukiuensis	(Matsumura & Uchida, 1926)	1	0	0	Japan	Kinki	Awajishima	Hyôgô	Omachi, Hata	-	-	29.VI.1990	K. Tobi	-	MNHA	-	-	-	-
Enicospilus	riukiuensis	(Matsumura & Uchida, 1926)	1	0	0	Japan	Kinki	Honshû	Wakayama	Mirodu, Susami Town	-	-	9.VI.2016	S. Fujie	LT	OMNH	-	SEN112	LC493182	-
Enicospilus	riukiuensis	(Matsumura & Uchida, 1926)	1	0	0	Japan	Kinki	Honshû	Wakayama	Hirose-keikoku, Susami Town	-	-	10.VI.2016	S. Fujie	-	OMNH	-	-	-	-
Enicospilus	riukiuensis	(Matsumura & Uchida, 1926)	1	0	0	Japan	Chûgoku	Honshû	Shimane	Takatsugawa	-	-	25.VII.2005	S. Nakamura	LT	HMNH	-	-	-	-
Enicospilus	riukiuensis	(Matsumura & Uchida, 1926)	1	0	0	Japan	Chûgoku	Honshû	Hiroshima	Yasaka Dam	-	-	28.VII.2000	S. Nakamura		HMNH	-	-	-	-
Enicospilus	riukiuensis	(Matsumura & Uchida, 1926)	1	0	0	Japan	Shikoku	Shikoku	Kôchi	Ashizuri-misaki	-	-	13.VII.2015	R. Okano	-	EUM	-	SEN70	LC493181	-
Enicospilus	riukiuensis	(Matsumura & Uchida, 1926)	1	0	0	Japan	Kyûshû	Kyûshû	Fukuoka	Mt. Mikazuki	-	-	18.VI.1983	S. Yoshimatsu	LT	NIAES	-	-	-	-
Enicospilus	riukiuensis	(Matsumura & Uchida, 1926)	0	1	0	Japan	Kyûshû	Kyûshû	Fukuoka	Hirao	-	-	9.VI.1932	Esaki, Hori, Fujino, Hashimoto & Cho	-	TARI	-	-	-	-
Enicospilus	riukiuensis	(Matsumura & Uchida, 1926)	0	1	0	Japan	Kyûshû	Tsushima	Nagasaki	Mt. Taterasan, Izuhara	-	-	24-27.VII.1985	H. Makihara	-	NIAES	-	-	-	-
Enicospilus	riukiuensis	(Matsumura & Uchida, 1926)	0	1	0	Japan	Kyûshû	Kyûshû	Kagoshima	Mt. Hoyoshidake, Kouyama Town	-	-	12-14.VII.1991	R. Noda	LT	NIAES	-	-	-	-
Enicospilus	riukiuensis	(Matsumura & Uchida, 1926)	1	0	0	Japan	Kyûshû	Tanegashima	Kagoshima	Urata, Ōsumi County	-	-	14.VI.2007	T. Maeda	-	KPMNH	-	-	-	-
Enicospilus	riukiuensis	(Matsumura & Uchida, 1926)	1	0	0	Japan	Kyûshû	Tanegashima	Kagoshima	Takenoda	-	-	2.VI.1960	-	-	NSMT	SAC	-	-	-
Enicospilus	riukiuensis	(Matsumura & Uchida, 1926)	0	1	0	Japan	Ryûkyûs	Okinawa-hontô	Okinawa	-	-	-	-	Sakaguchi	-	SEHU	-	-	-	HT of Henicospilus riukiuensis Matsumura & Uchida, 1926
Enicospilus	riukiuensis	(Matsumura & Uchida, 1926)	1	0	0	Japan	Ryûkyûs	Okinawa-hontô	Okinawa	Ōura, Nago City, Kunigami County	-	-	20.X.1990	M. Hayashi	LT	NIAES	-	-	-	-
Enicospilus	riukiuensis	(Matsumura & Uchida, 1926)	1	0	0	Japan	Ryûkyûs	Ishigaki-jima	Okinawa	Takeda Path	80	24°24`38”N,124°11`11”E	21.III.2012	M. Ito	-	KPMNH	-	-	-	-
Enicospilus	riukiuensis	(Matsumura & Uchida, 1926)	1	0	0	Japan	Ryûkyûs	Iriomote-jima	Okinawa	Ōtomi-rindô, Taketomi	-	-	20.V.2007	T. Ban	-	KPMNH	-	-	-	-
Enicospilus	riukiuensis	(Matsumura & Uchida, 1926)	0	1	0	Taiwan	-	Taiwan	-	Mudan Park, Mudan Township, Pingtung County	-	22°10`N,120°50`E	27.X.2017	J. Okayasu	-	EUM	-	SEN68	LC503978	-
Enicospilus	riukiuensis	(Matsumura & Uchida, 1926)	0	1	0	Taiwan	-	Taiwan	-	Kuraru [= Kueitzuchiao in Hengchun, Kenting National Park]	-	-	31.VII.1931	T. Shiraki	-	TARI	-	-	-	AT of Enicospilus nasutus Chiu, 1953
Enicospilus	riukiuensis	(Matsumura & Uchida, 1926)	1	0	0	Taiwan	-	Taiwan	-	Kwanshirei, Tainan	-	-	9.XI.1926	S. Toyota	-	TARI	-	-	-	HT of Enicospilus nasutus Chiu, 1954
Enicospilus	riukiuensis	(Matsumura & Uchida, 1926)	1	0	0	Indonesia	-	Jawa	-	Malabar 7 km from Sempol Kelabang East Jawa	1430	-	2.V.1997	A. Saito	LT	NIAES	-	-	-	-
Enicospilus	riukiuensis	(Matsumura & Uchida, 1926)	0	0	1	Madagascar	-	-	-	Bekily	-	-	VI.1936	A. Seyrig	-	NHMUK	-	-	-	PT of Enicospilus vontalis Gauld & Mitchell, 1978
Enicospilus	riukiuensis	(Matsumura & Uchida, 1926)	1	0	0	Malaysia	-	-	-	North Park, near Perak, Gunong Tahan	-	-	18.VII.1905	H.C. Robinson	-	NHMUK	-	-	-	-
Enicospilus	riukiuensis	(Matsumura & Uchida, 1926)	1	0	0	Malaysia	-	-	-	near Perak, Gunong Tahan	-	-	18.VII.1905	H.C. Robinson	-	NHMUK	-	-	-	-
		Total	20	7	2	29
Enicospilus	sakaguchii	(Matsumura & Uchida, 1926)	0	2	0	Japan	Tôhoku	Honshû	Aomori	Moya-Yamabuki, Aomori City	-	-	1-8.VIII.1992	T. Ichita	-	NIAES	-	-	-	-
Enicospilus	sakaguchii	(Matsumura & Uchida, 1926)	0	1	0	Japan	Tôhoku	Honshû	Aomori	Moya-Yamabuki, Aomori City	-	-	8-15.VIII.1992	T. Ichita	-	NIAES	-	-	-	-
Enicospilus	sakaguchii	(Matsumura & Uchida, 1926)	0	1	0	Japan	Tôhoku	Honshû	Aomori	Moya-Yamabuki, Aomori City	-	-	15-29.VIII.1992	T. Ichita	-	NIAES	-	-	-	-
Enicospilus	sakaguchii	(Matsumura & Uchida, 1926)	2	0	0	Japan	Kantô-Kôshin	Honshû	Tochigi	Himuro Town, Utsunomiya City	-	-	29.VII-5.IX.2009	T. Nakamura	-	TPM	-	-	-	-
Enicospilus	sakaguchii	(Matsumura & Uchida, 1926)	0	1	0	Japan	Kantô-Kôshin	Honshû	Kanagawa	Okazawa Town, Yokohama	-	-	22.VII.1982	-	-	NIAES	-	-	-	-
Enicospilus	sakaguchii	(Matsumura & Uchida, 1926)	1	0	0	Japan	Tôkai	Honshû	Shizuoka	Mt. Iwamuro, E. Izu	-	-	7.VII.1967	T. Maenami	-	NIAES	-	-	-	-
Enicospilus	sakaguchii	(Matsumura & Uchida, 1926)	0	1	0	Japan	Tôkai	Honshû	Shizuoka	Mt. Iwamuro, E. Izu	-	-	5.IX.1967	T. Maenami	-	NIAES	-	-	-	-
Enicospilus	sakaguchii	(Matsumura & Uchida, 1926)	0	1	0	Japan	Ryûkyûs	Amami-ôshima	Kagoshima	-	-	-	9-10.VII.1985	N. Oho	-	NIAES	-	-	-	-
Enicospilus	sakaguchii	(Matsumura & Uchida, 1926)	5	2	0	Japan	Ryûkyûs	Amami-ôshima	Kagoshima	Mt. Yuidake	-	-	2.VII.2004	H. Makihara	MsT	KPMNH	-	-	-	-
Enicospilus	sakaguchii	(Matsumura & Uchida, 1926)	23	1	0	Japan	Ryûkyûs	Amami-ôshima	Kagoshima	Mt. Yuidake	-	-	13.VII.2004	H. Makihara	MsT	MNHA	-	-	-	-
Enicospilus	sakaguchii	(Matsumura & Uchida, 1926)	3	0	0	Japan	Ryûkyûs	Amami-ôshima	Kagoshima	Mt. Yuidake	-	-	27.VII.2004	H. Makihara	MsT	KPMNH	-	-	-	-
Enicospilus	sakaguchii	(Matsumura & Uchida, 1926)	7	1	0	Japan	Ryûkyûs	Amami-ôshima	Kagoshima	Mt. Yuidake	-	-	10.VIII.2004	H. Makihara	MsT	KPMNH	-	-	-	-
Enicospilus	sakaguchii	(Matsumura & Uchida, 1926)	1	0	0	Japan	Ryûkyûs	Amami-ôshima	Kagoshima	Mt. Yuidake	-	-	14.V.1983	S. Yoshimatsu &. S. Nomura	LT	NIAES	-	-	-	-
Enicospilus	sakaguchii	(Matsumura & Uchida, 1926)	1	0	0	Japan	Ryûkyûs	Okinawa-hontô	Okinawa	Ishikawa-rindô, Nakadomari, Onna Vil., Kunigami County	-	-	27.XI.2015	H. Yoshitake	LT	NIAES	-	SEN171	LC493209	-
Enicospilus	sakaguchii	(Matsumura & Uchida, 1926)	0	1	0	Japan	Ryûkyûs	Okinawa-hontô	Okinawa	Yona, Kunigami Vil., Kunigami County	-	-	5-8.IV.1979	K. Ohara	MsT	NIAES	-	-	-	-
Enicospilus	sakaguchii	(Matsumura & Uchida, 1926)	0	1	0	Japan	Ryûkyûs	Okinawa-hontô	Okinawa	-	-	-	-	S. Sakaguchi	-	SEHU	-	-	-	HT of Henicospilus sakaguchii Matsumura & Uchida, 1926
Enicospilus	sakaguchii	(Matsumura & Uchida, 1926)	1	0	0	Japan	Ryûkyûs	Ishigaki-jima	Okinawa	-	-	-	5.VIII.1980	H. Satomi	LT	NIAES	-	-	-	-
Enicospilus	sakaguchii	(Matsumura & Uchida, 1926)	1	0	0	Japan	Ryûkyûs	Ishigaki-jima	Okinawa	-	-	-	6.VIII.1980	H. Satomi	LT	NIAES	-	-	-	-
Enicospilus	sakaguchii	(Matsumura & Uchida, 1926)	1	0	0	Taiwan	-	Taiwan	-	Sunmoon Lake	-	-	24-28.IV.1969	-	MsT	NHMUK	-	-	-	-
Enicospilus	sakaguchii	(Matsumura & Uchida, 1926)	2	2	0	Taiwan	-	Taiwan	-	Kuanhsi	-	-	10.X.1968	-	MsT	TARI	-	-	-	-
Enicospilus	sakaguchii	(Matsumura & Uchida, 1926)	1	0	0	Taiwan	-	Taiwan	-	Sunmoon Lake	-	-	1-5.V.1969	-	MsT	TARI	-	-	-	-
Enicospilus	sakaguchii	(Matsumura & Uchida, 1926)	2	0	0	Taiwan	-	Taiwan	-	Sunmoon Lake	-	-	1.IX.1969	-	MsT	TARI	-	-	-	-
Enicospilus	sakaguchii	(Matsumura & Uchida, 1926)	3	1	0	Taiwan	-	Taiwan	-	Kuanhsi	-	-	12-18.XI.1968	-	MsT	TARI	-	-	-	-
Enicospilus	sakaguchii	(Matsumura & Uchida, 1926)	1	1	0	Taiwan	-	Taiwan	-	Kuanhsi	-	-	19.VIII.1968	-	MsT	TARI	-	-	-	-
Enicospilus	sakaguchii	(Matsumura & Uchida, 1926)	0	1	1	Taiwan	-	Taiwan	-	Kuanhsi	-	-	22.VIII.1968	-	MsT	TARI	-	-	-	-
Enicospilus	sakaguchii	(Matsumura & Uchida, 1926)	0	0	1	Taiwan	-	Taiwan	-	Sunmoon Lake	-	-	22-29.IX.1970	-	MsT	TARI	-	-	-	-
Enicospilus	sakaguchii	(Matsumura & Uchida, 1926)	4	1	1	Taiwan	-	Taiwan	-	Kuanhsi	-	-	29.VIII.1968	-	MsT	TARI	-	-	-	-
Enicospilus	sakaguchii	(Matsumura & Uchida, 1926)	1	0	0	Taiwan	-	Taiwan	-	Kuanhsi	-	-	21.X.1968	-	MsT	TARI	-	-	-	-
Enicospilus	sakaguchii	(Matsumura & Uchida, 1926)	11	1	3	Taiwan	-	Taiwan	-	Kuanhsi	-	-	IX.1968	-	MsT	TARI	-	-	-	-
Enicospilus	sakaguchii	(Matsumura & Uchida, 1926)	1	1	0	Taiwan	-	Taiwan	-	Sunmoon Lake	-	-	18-24.VIII.1970	-	MsT	TARI	-	-	-	-
Enicospilus	sakaguchii	(Matsumura & Uchida, 1926)	0	2	1	Taiwan	-	Taiwan	-	Kuanhsi	-	-	16.VIII.1968	-	MsT	TARI	-	-	-	-
Enicospilus	sakaguchii	(Matsumura & Uchida, 1926)	1	0	0	Taiwan	-	Taiwan	-	Wufeng, Taichung	-	-	10-15.XI.1979	K. C. Chou	-	TARI	-	-	-	-
Enicospilus	sakaguchii	(Matsumura & Uchida, 1926)	2	0	1	Taiwan	-	Taiwan	-	Sunmoon Lake	-	-	24-28.IV.1969	-	MsT	TARI	-	-	-	-
Enicospilus	sakaguchii	(Matsumura & Uchida, 1926)	0	2	0	Taiwan	-	Taiwan	-	Kuanhsi	-	-	27.X.1968	-	MsT	TARI	-	-	-	-
Enicospilus	sakaguchii	(Matsumura & Uchida, 1926)	1	0	0	Taiwan	-	Taiwan	-	Sunmoon Lake	-	-	1.VII.1969	-	MsT	TARI	-	-	-	-
Enicospilus	sakaguchii	(Matsumura & Uchida, 1926)	1	0	0	Taiwan	-	Taiwan	-	Sunmoon Lake	-	-	11.XI.1968	-	MsT	TARI	-	-	-	-
Enicospilus	sakaguchii	(Matsumura & Uchida, 1926)	0	1	0	Taiwan	-	Taiwan	-	Kuanhsi	-	-	5-11.XI.1968	-	MsT	TARI	-	-	-	-
Enicospilus	sakaguchii	(Matsumura & Uchida, 1926)	1	0	0	Taiwan	-	Taiwan	-	Tsaoshan	-	-	9.XI.1961	S. C. Chiu	-	TARI	-	-	-	-
Enicospilus	sakaguchii	(Matsumura & Uchida, 1926)	1	0	1	Taiwan	-	Taiwan	-	Sunmoon Lake	-	-	7-13.1969	-	MsT	TARI	-	-	-	-
Enicospilus	sakaguchii	(Matsumura & Uchida, 1926)	0	0	1	Taiwan	-	Taiwan	-	Kuanhsi	-	-	4.XI.1968	-	MsT	TARI	-	-	-	-
Enicospilus	sakaguchii	(Matsumura & Uchida, 1926)	0	0	1	Taiwan	-	Taiwan	-	Sunmoon Lake	-	-	20.X.1968	-	MsT	TARI	-	-	-	-
Enicospilus	sakaguchii	(Matsumura & Uchida, 1926)	0	1	1	Taiwan	-	Taiwan	-	Kuanhsi	-	-	22-28.II.1969	-	MsT	TARI	-	-	-	-
Enicospilus	sakaguchii	(Matsumura & Uchida, 1926)	0	0	2	Taiwan	-	Taiwan	-	Kuanhsi	-	-	31.X.1968	-	MsT	TARI	-	-	-	-
Enicospilus	sakaguchii	(Matsumura & Uchida, 1926)	0	0	1	Taiwan	-	Taiwan	-	Kuandouchi	-	-	1-5.X.1970	-	-	TARI	-	-	-	-
Enicospilus	sakaguchii	(Matsumura & Uchida, 1926)	1	0	0	Taiwan	-	Taiwan	-	Kuandouchi	-	-	13-19.VII.1971	-	MsT	TARI	-	-	-	-
Enicospilus	sakaguchii	(Matsumura & Uchida, 1926)	1	0	0	Taiwan	-	Taiwan	-	Kuanhsi	-	-	11-17.VIII.1970	-	MsT	TARI	-	-	-	-
Enicospilus	sakaguchii	(Matsumura & Uchida, 1926)	1	0	0	Taiwan	-	Taiwan	-	Kuanhsi	-	-	6-12.V.1969	-	MsT	TARI	-	-	-	-
Enicospilus	sakaguchii	(Matsumura & Uchida, 1926)	1	0	0	Taiwan	-	Taiwan	-	Kuandouchi	-	-	1-31.XI.1972	-	MsT	TARI	-	-	-	-
Enicospilus	sakaguchii	(Matsumura & Uchida, 1926)	0	0	2	Taiwan	-	Taiwan	-	Kuandouchi	-	-	1-31.XII.1973	-	MsT	TARI	-	-	-	-
Enicospilus	sakaguchii	(Matsumura & Uchida, 1926)	1	0	0	Taiwan	-	Taiwan	-	Kuandouchi	-	-	29.VI-8.VIII.1971	-	MsT	TARI	-	-	-	-
Enicospilus	sakaguchii	(Matsumura & Uchida, 1926)	1	0	0	Taiwan	-	Taiwan	-	Kuandouchi	-	-	1-31.X.1972	-	MsT	TARI	-	-	-	-
Enicospilus	sakaguchii	(Matsumura & Uchida, 1926)	4	2	1	Taiwan	-	Taiwan	-	Karen	-	-	1-10.X.1972	-	MsT	TARI	-	-	-	-
Enicospilus	sakaguchii	(Matsumura & Uchida, 1926)	1	0	0	Taiwan	-	Taiwan	-	Karen	-	-	12-19.XI.1972	-	MsT	TARI	-	-	-	-
Enicospilus	sakaguchii	(Matsumura & Uchida, 1926)	1	0	0	Taiwan	-	Taiwan	-	Taitung	-	-	9-13.VI.1971	-	MsT	TARI	-	-	-	-
Enicospilus	sakaguchii	(Matsumura & Uchida, 1926)	1	0	0	Taiwan	-	Taiwan	-	Kuanhsi	-	-	29.VII-4.VIII.1969	-	MsT	TARI	-	-	-	-
Enicospilus	sakaguchii	(Matsumura & Uchida, 1926)	1	0	0	Taiwan	-	Taiwan	-	Lienhuachih, Nantou County	650	-	IX.1984	K.S. Lin & K.C. Chou	MsT	TARI	-	-	-	-
Enicospilus	sakaguchii	(Matsumura & Uchida, 1926)	1	0	0	Taiwan	-	Taiwan	-	Lienhuachih, Nantou County	650	-	VIII.1984	K.S. Lin & K.C. Chou	MsT	TARI	-	-	-	-
		Total	94	29	18	141
Enicospilus	sauteri	(Enderlein, 1921)	0	1	0	Taiwan	-	Taiwan	-	Datong Vil., Ren’ai Township, Nantou County	980	24°1’42.61”N,121°7’57.39”E	5-6.X.2016	S. Shimizu & K. Sakagami	LT	MNHA	-	SEN139	LC493210	-
Enicospilus	sauteri	(Enderlein, 1921)	0	1	0	Taiwan	-	Taiwan	-	Kappanzan [=Jiaoban Mt.]	-	-	18.V.1930	J. Sonan	-	TARI	-	-	-	AT of Enicospilus molopos Chiu, 1954
Enicospilus	sauteri	(Enderlein, 1921)	1	0	0	Taiwan	-	Taiwan	-	Rengechi	-	-	9.X.1935	S. Issiki	-	TARI	-	-	-	HT of Enicospilus molopos Chiu, 1954
Enicospilus	sauteri	(Enderlein, 1921)	1	0	0	Taiwan	-	Taiwan	-	Suisha	-	-	1.VI.1934	L. Gressitt	-	NHMUK	-	-	-	-
Enicospilus	sauteri	(Enderlein, 1921)	0	1	0	Laos	-	-	-	20 km from Ban Ban, Xieng Khouang	1500	19˚45’N,103˚37’E	5.V.2011	T. Mita	-	EUM	-	-	-	-
Enicospilus	sauteri	(Enderlein, 1921)	1	0	0	Laos	-	-	-	Phou Samsoum, Xieng Khouang	2039	19˚8’14”N103˚47’11”E	27.V.2013	S. Yoshimatsu & D. Watabiki	LT	EUM	-	-	-	-
Enicospilus	sauteri	(Enderlein, 1921)	2	0	0	Laos	-	-	-	Phou Samsoum, Xieng Khouang	2064	19˚8’44”N103˚47’14”E	28.V.2013	S. Yoshimatsu & D. Watabiki	LT	EUM	-	-	-	-
Enicospilus	sauteri	(Enderlein, 1921)	1	0	0	Laos	-	-	-	Phou Samsoum, Xieng Khouang	2064	19˚8’44”N103˚47’14”E	28.V.2013	T. Mita	LT	EUM	-	-	-	-
		Total	6	3	0	9
Enicospilus	sharkeyi	Shimizu sp. nov.	1	0	0	Japan	Hokkaidô	Hokkaidô	Hokkaidô	Hitsujigaoka, Sapporo	-	4300`N14124`E	18-25.VIII.2008	K. Konishi	MsT	EUM	-	SEN33	LC486392	PT
Enicospilus	sharkeyi	Shimizu sp. nov.	2	0	0	Japan	Hokkaidô	Hokkaidô	Hokkaidô	Hitsujigaoka, Sapporo	-	4300`N14124`E	14-21.VII.2008	K. Konishi	MsT	EUM	-	-	-	PT
Enicospilus	sharkeyi	Shimizu sp. nov.	1	0	0	Japan	Hokuriku	Honshû	Toyama	Kamegai, Toyama City	330	-	28.VII-4.VIII.2009	M. Watanabe	MsT	KPMNH	-	-	-	PT
Enicospilus	sharkeyi	Shimizu sp. nov.	1	0	0	Japan	Hokuriku	Honshû	Toyama	Kamegai, Toyama City	330	-	25.VIII-1.IX.2009	M. Watanabe	MsT	KPMNH	-	-	-	PT
Enicospilus	sharkeyi	Shimizu sp. nov.	0	2	0	Japan	Kantô-Kôshin	Honshû	Tochigi	Kiyotaki, Nikko City	-	-	8.VII.1977	-	LT	NIAES	-	-	-	PT
Enicospilus	sharkeyi	Shimizu sp. nov.	0	1	0	Japan	Kantô-Kôshin	Honshû	Gunma	Shirane-onsen, Katashina Vil.	-	-	12.VII.1991	M. Yoshida	LT	NIAES	-	-	-	PT
Enicospilus	sharkeyi	Shimizu sp. nov.	1	0	0	Japan	Tôkai	Honshû	Mie	Mt. Fujiwaradake	-	-	3.IX.1996	A. Kawazoe	-	KPMNH	-	-	-	PT
Enicospilus	sharkeyi	Shimizu sp. nov.	1	0	0	Japan	Kinki	Honshû	Kyôto	Takaosan	-	-	1.X.1958	-	-	MNHA	SMCM	-	-	PT
Enicospilus	sharkeyi	Shimizu sp. nov.	1	0	0	Japan	Kinki	Honshû	Wakayama	Kogagawa	-	-	20.IX.1957	S. Momoi	-	MNHA	SMCM	-	-	PT
Enicospilus	sharkeyi	Shimizu sp. nov.	1	0	0	Japan	Shikoku	Shikoku	Tokushima	Mt. Tsurugi-yama, Higashiiyasugeoi, Miyoshi City	1250	33˚51`50.8”N134˚04`42.4”E	22.VIII.2015	Y. Kitayama	LT	MNHA	-	SEN145	LC486393	HT
Enicospilus	sharkeyi	Shimizu sp. nov.	0	1	0	Japan	Shikoku	Shikoku	Kôchi	Teragawa, Hongawa	-	-	25.VII.1991	I. Yamashita	-	NIAES	-	-	-	PT
Enicospilus	sharkeyi	Shimizu sp. nov.	1	0	0	Japan	Kyûshû	Kyûshû	Fukuoka	Mt. Hiko	700	-	10-20.VII.1989	K. Takeno & M. Sharkey	-	EMUS	-	-	-	PT
Enicospilus	sharkeyi	Shimizu sp. nov.	1	0	0	Japan	Kyûshû	Kyûshû	Fukuoka	Mt. Hiko	700	-	18-25.IX.1989	K. Takeno & M. Sharkey	-	EMUS	-	-	-	PT
Enicospilus	sharkeyi	Shimizu sp. nov.	1	0	0	Japan	Kyûshû	Kyûshû	Fukuoka	Mt. Hiko	700	-	11-18.IX.1989	K. Takeno & M. Sharkey	-	EMUS	-	-	-	PT
Enicospilus	sharkeyi	Shimizu sp. nov.	0	1	0	Japan	Kyûshû	Kyûshû	Fukuoka	Mt. Hiko	700	-	9.VI.1989	K. Takeno & M. Sharkey	-	EMUS	-	-	-	PT
Enicospilus	sharkeyi	Shimizu sp. nov.	0	1	0	Japan	Kyûshû	Kyûshû	Fukuoka	Mt. Hiko	700	-	29.V-9.VI.1989	K. Takeno & M. Sharkey	-	EMUS	-	-	-	PT
Enicospilus	sharkeyi	Shimizu sp. nov.	0	2	0	Japan	Kyûshû	Kyûshû	Fukuoka	Mt. Hiko	700	-	29.VI-10.VII.1989	K. Takeno & M. Sharkey	-	EMUS	-	-	-	PT
Enicospilus	sharkeyi	Shimizu sp. nov.	2	1	0	Japan	Kyûshû	Kyûshû	Ōita	Yufuin	-	-	4.VII.1981	S. Yoshimatsu	-	NIAES	-	-	-	PT
Enicospilus	sharkeyi	Shimizu sp. nov.	1	0	0	Japan	Kyûshû	Kyûshû	Ōita	Hacchobaru, Mts. Kuju	-	-	14.VII.1984	S. Yoshimatsu	LT	NIAES	-	-	-	PT
Enicospilus	sharkeyi	Shimizu sp. nov.	0	1	0	Japan	Kyûshû	Kyûshû	Kagoshima	Yunoo, Kirishima	-	-	3.VII.1958	H. Maebara	-	MNHA	SMCM	-	-	PT
		Total	15	10	0	25
Enicospilus	shikokuensis	(Uchida, 1928)	0	1	0	Japan	Hokkaidô	Hokkaidô	Hokkaidô	Apoi	-	-	22.VI.1959	T. Kumata	-	MNHA	SMCM	-	-	-
Enicospilus	shikokuensis	(Uchida, 1928)	1	0	0	Japan	Hokkaidô	Hokkaidô	Hokkaidô	Maruyama, Sapporo	-	-	7.VII.1955	S. Takagi	-	MNHA	SMCM	-	-	-
Enicospilus	shikokuensis	(Uchida, 1928)	1	0	0	Japan	Hokuriku	Honshû	Niigata	Urase, Nagaoka City	35	37°27`48”N,138°54`23”N	14-26.V.2015	R., Y. & S. Shimizu	MsT	EMUS	-	SEN42	LC492901	-
Enicospilus	shikokuensis	(Uchida, 1928)	0	1	0	Japan	Kantô-Kôshin	Honshû	Saitama	Ohtaki	-	-	6.VII.1985	T. Nambu	-	NIAES	TNC	-	-	-
Enicospilus	shikokuensis	(Uchida, 1928)	0	1	0	Japan	Kantô-Kôshin	Honshû	Saitama	Koshinone, Ogano	-	-	13.VI.1993	T. Nambu	-	NIAES	TNC	-	-	-
Enicospilus	shikokuensis	(Uchida, 1928)	0	1	0	Japan	Kantô-Kôshin	Honshû	Saitama	Aoyama, Ogawa	-	-	25.V.1993	T. Nambu	-	NIAES	TNC	-	-	-
Enicospilus	shikokuensis	(Uchida, 1928)	0	1	0	Japan	Kantô-Kôshin	Honshû	Saitama	Yorii	-	-	26.V.1985	T. Nambu	-	NIAES	TNC	-	-	-
Enicospilus	shikokuensis	(Uchida, 1928)	0	2	0	Japan	Kantô-Kôshin	Honshû	Tôkyô	Ōme City	-	-	24.V.1988	S. Saito	-	NIAES	-	-	-	-
Enicospilus	shikokuensis	(Uchida, 1928)	0	1	0	Japan	Kantô-Kôshin	Honshû	Tôkyô	Mt. Takao	-	-	26.V.1963	J. Minamikawa	-	NIAES	JMC	-	-	-
Enicospilus	shikokuensis	(Uchida, 1928)	0	1	0	Japan	Kantô-Kôshin	Honshû	Tôkyô	Fuchu	-	-	16.V.1947	T. Ichinose	-	NIAES	TIC	-	-	-
Enicospilus	shikokuensis	(Uchida, 1928)	0	1	0	Japan	Kantô-Kôshin	Honshû	Tôkyô	-	-	-	11.V.1930	-	-	NIAES	TIC	-	-	-
Enicospilus	shikokuensis	(Uchida, 1928)	2	0	0	Japan	Kantô-Kôshin	Mikura-jima	Tôkyô	-	-	-	14.V.1969	S. Katsuya & H. Yusa	-	NIAES	SKC	-	-	-
Enicospilus	shikokuensis	(Uchida, 1928)	0	1	0	Japan	Kantô-Kôshin	Honshû	Tôkyô	Shinmachi, Ōme City	-	-	14.V.1992	H. Takahashi	-	NIAES	-	-	-	-
Enicospilus	shikokuensis	(Uchida, 1928)	0	1	0	Japan	Kantô-Kôshin	Honshû	Tôkyô	Shinmachi, Ōme City	-	-	15.V.1992	H. Takahashi	-	NIAES	-	-	-	-
Enicospilus	shikokuensis	(Uchida, 1928)	1	0	0	Japan	Kantô-Kôshin	Honshû	Tôkyô	Mt. Takao	-	-	8.VI.1969	J. Minamikawa	-	NIAES	-	-	-	-
Enicospilus	shikokuensis	(Uchida, 1928)	0	1	0	Japan	Kantô-Kôshin	Honshû	Kanagawa	Mt. Kôbô, Hadano City	-	-	14.V.2007	K. Watanabe	-	KPMNH	-	-	-	-
Enicospilus	shikokuensis	(Uchida, 1928)	1	0	0	Japan	Kantô-Kôshin	Honshû	Kanagawa	Tochitani-rindô, Fujino	210-320	35°38`N,139°9`E	8.VI.2008	K. Watanabe	-	KPMNH	-	-	-	-
Enicospilus	shikokuensis	(Uchida, 1928)	0	1	0	Japan	Kantô-Kôshin	Honshû	Kanagawa	Mt. Miura-fuji to Mt. Takeyama, Yokosuka City	-	-	5.V.2007	K. Watanabe	-	KPMNH	-	-	-	-
Enicospilus	shikokuensis	(Uchida, 1928)	0	2	0	Japan	Kantô-Kôshin	Honshû	Kanagawa	Mt. Miura-fuji to Mt. Takeyama, Yokosuka City	-	-	16.V.2010	K. Watanabe	-	KPMNH	-	-	-	-
Enicospilus	shikokuensis	(Uchida, 1928)	0	2	0	Japan	Kantô-Kôshin	Honshû	Kanagawa	Mt. Miura-fuji to Mt. Takeyama, Yokosuka City	-	-	4.V.2013	K. Watanabe	-	KPMNH	-	-	-	-
Enicospilus	shikokuensis	(Uchida, 1928)	0	1	0	Japan	Kantô-Kôshin	Honshû	Kanagawa	Mt. Kôbô, Hadano City	40-211	35°22`N,139°14`E	11.V.2014	K. Watanabe	-	KPMNH	-	-	-	-
Enicospilus	shikokuensis	(Uchida, 1928)	0	2	0	Japan	Kantô-Kôshin	Honshû	Kanagawa	Imaizumi to Hirasawa, Hadano City	140-216	35°21`N,139°12`E	25.V.2015	K. Watanabe	-	KPMNH	-	-	-	-
Enicospilus	shikokuensis	(Uchida, 1928)	0	1	0	Japan	Kantô-Kôshin	Honshû	Kanagawa	Mt. Kôbô, Hadano City	40-211	35°22`N,139°14`E	1.V.2016	K. Watanabe & H. Utsugi	-	KPMNH	-	-	-	-
Enicospilus	shikokuensis	(Uchida, 1928)	1	0	0	Japan	Kantô-Kôshin	Honshû	Kanagawa	Mt. Kôbô, Hadano City	40-211	35°22`N,139°14`E	17.V.2015	K. Watanabe	-	KPMNH	-	-	-	-
Enicospilus	shikokuensis	(Uchida, 1928)	1	0	0	Japan	Kantô-Kôshin	Honshû	Kanagawa	Mt. Kôbô, Hadano City	40-211	35°22`N,139°14`E	3.V.2014	K. Watanabe	-	KPMNH	-	-	-	-
Enicospilus	shikokuensis	(Uchida, 1928)	0	1	0	Japan	Kantô-Kôshin	Honshû	Kanagawa	Shirosawa-rindô to Sarusawa-rindô, Hayakawa, Odawara City	320-720	35°12`N,139°5`E	-	K. Watanabe	-	KPMNH	-	-	-	-
Enicospilus	shikokuensis	(Uchida, 1928)	0	1	0	Japan	Kantô-Kôshin	Honshû	Kanagawa	Sarushima, Yokosuka City	-	-	13.V.2001	Y. Suzuki	-	KPMNH	-	KPM-NK5002091	-	-
Enicospilus	shikokuensis	(Uchida, 1928)	1	0	0	Japan	Kantô-Kôshin	Honshû	Kanagawa	Iriya, Zama	-	-	20.V.2001	M. Yamamoto	-	KPMNH	-	-	-	-
Enicospilus	shikokuensis	(Uchida, 1928)	1	0	0	Japan	Kantô-Kôshin	Honshû	Kanagawa	Mt. Kôbô, Hadano City	-	-	15.V.2006	H. Nagase	-	KPMNH	-	-	-	-
Enicospilus	shikokuensis	(Uchida, 1928)	0	1	0	Japan	Kantô-Kôshin	Honshû	Kanagawa	Mikuni-tôge, Yamakita	110	-	24.VI.2006	H. Nagase	-	KPMNH	-	-	-	-
Enicospilus	shikokuensis	(Uchida, 1928)	1	0	0	Japan	Kantô-Kôshin	Honshû	Kanagawa	Jinmuji	-	-	22.V.1938	M. Higashino	-	NIAES	SKC	-	-	-
Enicospilus	shikokuensis	(Uchida, 1928)	0	1	0	Japan	Tôkai	Honshû	Shizuoka	Kasuisai, Fukuroi	-	-	27.V.1957	J. Minamikawa	-	NIAES	JMC	-	-	-
Enicospilus	shikokuensis	(Uchida, 1928)	1	0	0	Japan	Tôkai	Honshû	Shizuoka	Mt. Iwamuro, E. Izu	-	-	25.V.1968	T. Maenami	-	NIAES	-	-	-	-
Enicospilus	shikokuensis	(Uchida, 1928)	0	1	0	Japan	Kinki	Honshû	Hyôgo	Kobe Univ., Kobe City	110	34°43`27N,135°13`58`E	29.IV.2015	M. Ito	LT	KPMNH	-	SEN41	LC492900	-
Enicospilus	shikokuensis	(Uchida, 1928)	0	2	0	Japan	Kinki	Honshû	Hyôgo	Mt. Futatabi-san, Kobe City	-	-	28.V.1990	N. Sugiura	-	MNHA	-	-	-	-
Enicospilus	shikokuensis	(Uchida, 1928)	1	1	0	Japan	Kinki	Honshû	Hyôgo	Takedao-onsen, Takedao, Takarazuka City	-	-	6.VI.1993	T. Morita	-	MNHA	-	-	-	-
Enicospilus	shikokuensis	(Uchida, 1928)	0	4	0	Japan	Kinki	Awajishima	Hyôgo	Esaki Lighthouse, Hokudan Town, Tsuna County	-	-	13.V.1990	K. Nii	-	MNHA	-	-	-	-
Enicospilus	shikokuensis	(Uchida, 1928)	0	1	0	Japan	Kinki	Awajishima	Hyôgo	Esaki Lighthouse, Hokudan Town, Tsuna County	-	-	13.V.1990	S. Suzuki	-	MNHA	-	-	-	-
Enicospilus	shikokuensis	(Uchida, 1928)	1	0	0	Japan	Kinki	Honshû	Hyôgo	Tonbisawa, Yamasaki Town, Shisô City	400	35°06`N,134°30`E	26.VI.1994	Y. Higashino	-	MNHA	-	-	-	-
Enicospilus	shikokuensis	(Uchida, 1928)	0	1	0	Japan	Kinki	Honshû	Hyôgo	Kumabe, Yumesaki Town, Shikama County	280	35°04`E,134°41`N	29.V.1994	T. Morita	-	MNHA	-	-	-	-
Enicospilus	shikokuensis	(Uchida, 1928)	0	1	0	Japan	Chûgoku	Okino-shima	Shimane	Goka, Dôgo, Oki Isis.	-	-	29-30.V.1967	T. Maenami	-	NIAES	-	-	-	-
Enicospilus	shikokuensis	(Uchida, 1928)	1	0	0	Japan	Chûgoku	Honshû	Okayama	Kanba	-	-	8.VI.1947	J. Minamikawa	-	NIAES	JMC	-	-	-
Enicospilus	shikokuensis	(Uchida, 1928)	1	0	0	Japan	Chûgoku	Honshû	Hiroshima	Hattabara Dam	-	-	16.V.2006	S. Nakamura	LT	HMNH	-	-	-	-
Enicospilus	shikokuensis	(Uchida, 1928)	0	2	0	Japan	Chûgoku	Honshû	Hiroshima	Ashidagawa	-	-	30.IV.2004	S. Nakamura	LT	HMNH	-	-	-	-
Enicospilus	shikokuensis	(Uchida, 1928)	0	1	0	Japan	Chûgoku	Honshû	Hiroshima	Ashidagawa	-	-	V.2004	S. Nakamura	-	HMNH	-	-	-	-
Enicospilus	shikokuensis	(Uchida, 1928)	0	1	0	Japan	Chûgoku	Honshû	Hiroshima	Hattabara Dam	-	-	18.V.2006	S. Nakamura	-	HMNH	-	-	-	-
Enicospilus	shikokuensis	(Uchida, 1928)	1	0	0	Japan	Chûgoku	Honshû	Hiroshima	Honmura	-	-	2.VI.2000	B. Maeto	-	HMNH	-	-	-	-
Enicospilus	shikokuensis	(Uchida, 1928)	1	0	1	Japan	Chûgoku	Honshû	Hiroshima	Ashidagawa	-	-	14.V.1992	S. Nakamura	-	HMNH	-	-	-	-
Enicospilus	shikokuensis	(Uchida, 1928)	1	0	0	Japan	Chûgoku	Honshû	Hiroshima	Kamagari	-	-	30.V.1993	S. Nakamura	-	HMNH	-	-	-	-
Enicospilus	shikokuensis	(Uchida, 1928)	1	0	0	Japan	Chûgoku	Honshû	Hiroshima	Kamagari	-	-	29.V.1993	S. Nakamura	-	HMNH	-	-	-	-
Enicospilus	shikokuensis	(Uchida, 1928)	0	0	1	Japan	Chûgoku	Honshû	Hiroshima	Yasaka Dam	-	-	20.V.2005	S. Nakamura	-	HMNH	-	-	-	-
Enicospilus	shikokuensis	(Uchida, 1928)	1	0	0	Japan	Chûgoku	Honshû	Hiroshima	-	-	-	14.V.1954	F. Gami	-	MNHA	SMCM	-	-	-
Enicospilus	shikokuensis	(Uchida, 1928)	0	1	0	Japan	Shikoku	Shikoku	Tokushima	Mt. Tsurugi	-	-	19.VI.1981	S. Naomi	-	NIAES	-	-	-	-
Enicospilus	shikokuensis	(Uchida, 1928)	1	0	0	Japan	Shikoku	Shikoku	Ehime	-	-	-	9.V.1924	Tsushima	-	SEHU	-	-	-	LCT of Henicospilus combustus var. shikokuensis Uchida, 1928
Enicospilus	shikokuensis	(Uchida, 1928)	1	0	0	Japan	Shikoku	Shikoku	Ehime	Hontani, Mt. Odamiyama	-	-	28.VII.1994	E. Yamamoto	LT	NIAES	-	-	-	-
Enicospilus	shikokuensis	(Uchida, 1928)	1	0	0	Japan	Shikoku	Shikoku	Ehime	Odamiyamakeikoku, Mts. Odamiyama	-	-	25.VI.1995	E. Yamamoto	LT	NIAES	-	-	-	-
Enicospilus	shikokuensis	(Uchida, 1928)	1	0	0	Japan	Shikoku	Shikoku	Ehime	Mt. Mizunashiyama, Mts. Odamiyama	-	-	26.VI.1995	E. Yamamoto	LT	NIAES	-	-	-	-
Enicospilus	shikokuensis	(Uchida, 1928)	1	0	0	Japan	Shikoku	Shikoku	Ehime	Odamiyama	-	-	20.V.1991	E. Yamamoto	-	NIAES	-	-	-	-
Enicospilus	shikokuensis	(Uchida, 1928)	1	0	0	Japan	Shikoku	Shikoku	Kôchi	Teragawa, Hongawa	-	-	22.VI.1990	I. Yamashita	LT	NIAES	-	-	-	-
Enicospilus	shikokuensis	(Uchida, 1928)	0	1	0	Japan	Kyûshû	Kyûshû	Nagasaki	Mt. Iwaya, Nagasaki City	-	-	29.V.1981	T. Yasunaga	-	NIAES	-	-	-	-
Enicospilus	shikokuensis	(Uchida, 1928)	1	0	0	Japan	Kyûshû	Kyûshû	Nagasaki	Nameshi, Nagasaki City	-	-	8.V.1986	T. Yasunaga	-	NIAES	-	-	-	-
Enicospilus	shikokuensis	(Uchida, 1928)	0	1	0	Japan	Kyûshû	Kyûshû	Kumamoto	Shiiya-tôge	1400	-	15.VI.1985	K. Konishi et al.	LT	NIAES	-	-	-	-
Enicospilus	shikokuensis	(Uchida, 1928)	0	1	0	Japan	Kyûshû	Kyûshû	Miyazaki	Mt. Takachihonomine, Kirishima	1574	-	21.V.1982	K. Konishi	-	NIAES	-	-	-	-
Enicospilus	shikokuensis	(Uchida, 1928)	1	0	0	Japan	Kyûshû	Yakushima	Kagoshima	Shirataniunsuikyô	680	-	13.V.1983	K. Konishi & I. Kanazawa	LT	NIAES	-	-	-	-
Enicospilus	shikokuensis	(Uchida, 1928)	2	0	0	Japan	Kyûshû	Yakushima	Kagoshima	-	-	-	14.V.1983	K. Konishi & I. Kanazawa	LT	NIAES	-	-	-	-
Enicospilus	shikokuensis	(Uchida, 1928)	1	0	0	Japan	Kyûshû	Yakushima	Kagoshima	Anbou-rindô	1200	-	12.V.1983	K. Konishi & I. Kanazawa	LT	NIAES	-	-	-	-
Enicospilus	shikokuensis	(Uchida, 1928)	1	0	0	Japan	Ryûkyûs	Okinoerabujima	Kagoshima	Ashikiyora, China, Ōshima County	200	-	24.IV.2016	K. Watanabe	-	KPMNH	-	KPM-NK 5006613	-	-
Enicospilus	shikokuensis	(Uchida, 1928)	2	9	0	Japan	Ryûkyûs	Okinawa-hontô	Okinawa	Mt. Terukubi, Kunigami Vil., Kunigami County	-	-	17.III.1986	Y. Nakata	LT	NIAES	-	-	-	-
Enicospilus	shikokuensis	(Uchida, 1928)	0	1	0	Korea	-	-	-	Suigen	-	-	24.IV.1930	K. Sato	-	TARI	-	-	-	HT of Enicospilus sigmatoides Chiu, 1954
Enicospilus	shikokuensis	(Uchida, 1928)	1	0	0	Korea	-	-	-	Suigen	-	-	IV-VI.1927	K. Sato	-	TARI	-	-	-	HT of Enicospilus seniculus Chiu, 1954
		Total	36	55	2	93
Enicospilus	shinkanus	(Uchida, 1928)	1	0	0	Japan	Hokkaidô	Hokkaidô	Hokkaidô	-	-	-	19.VIII.1957	-	-	MNHA	SMCM	-	-	-
Enicospilus	shinkanus	(Uchida, 1928)	1	0	0	Japan	Hokuriku	Honshû	Niigata	Urase, Nagaoka City	35	37°27`48”N,138°54`23“E	22.VIII-8.IX.2015	R., Y. & S. Shimizu	MsT	NSMT	-	SEN107	LC492927	-
Enicospilus	shinkanus	(Uchida, 1928)	2	0	0	Japan	Hokuriku	Honshû	Niigata	Urase, Nagaoka City	35	37°27`48”N,138°54`23“E	22.VIII-8.IX.2015	R., Y. & S. Shimizu	MsT	NIAES	-	-	-	-
Enicospilus	shinkanus	(Uchida, 1928)	1	0	0	Japan	Kantô-Kôshin	Izu-ôshima	Tôkyô	-	-	-	10.IX.1926	M. Yamanaka	-	SEHU	-	-	-	HT of Henicospilus yamanakai Uchida, 1930
Enicospilus	shinkanus	(Uchida, 1928)	1	0	0	Japan	Tôkai	Honshû	Shizuoka	Mt. Iwamuro, E. Izu	-	-	11.X.1966	T. Maenami	-	NIAES	-	-	-	-
Enicospilus	shinkanus	(Uchida, 1928)	1	0	0	Japan	Tôkai	Honshû	Shizuoka	Mt. Iwamuro, E. Izu	-	-	7.VII.1968	T. Maenami	-	NIAES	-	-	-	-
Enicospilus	shinkanus	(Uchida, 1928)	2	0	0	Japan	Chûgoku	Honshû	Hiroshima	Ōtagawa	-	-	2.X.2007	S. Nakamura	LT	HMNH	-	-	-	-
Enicospilus	shinkanus	(Uchida, 1928)	0	1	0	Japan	Chûgoku	Honshû	Hiroshima	Ōtagawa	-	-	5.X.2007	S. Nakamura	LT	HMNH	-	-	-	-
Enicospilus	shinkanus	(Uchida, 1928)	1	0	0	Japan	Kyûshû	Kyûshû	Kagoshima	Kurinodake-onsen, Mts. Kiriishima	-	-	20-21.VII.1983	N. Koda, K. Konishi, S. Yoshimatsu et al.	LT	NIAES	-	-	-	-
Enicospilus	shinkanus	(Uchida, 1928)	1	0	0	Japan	Kyûshû	Akuseki-jima	Kagoshima	-	-	-	12-19.VIII.1985	M. Kawana	-	NIAES	-	-	-	-
Enicospilus	shinkanus	(Uchida, 1928)	0	1	0	Japan	Ryûkyûs	Tokunoshima	Kagoshima	Mt, Yamatogusukuyama, Amagi, Ōshima County	-	-	27.V.2007	K. Watanabe	LT	NIAES	-	-	-	-
Enicospilus	shinkanus	(Uchida, 1928)	1	0	0	Japan	Ryûkyûs	Tokunoshima	Kagoshima	Itokina, Isen, Ōshima County	-	-	30.V.2007	K. Watanabe	-	KPMNH	-	-	-	-
Enicospilus	shinkanus	(Uchida, 1928)	1	0	0	Japan	Ryûkyûs	Tokunoshima	Kagoshima	Mt, Yamatogusukuyama, Amagi, Ōshima County	-	-	31.V.2007	T. Ban	LT	KPMNH	-	-	-	-
Enicospilus	shinkanus	(Uchida, 1928)	1	0	0	Japan	Ryûkyûs	Ishigaki-jima	Okinawa	Hirakubo	-	-	29.III.1978	Y. Shono	-	NIAES	-	-	-	-
Enicospilus	shinkanus	(Uchida, 1928)	1	0	0	Japan	Ryûkyûs	Okinawa-hontô	Okinawa	Nago City, Kunigami County	-	-	7.IV.1979	K. Ohara	-	SEHU	KUSIG	-	-	-
Enicospilus	shinkanus	(Uchida, 1928)	1	0	0	Japan	Ryûkyûs	Okinawa-hontô	Okinawa	Oura, Nago City, Kunigami County	-	-	5.VI.1990	M. Hayashi	LT	NIAES	-	-	-	-
Enicospilus	shinkanus	(Uchida, 1928)	0	1	0	Japan	Ryûkyûs	Ishigaki-jima	Okinawa	-	-	-	2.VIII.1980	H. Satomi	LT	NIAES	-	-	-	-
Enicospilus	shinkanus	(Uchida, 1928)	1	0	0	Japan	Ryûkyûs	Ishigaki-jima	Okinawa	Yonehara	-	-	25.X.2014	R. Okano	-	EUM	-	SEN106	-	-
Enicospilus	shinkanus	(Uchida, 1928)	1	0	0	Japan	Ryûkyûs	Ishigaki-jima	Okinawa	Kara-yama	-	-	14-18.III.1964	C. M. Yoshimoto & J. Harrell	MsT	MNHA	SMCM	-	-	-
Enicospilus	shinkanus	(Uchida, 1928)	1	0	0	Taiwan	-	Taiwan	-	Sugar Ex. St.	-	-	-	-	-	SEHU	-	-	-	HT of Henicosppilus shinkanus Uchida, 1928
Enicospilus	shinkanus	(Uchida, 1928)	0	1	0	Taiwan	-	Taiwan	-	Silo, Yunlin	-	-	XI.1960	K.S. Lin	LT	TARI	-	-	-	-
Enicospilus	shinkanus	(Uchida, 1928)	0	1	0	Taiwan	-	Taiwan	-	Pingtung	-	-	IV.1961	K.S. Lin	LT	TARI	-	-	-	-
Enicospilus	shinkanus	(Uchida, 1928)	1	0	0	Taiwan	-	Taiwan	-	Kotosho	-	-	III-IV.1932	S. Hirayama	-	TARI	-	-	-	HT of Enicospilus relictus Chiu, 1954
Enicospilus	shinkanus	(Uchida, 1928)	0	1	0	Chagos archipelago	-	Diego Garcia	-	De Moulin	-	-	20.IV.1971	A.M. Hutson	LT	NHMUK	-	-	-	-
Enicospilus	shinkanus	(Uchida, 1928)	0	3	1	Chagos archipelago	-	Diego Garcia	-	Camp Marcel	-	-	20.IV.1971	A.M. Hutson	LT	NHMUK	-	-	-	-
Enicospilus	shinkanus	(Uchida, 1928)	0	1	0	Chagos archipelago	-	Diego Garcia	-	De Moulin	-	-	28.IV.1971	A.M. Hutson	LT	NHMUK	-	-	-	-
Enicospilus	shinkanus	(Uchida, 1928)	0	2	0	Chagos archipelago	-	Diego Garcia	-	Minni Minni	-	-	14.V.1971	A.M. Hutson	LT	NHMUK	-	-	-	-
Enicospilus	shinkanus	(Uchida, 1928)	1	0	0	Chagos archipelago	-	Diego Garcia	-	De Moulin	-	-	27.IV.1971	A.M. Hutson	LT	NHMUK	-	-	-	-
Enicospilus	shinkanus	(Uchida, 1928)	0	1	0	Chagos archipelago	-	Diego Garcia	-	De Moulin	-	-	26.IV.1971	A.M. Hutson	LT	NHMUK	-	-	-	-
Enicospilus	shinkanus	(Uchida, 1928)	0	1	0	Chagos archipelago	-	Diego Garcia	-	Roche Point	-	-	30.IV.1971	A.M. Hutson	LT	NHMUK	-	-	-	-
Enicospilus	shinkanus	(Uchida, 1928)	0	0	1	Chagos archipelago	-	Diego Garcia	-	De Moulin	-	-	24.IV.1971	A.M. Hutson	LT	NHMUK	-	-	-	-
Enicospilus	shinkanus	(Uchida, 1928)	1	1	0	Chagos archipelago	-	Diego Garcia	-	Roche Point	-	-	1.V.1971	A.M. Hutson	LT	NHMUK	-	-	-	-
Enicospilus	shinkanus	(Uchida, 1928)	1	0	0	Solomon Islands	-	Rennell	-	Hutuna	-	-	26-28.XI.1953	J.D. Bradley	-	NHMUK	-	-	-	-
Enicospilus	shinkanus	(Uchida, 1928)	0	1	0	Solomon Islands	-	Rennell	-	Niupani	-	-	22.XI.1953	J.D. Bradley	-	NHMUK	-	-	-	-
Enicospilus	shinkanus	(Uchida, 1928)	1	0	0	Vanuatu	-	-	-	Santo, New Hebrides	-	-	VIII-IX.1929	L.E. Cheesman	-	NHMUK	-	Type 3b.1239	-	HT of Henicospilus pankumensis Cheesman, 1936
Enicospilus	shinkanus	(Uchida, 1928)	1	0	0	India	-	-	-	Andhra Pradesh, Patancheru	-	-	I.1980	Bhatnagar	LT	NHMUK	-	-	-	-
Enicospilus	shinkanus	(Uchida, 1928)	9	0	0	India	-	-	-	Andhra Pradesh, Patancheru	-	-	VIII.1980	Bhatnagar	LT	NHMUK	-	-	-	-
Enicospilus	shinkanus	(Uchida, 1928)	26	2	0	India	-	-	-	Andhra Pradesh, Patancheru	-	-	IX.1980	Bhatnagar	LT	NHMUK	-	-	-	-
Enicospilus	shinkanus	(Uchida, 1928)	4	3	0	India	-	-	-	Andhra Pradesh, Patancheru	-	-	X.1980	Bhatnagar	LT	NHMUK	-	-	-	-
		Total	64	21	2	87
Enicospilus	signativentris	(Tosquinet, 1903)	1	0	0	Japan	Kantô-Kôshin	Mikura-jima	Tôkyô	-	-	-	14.VI.2010	M. Takakuwa	-	KPMNH	-	-	-	-
Enicospilus	signativentris	(Tosquinet, 1903)	1	0	0	Japan	Kantô-Kôshin	Mikura-jima	Tôkyô	-	-	-	11.V.1969	S. Katsuya & H. Yusa	-	NIAES	-	-	-	-
Enicospilus	signativentris	(Tosquinet, 1903)	1	0	0	Japan	Kantô-Kôshin	Hachijô-jima	Tôkyô	Sueyoshi	-	-	9.IX.1988	H. Takahashi	-	NIAES	-	-	-	-
Enicospilus	signativentris	(Tosquinet, 1903)	1	0	0	Japan	Kantô-Kôshin	Hachijô-jima	Tôkyô	Konsawa	-	-	10.IX.1989	H. Takahashi	-	NIAES	-	-	-	-
Enicospilus	signativentris	(Tosquinet, 1903)	1	0	0	Japan	Kantô-Kôshin	Hachijô-jima	Tôkyô	-	-	-	19.VIII.1988	H. Takahashi	-	NIAES	-	-	-	-
Enicospilus	signativentris	(Tosquinet, 1903)	1	0	0	Japan	Kantô-Kôshin	Hachijô-jima	Tôkyô	-	-	-	21-23.VII.1989	K. Konishi	LT	NIAES	-	-	-	-
Enicospilus	signativentris	(Tosquinet, 1903)	1	0	0	Japan	Kantô-Kôshin	Hachijô-jima	Tôkyô	-	-	-	21-23.VII.1989	K. Konishi	-	NIAES	-	-	-	-
Enicospilus	signativentris	(Tosquinet, 1903)	1	0	0	Japan	Kantô-Kôshin	Honshû	Kanagawa	Mt. Kôbô, Hadano City	-	-	21.IX.2006	H. Katahira	-	KPMNH	-	-	-	-
Enicospilus	signativentris	(Tosquinet, 1903)	0	1	0	Japan	Kantô-Kôshin	Honshû	Kanagawa	Mt. Miura-fuji to Mt. Takeyama, Yokosuka City	60-160	35°13`2”N,139°39`42”E	13.VII.2008	K. Watanabe	-	KPMNH	-	-	-	-
Enicospilus	signativentris	(Tosquinet, 1903)	1	0	0	Japan	Kantô-Kôshin	Honshû	Kanagawa	Tokyo Unibersity of Agriculture, Atsugi City	40	35°43`20”N,139°34`61”E	19.III.2009	H. Katahira	-	KPMNH	-	-	-	-
Enicospilus	signativentris	(Tosquinet, 1903)	0	1	0	Japan	Kantô-Kôshin	Honshû	Kanagawa	Umahorihizennkyouikuenn, Yokosuka City	-	-	19.VII.2001	Y. Suzuki	-	KPMNH	-	KPM-NK5002087	-	-
Enicospilus	signativentris	(Tosquinet, 1903)	1	0	0	Japan	Kantô-Kôshin	Honshû	Kanagawa	Nnngoukouenn, Hayama City	-	-	10.IV.2002	Y. Suzuki	-	KPMNH	-	KPM-NK5002088	-	-
Enicospilus	signativentris	(Tosquinet, 1903)	0	1	0	Japan	Tôkai	Honshû	Shizuoka	Inatori, Higashiizu	60–140	34°46`43”N,139°2`16”E	13.X.2009	T. Muraki	-	KPMNH	-	-	-	-
Enicospilus	signativentris	(Tosquinet, 1903)	0	1	0	Japan	Tôkai	Honshû	Shizuoka	Inatori, Higashiizu	60-140	34°46`43”N,139°2`16”E	1.IX.2009	T. Muraki	-	KPMNH	-	-	-	-
Enicospilus	signativentris	(Tosquinet, 1903)	1	0	0	Japan	Tôkai	Honshû	Shizuoka	Kanaya	-	-	27.IX.1950	J. Minamikawa	-	NIAES	JMC	-	-	-
Enicospilus	signativentris	(Tosquinet, 1903)	1	1	0	Japan	Tôkai	Honshû	Shizuoka	Kanaya	-	-	22.VI.1950	J. Sonan	-	NIAES	JMC	-	-	-
Enicospilus	signativentris	(Tosquinet, 1903)	1	0	0	Japan	Tôkai	Honshû	Shizuoka	Kanaya	-	-	18.V.1953	J. Minamikawa	-	NIAES	JMC	-	-	-
Enicospilus	signativentris	(Tosquinet, 1903)	1	0	0	Japan	Tôkai	Honshû	Shizuoka	Kanaya	-	-	19.V.1951	J. Minamikawa	-	NIAES	JMC	-	-	-
Enicospilus	signativentris	(Tosquinet, 1903)	1	0	0	Japan	Tôkai	Honshû	Shizuoka	Kanaya	-	-	24.X.1951	J. Minamikawa	-	NIAES	JMC	-	-	-
Enicospilus	signativentris	(Tosquinet, 1903)	1	0	0	Japan	Tôkai	Honshû	Shizuoka	Kanaya	-	-	7.X.1950	J. Minamikawa	-	NIAES	JMC	-	-	-
Enicospilus	signativentris	(Tosquinet, 1903)	1	0	0	Japan	Tôkai	Honshû	Shizuoka	Kanaya	-	-	24.X.1951	J. Minamikawa	-	NIAES	JMC	-	-	-
Enicospilus	signativentris	(Tosquinet, 1903)	1	0	0	Japan	Tôkai	Honshû	Shizuoka	Kanaya	-	-	30.IX.1955	J. Minamikawa	-	NIAES	JMC	-	-	-
Enicospilus	signativentris	(Tosquinet, 1903)	1	0	0	Japan	Tôkai	Honshû	Shizuoka	Kanaya	-	-	6.V.1952	J. Minamikawa	-	NIAES	JMC	-	-	-
Enicospilus	signativentris	(Tosquinet, 1903)	1	0	0	Japan	Tôkai	Honshû	Shizuoka	Kanaya	-	-	30.IX.1955	J. Minamikawa	-	NIAES	JMC	-	-	-
Enicospilus	signativentris	(Tosquinet, 1903)	4	3	0	Japan	Tôkai	Honshû	Shizuoka	Mt. Iwamuro, E. Izu	-	-	11.X.1966	T. Maenami	-	NIAES	-	-	-	-
Enicospilus	signativentris	(Tosquinet, 1903)	0	2	0	Japan	Tôkai	Honshû	Shizuoka	Mt. Iwamuro, E. Izu	-	-	15.X.1966	T. Maenami	-	NIAES	-	-	-	-
Enicospilus	signativentris	(Tosquinet, 1903)	0	1	0	Japan	Tôkai	Honshû	Shizuoka	Mt. Iwamuro, E. Izu	-	-	22.X.1966	T. Maenami	-	NIAES	-	-	-	-
Enicospilus	signativentris	(Tosquinet, 1903)	0	1	0	Japan	Tôkai	Honshû	Shizuoka	Mt. Iwamuro, E. Izu	-	-	11.XI.1966	T. Maenami	-	NIAES	-	-	-	-
Enicospilus	signativentris	(Tosquinet, 1903)	1	0	0	Japan	Tôkai	Honshû	Shizuoka	Mt. Iwamuro, E. Izu	-	-	21.VI.1967	T. Maenami	-	NIAES	-	-	-	-
Enicospilus	signativentris	(Tosquinet, 1903)	1	0	0	Japan	Tôkai	Honshû	Shizuoka	Mt. Iwamuro, E. Izu	-	-	29.VI.1967	T. Maenami	-	NIAES	-	-	-	-
Enicospilus	signativentris	(Tosquinet, 1903)	1	0	0	Japan	Tôkai	Honshû	Shizuoka	Mt. Iwamuro, E. Izu	-	-	25.VII.1967	T. Maenami	-	NIAES	-	-	-	-
Enicospilus	signativentris	(Tosquinet, 1903)	1	0	0	Japan	Tôkai	Honshû	Shizuoka	Mt. Iwamuro, E. Izu	-	-	16.VIII.1967	T. Maenami	-	NIAES	-	-	-	-
Enicospilus	signativentris	(Tosquinet, 1903)	1	0	0	Japan	Tôkai	Honshû	Mie	Owase	-	-	3.XI.1958	S. Ishida	-	NIAES	-	-	-	-
Enicospilus	signativentris	(Tosquinet, 1903)	0	1	0	Japan	Kinki	Honshû	Ōsaka	Oyamada Town, Kawachinagano	-	-	27.IX.2016	H. Kodama	-	OMNH	-	SEN97	LC493204	-
Enicospilus	signativentris	(Tosquinet, 1903)	1	0	0	Japan	Kinki	Awajishima	Hyôgo	Esaki Lighthouse, Hokudan Town, Tsuna County	-	-	13.V.1990	K. Nii	-	MNHA	-	-	-	-
Enicospilus	signativentris	(Tosquinet, 1903)	1	0	0	Japan	Kinki	Honshû	Hyôgo	Sasayama	-	-	13.V.1954	K. Iwata	-	MNHA	SMCM	-	-	-
Enicospilus	signativentris	(Tosquinet, 1903)	0	1	0	Japan	Kinki	Honshû	Wakayama	Mt. Otasan	-	-	9.VI.1984	Y. Shono	-	NIAES	-	-	-	-
Enicospilus	signativentris	(Tosquinet, 1903)	1	0	0	Japan	Kinki	Honshû	Wakayama	Kokawa, Kinokawa City,	-	32.2801N,135.4077E	1-31.V.2016	T. Hirooka	LT	OMNH	-	SEN98	LC493205	-
Enicospilus	signativentris	(Tosquinet, 1903)	1	0	0	Japan	Chûgoku	Honshû	Shimane	Takatsugawa	-	-	27.IX.2005	S. Nakamura	-	HMNH	-	-	-	-
Enicospilus	signativentris	(Tosquinet, 1903)	1	0	0	Japan	Chûgoku	Honshû	Shimane	Gounokawa	-	-	10.VIII.1999	S. Nakamura	LT	HMNH	-	-	-	-
Enicospilus	signativentris	(Tosquinet, 1903)	1	0	0	Japan	Chûgoku	Honshû	Hiroshima	Otagawa	-	-	6.X.1998	S. Nakamura	-	HMNH	-	-	-	-
Enicospilus	signativentris	(Tosquinet, 1903)	1	0	0	Japan	Chûgoku	Honshû	Hiroshima	Mirasaki	-	-	2.VII.1992	S. Nakamura	-	HMNH	-	-	-	-
Enicospilus	signativentris	(Tosquinet, 1903)	1	0	0	Japan	Chûgoku	Honshû	Hiroshima	Shôbara City	-	-	10.VII.1993	S. Nakamura	-	HMNH	-	-	-	-
Enicospilus	signativentris	(Tosquinet, 1903)	1	0	0	Japan	Chûgoku	Honshû	Hiroshima	Otagawa	-	-	5.X.2007	S. Nakamura	-	HMNH	-	-	-	-
Enicospilus	signativentris	(Tosquinet, 1903)	1	0	0	Japan	Honshû	-	-	Odomari	-	-	27.V.1953	-	-	MNHA	SMCM	-	-	-
Enicospilus	signativentris	(Tosquinet, 1903)	1	0	0	Japan	Shikoku	Shikoku	Ehime	Odamiyamakeikoku, Mts. Odamiyama	-	-	27.VII.1993	E. Yamamoto	LT	NIAES	-	-	-	-
Enicospilus	signativentris	(Tosquinet, 1903)	1	0	0	Japan	Shikoku	Shikoku	Ehime	Odamiyamakeikoku, Mts. Odamiyama	-	-	25.VI.1995	E. Yamamoto	LT	NIAES	-	-	-	-
Enicospilus	signativentris	(Tosquinet, 1903)	7	1	0	Japan	Shikoku	Shikoku	Ehime	Mt. Mizunashiyama, Mt. Odamiyama	-	-	6.VIII.1994	E. Yamamoto	LT	NIAES	-	-	-	-
Enicospilus	signativentris	(Tosquinet, 1903)	3	0	0	Japan	Shikoku	Shikoku	Ehime	Hontani, Mt. Odamiyama	-	-	7.VIII.1994	E. Yamamoto	LT	NIAES	-	-	-	-
Enicospilus	signativentris	(Tosquinet, 1903)	0	2	0	Japan	Shikoku	Shikoku	Ehime	Hontani, Mt. Odamiyama	-	-	3.IX.1994	E. Yamamoto	LT	NIAES	-	-	-	-
Enicospilus	signativentris	(Tosquinet, 1903)	4	0	0	Japan	Shikoku	Shikoku	Ehime	Hontani, Mt. Odamiyama	-	-	5.VII.1994	E. Yamamoto	LT	NIAES	-	-	-	-
Enicospilus	signativentris	(Tosquinet, 1903)	2	0	0	Japan	Shikoku	Shikoku	Ehime	Mt. Takataruyama, Mt. Odamiyama	-	-	12.VII.1994	E. Yamamoto	LT	NIAES	-	-	-	-
Enicospilus	signativentris	(Tosquinet, 1903)	1	0	0	Japan	Shikoku	Shikoku	Ehime	Mt. Takataruyama, Mt. Odamiyama	-	-	9.VIII.1994	E. Yamamoto	LT	NIAES	-	-	-	-
Enicospilus	signativentris	(Tosquinet, 1903)	1	0	0	Japan	Shikoku	Shikoku	Ehime	Miyanotani, Mt. Odamiyama	400	-	14.VIII.1994	E. Yamamoto	LT	NIAES	-	-	-	-
Enicospilus	signativentris	(Tosquinet, 1903)	1	0	0	Japan	Shikoku	Shikoku	Kôchi	Tengu-kôgen	1320	-	1.VII.2016	J. Okayasu	LT	EUM	-	SEN162	LC492941	-
Enicospilus	signativentris	(Tosquinet, 1903)	1	0	0	Japan	Shikoku	Shikoku	Kôchi	Teragawa, Hongawa Vil.	-	-	22.VII.1989	I. Yamashita	LT	NIAES	-	-	-	-
Enicospilus	signativentris	(Tosquinet, 1903)	1	0	0	Japan	Shikoku	Shikoku	Kôchi	Teragawa, Hongawa Vil.	-	-	25.VII.1991	I. Yamashita	LT	NIAES	-	-	-	-
Enicospilus	signativentris	(Tosquinet, 1903)	1	0	0	Japan	Shikoku	Shikoku	Kôchi	Teragawa, Hongawa Vil.	-	-	7.VIII.1998	I. Yamashita	LT	NIAES	-	-	-	-
Enicospilus	signativentris	(Tosquinet, 1903)	1	0	0	Japan	Shikoku	Shikoku	Kôchi	Hongawa Vil.	-	-	15.VIII.1998	I. Yamashita	LT	NIAES	-	-	-	-
Enicospilus	signativentris	(Tosquinet, 1903)	2	0	0	Japan	Kyûshû	Kyûshû	Fukuoka	Mt. Hikosan	-	-	5.VII.1983	R. Noda	LT	NIAES	-	-	-	-
Enicospilus	signativentris	(Tosquinet, 1903)	2	2	0	Japan	Kyûshû	Kyûshû	Fukuoka	Mt. Hikosan	-	-	6.VII.1983	R. Noda	LT	NIAES	-	-	-	-
Enicospilus	signativentris	(Tosquinet, 1903)	1	0	0	Japan	Kyûshû	Kyûshû	Fukuoka	Mt. Hikosan	-	-	30.VIII.1983	K. Ohara	LT	NIAES	-	-	-	-
Enicospilus	signativentris	(Tosquinet, 1903)	1	0	0	Japan	Kyûshû	Kyûshû	Fukuoka	Mt. Hikosan	-	-	29.VIII.1983	K. Ohara	LT	NIAES	-	-	-	-
Enicospilus	signativentris	(Tosquinet, 1903)	1	0	0	Japan	Kyûshû	Kyûshû	Fukuoka	Mt. Hikosan	-	-	31.VIII.1983	K. Ohara	LT	NIAES	-	-	-	-
Enicospilus	signativentris	(Tosquinet, 1903)	1	0	0	Japan	Kyûshû	Kyûshû	Fukuoka	Fukuchiyama	-	-	10.VI.1969	H. Makihara	-	MNHA	SMCM	-	-	-
Enicospilus	signativentris	(Tosquinet, 1903)	1	0	0	Japan	Kyûshû	Kyûshû	Ōita	Chojabaru, Mts. Kuju	-	-	22.V.1983	Y. Abe & I. Kanazawa	LT	NIAES	-	-	-	-
Enicospilus	signativentris	(Tosquinet, 1903)	1	0	0	Japan	Kyûshû	Kyûshû	Kumamoto	Mt. Aso	-	-	18.VI.1978	H. Makihara	LT	NIAES	-	-	-	-
Enicospilus	signativentris	(Tosquinet, 1903)	0	1	0	Japan	Kyûshû	Kyûshû	Kumamoto	Kusasenri, Mts. Aso-san	-	-	10.VII.1983	H. Harada & S. Yoshimatsu	LT	NIAES	-	-	-	-
Enicospilus	signativentris	(Tosquinet, 1903)	2	0	0	Japan	Kyûshû	Kyûshû	Kumamoto	Shiiya-tôge	1400	-	15.VI.1985	K. Konishi et al.	LT	NIAES	-	-	-	-
Enicospilus	signativentris	(Tosquinet, 1903)	1	0	0	Japan	Kyûshû	Kyûshû	Kagoshima	Mt. Hoyoshi-dake, Kouyama	-	-	12-14.VII.1991	R. Noda	LT	NIAES	-	-	-	-
Enicospilus	signativentris	(Tosquinet, 1903)	0	1	0	Japan	Kyûshû	Yakushima	Kagoshima	Shiratani-unsuikyô	620	-	26.VII.1982	K. Konishi & S. Yoshimatsu	LT	NIAES	-	-	-	-
Enicospilus	signativentris	(Tosquinet, 1903)	1	0	0	Japan	Ryûkyûs	Amami-ôshima	Kagoshima	Mt. Yuidake	-	-	10.VIII.2004	H. Makihara	MsT	KPMNH	-	-	-	-
Enicospilus	signativentris	(Tosquinet, 1903)	1	0	0	Japan	Ryûkyûs	Amami-ôshima	Kagoshima	Higashinakama	-	-	13.V.1983	S. Yoshimatsu & S. Nomura	LT	NIAES	-	-	-	-
Enicospilus	signativentris	(Tosquinet, 1903)	2	0	0	Japan	Ryûkyûs	Amami-ôshima	Kagoshima	Mt. Yuwandake	-	-	11.V.1983	S. Yoshimatsu & S. Nomura	LT	NIAES	-	-	-	-
Enicospilus	signativentris	(Tosquinet, 1903)	1	0	0	Japan	Ryûkyûs	Amami-ôshima	Kagoshima	Mt. Yuidake	-	-	14.V.1983	S. Yoshimatsu & S. Nomura	LT	NIAES	-	-	-	-
Enicospilus	signativentris	(Tosquinet, 1903)	1	0	0	Japan	Ryûkyûs	Amami-ôshima	Kagoshima	Mt. Yuidake	-	-	1.IV.1989	Y. Takematsu	LT	NIAES	-	-	-	-
Enicospilus	signativentris	(Tosquinet, 1903)	1	0	0	Japan	Ryûkyûs	Amami-ôshima	Kagoshima	Naze	-	-	27.IV.1953	T. Shiraki	-	NIAES	-	-	-	-
Enicospilus	signativentris	(Tosquinet, 1903)	1	0	0	Japan	Ryûkyûs	Amami-ôshima	Kagoshima	Shinokawa	-	-	9.V.1953	T. Shiraki	-	NIAES	-	-	-	-
Enicospilus	signativentris	(Tosquinet, 1903)	1	0	0	Japan	Ryûkyûs	Amami-ôshima	Kagoshima	Shinokawa	-	-	15.V.1953	T. Shiraki	-	NIAES	-	-	-	-
Enicospilus	signativentris	(Tosquinet, 1903)	2	0	0	Japan	Ryûkyûs	Amami-ôshima	Kagoshima	Shinmura	-	-	16.V.1953	T. Shiraki	-	NIAES	-	-	-	-
Enicospilus	signativentris	(Tosquinet, 1903)	1	0	0	Japan	Ryûkyûs	Amami-ôshima	Kagoshima	Kinase	-	-	25.V.1953	T. Shiraki	-	NIAES	-	-	-	-
Enicospilus	signativentris	(Tosquinet, 1903)	1	0	0	Japan	Ryûkyûs	Amami-ôshima	Kagoshima	-	-	-	8.V.1966	K. Kusigemati	-	MNHA	SMCM	-	-	-
Enicospilus	signativentris	(Tosquinet, 1903)	1	0	0	Japan	Ryûkyûs	Okinawa-hontô	Okinawa	Hentona	-	-	6.IV.1953	T. Shiraki	-	NIAES	-	-	-	-
Enicospilus	signativentris	(Tosquinet, 1903)	1	0	0	Japan	Ryûkyûs	Okinawa-hontô	Okinawa	Terukubi-rindô	-	-	19.IV.1986	M. Yoshida	LT	NIAES	-	-	-	-
Enicospilus	signativentris	(Tosquinet, 1903)	0	1	0	Japan	Ryûkyûs	Okinawa-hontô	Okinawa	Chinen	-	-	25.IV.1979	K. Ogata	-	NIAES	-	-	-	-
Enicospilus	signativentris	(Tosquinet, 1903)	1	0	0	Japan	Ryûkyûs	Kuroshima	Okinawa	Agarisuji, Takemoto Town	-	-	26.III.1990	F. Iwase	-	NIAES	-	-	-	-
Enicospilus	signativentris	(Tosquinet, 1903)	0	1	0	Japan	Ogasawara	Haha-jima	Tôkyô	Kirigahama	-	-	19.V.1989	S. Miyano	-	NIAES	-	-	-	-
Enicospilus	signativentris	(Tosquinet, 1903)	1	0	0	Japan	-	-	-	Nosa-Coarst	-	-	25.IX.1955	from Nohara`s collection	-	MNHA	SMCM	-	-	-
Enicospilus	signativentris	(Tosquinet, 1903)	1	0	0	Japan	-	-	-	-	-	-	-	-	-	MNHA	SMCM	-	-	-
Enicospilus	signativentris	(Tosquinet, 1903)	0	1	0	Taiwan	-	Taiwan	-	Gaoshi Vil., Mudan Township, Pingtung County	300	22°07'59"N,120°51'02"E	12.V.2016	S. Shimizu	LT	NIAES	-	SEN123	LC486707	-
Enicospilus	signativentris	(Tosquinet, 1903)	1	0	0	Taiwan	-	Taiwan	-	Lixing Industry Rd, Ren’ai Township, Nantou County	1630	24°3'55.8"N,121°9'32.3"E	30.IX-1.X.2016	S. Shimizu	LT	NIAES	-	SEN95	LC486706	-
Enicospilus	signativentris	(Tosquinet, 1903)	1	0	0	Taiwan	-	Taiwan	-	Alishan, Chiai	-	-	10-11.VIII.1983	I. Kanazawa	LT	NIAES	-	-	-	-
Enicospilus	signativentris	(Tosquinet, 1903)	2	0	0	Taiwan	-	Taiwan	-	Fenchifu, Chiai	-	-	12-13.VIII.1983	I. Kanazawa	LT	NIAES	-	-	-	-
Enicospilus	signativentris	(Tosquinet, 1903)	1	0	0	Taiwan	-	Taiwan	-	Sunmoon Lake	-	-	4-10.XI.1969	-	MsT	TARI	-	-	-	-
Enicospilus	signativentris	(Tosquinet, 1903)	1	0	0	Taiwan	-	Taiwan	-	Lienhuachih, Nantou County	650	-	IX.1984	K. S. Lin & K. C. Chou	MsT	TARI	-	-	-	-
Enicospilus	signativentris	(Tosquinet, 1903)	1	0	0	Taiwan	-	Taiwan	-	Sunmoon Lake	-	-	16-22.IX.1969	-	MsT	TARI	-	-	-	-
Enicospilus	signativentris	(Tosquinet, 1903)	1	0	0	Taiwan	-	Taiwan	-	Taitung	-	-	7-13.XII.1970	-	MsT	TARI	-	-	-	-
Enicospilus	signativentris	(Tosquinet, 1903)	0	0	2	Taiwan	-	Taiwan	-	Taitung	-	-	4-10.X.1971	-	MsT	TARI	-	-	-	-
Enicospilus	signativentris	(Tosquinet, 1903)	0	0	1	Taiwan	-	Taiwan	-	Kuandouchi	-	-	1-31.XII.1973	-	MsT	TARI	-	-	-	-
Enicospilus	signativentris	(Tosquinet, 1903)	1	0	0	Taiwan	-	Taiwan	-	Kuandouchi	-	-	30.III-5.IV.1971	-	MsT	TARI	-	-	-	-
Enicospilus	signativentris	(Tosquinet, 1903)	0	0	1	Taiwan	-	Taiwan	-	Taitung	-	-	27.IX-3.X.1971	-	MsT	TARI	-	-	-	-
Enicospilus	signativentris	(Tosquinet, 1903)	1	0	0	Taiwan	-	Taiwan	-	Meifeng, Nantou County	2130	-	7-17.VII.1979	-	-	TARI	-	-	-	-
Enicospilus	signativentris	(Tosquinet, 1903)	0	0	1	Taiwan	-	Taiwan	-	Taitung	-	-	3-16.I.1970	-	-	TARI	-	-	-	-
Enicospilus	signativentris	(Tosquinet, 1903)	1	0	0	Taiwan	-	Taiwan	-	Shinchiku	-	-	1.VII.1930	J. Sonan & K. Miyake	-	TARI	-	-	-	-
Enicospilus	signativentris	(Tosquinet, 1903)	1	0	0	Taiwan	-	Taiwan	-	Kyuhabon	-	-	6.VIII.1915	K. Kikuchi	-	SEHU	-	-	-	SYT of Henicospilus taiwanus Uchida, 1928
Enicospilus	signativentris	(Tosquinet, 1903)	2	1	0	India	-	-	-	Andhra Pradesh, Patancheru	-	-	1980	Bhatnagar	-	NHMUK	-	-	-	-
Enicospilus	signativentris	(Tosquinet, 1903)	3	0	0	India	-	-	-	Andhra Pradesh, Patancheru	-	-	VI.1980	Bhatnagar	-	NHMUK	-	-	-	-
Enicospilus	signativentris	(Tosquinet, 1903)	1	0	0	India	-	-	-	Andhra Pradesh, Patancheru	-	-	VII.1980	Bhatnagar	-	NHMUK	-	-	-	-
Enicospilus	signativentris	(Tosquinet, 1903)	18	9	0	India	-	-	-	Andhra Pradesh, Patancheru	-	-	VIII.1980	Bhatnagar	-	NHMUK	-	-	-	-
Enicospilus	signativentris	(Tosquinet, 1903)	12	6	0	India	-	-	-	Andhra Pradesh, Patancheru	-	-	IX.1980	Bhatnagar	-	NHMUK	-	-	-	-
Enicospilus	signativentris	(Tosquinet, 1903)	3	1	0	India	-	-	-	Andhra Pradesh, Patancheru	-	-	X.1980	Bhatnagar	-	NHMUK	-	-	-	-
Enicospilus	signativentris	(Tosquinet, 1903)	1	0	0	Sri Lanka	-	-	-	N.E. Dist., Kanda-ela Reservoir 5.6 mi, SW Nuwara, Eliya	-	-	10-21.II.1970	Davis & Rowe	-	NHMUK	-	-	-	-
Enicospilus	signativentris	(Tosquinet, 1903)	2	2	1	Indonesia	-	Jawa	-	Gunyng Malang	-	-	III.1937	K.M Walsh	-	NHMUK	-	-	-	-
Enicospilus	signativentris	(Tosquinet, 1903)	0	0	2	Indonesia	-	Jawa	-	Gunyng Malang	-	-	X.1937	K.M Walsh	-	NHMUK	-	-	-	-
Enicospilus	signativentris	(Tosquinet, 1903)	5	3	0	Indonesia	-	Jawa	-	Tengger Highlands	1100	-	V.1938	K.M Walsh	-	NHMUK	-	-	-	-
		Total	154	46	8	208
Enicospilus	stenophleps	Cushman, 1937	0	1	0	Japan	Ryûkyûs	Okinawa-hontô	Okinawa	Ōkuni bridge, Ōkuni-rindô, Hama, Kunigami Vil., Kunigami County	200	26.704179,128.197087	29-30.III.2019	S. Shimizu	LT	MNHA	-	SEN203	LC486492	-
Enicospilus	stenophleps	Cushman, 1937	1	0	0	Japan	Ryûkyûs	Iriomote-jima	Okinawa	Ōtomi	-	-	5.VII.1982	K. Kusigemati	-	SEHU	KUSIG	-	-	-
Enicospilus	stenophleps	Cushman, 1937	1	0	0	Japan	Ryûkyûs	Iriomote-jima	Okinawa	-	-	-	-	-	-	MNHA	-	SEN24	LC508267	-
Enicospilus	stenophleps	Cushman, 1937	1	0	0	Taiwan	-	Taiwan	-	Kuraru	-	-	5.V.1934	-	-	EMUS	-	-	-	-
Enicospilus	stenophleps	Cushman, 1937	1	0	0	Sri Lanka	-	-	-	Anu. Dist., Wildlife Soc. Bungalow Hunuwilagama, Wilpattu	-	-	10-19.III.1970	Davis & Rowe	-	NHMUK	-	-	-	-
Enicospilus	stenophleps	Cushman, 1937	0	0	1	Sri Lanka	-	-	-	Kan. Dist., Hasalaka	-	-	30-31.III.1973	Baumann & Cross	LT	NHMUK	-	-	-	-
Enicospilus	stenophleps	Cushman, 1937	1	0	0	Sri Lanka	-	-	-	Peradeniya	-	-	-	-	LT	NHMUK	-	-	-	-
		Total	5	1	1	7
Enicospilus	takakuwai	Shimizu sp. nov.	0	1	0	Japan	Kantô-Kôshin	Miyake-jima	Tôkyô	Tairoike	-	-	10-11.VI.2010	M. Takakuwa	-	KPMNH	-	-	-	HT of Enicospilus takakuwai Shimizu sp. nov.
		Total	0	1	0	1
Enicospilus	tripartitus	Chiu, 1954	0	2	0	Japan	Tôhoku	Honshû	Miyagi	Futakuchi-kyokoku	-	-	12.VII.1985	K. Konishi	LT	NIAES	-	-	-	-
Enicospilus	tripartitus	Chiu, 1954	1	0	0	Japan	Hokuriku	Honshû	Niigata	Yoshigahira	-	-	25.VI.1954	K. Baba	-	MNHA	SMCM	-	-	-
Enicospilus	tripartitus	Chiu, 1954	1	0	0	Japan	Hokuriku	Honshû	Niigata	Miomote	-	-	30.V.1956	K. Baba	-	MNHA	SMCM	-	-	-
Enicospilus	tripartitus	Chiu, 1954	0	1	0	Japan	Hokuriku	Honshû	Niigata	Nishidani, Koshiji	-	-	2.VI.1995	S. Sakurai	-	NIAES	-	-	-	-
Enicospilus	tripartitus	Chiu, 1954	0	1	0	Japan	Hokuriku	Honshû	Ishikawa	Hio, Kanazawa City	-	-	31.VII.1998	S. Nakatani	-	NIAES	-	-	-	-
Enicospilus	tripartitus	Chiu, 1954	1	0	0	Japan	Kantô-Kôshin	Honshû	Kanagawa	Sengokubaru, Hakone	-	-	16.IX.2001	I. Waki	-	KPMNH	-	-	-	-
Enicospilus	tripartitus	Chiu, 1954	1	0	0	Japan	Tôkai	Honshû	Shizuoka	Mt. Iwamuro, E. Izu	-	-	22.X.1966	T. Maenami	-	NIAES	-	-	-	-
Enicospilus	tripartitus	Chiu, 1954	1	0	0	Japan	Tôkai	Honshû	Shizuoka	Kanaya	-	-	11.V.1949	J. Minamikawa	-	NIAES	JMC	-	-	-
Enicospilus	tripartitus	Chiu, 1954	0	1	0	Japan	Tôkai	Honshû	Aichi	Yagoto, Nagoya	-	-	23.VI.2002	S. Endou	-	ELMU	-	-	-	-
Enicospilus	tripartitus	Chiu, 1954	0	1	0	Japan	Tôkai	Honshû	Aichi	Yagoto, Nagoya	-	-	30.V.2009	T. Sasaki	-	ELMU	-	-	-	-
Enicospilus	tripartitus	Chiu, 1954	0	1	0	Japan	Tôkai	Honshû	Mie	Hokke, Iga	-	-	8.VIII.1999	A. Kawazoe	-	NIAES	-	-	-	-
Enicospilus	tripartitus	Chiu, 1954	1	0	0	Japan	Chûgoku	Honshû	Shimane	Takatsugawa	-	-	2.V.1995	S. Nakamura	-	NIAES	-	-	-	-
Enicospilus	tripartitus	Chiu, 1954	0	1	0	Japan	Chûgoku	Honshû	Hiroshima	Ōtagawa	-	-	25.VII.2003	S. Nakamura	LT	HMNH	-	-	-	-
Enicospilus	tripartitus	Chiu, 1954	0	1	0	Japan	Chûgoku	Honshû	Hiroshima	Haji Dam	-	-	22.IX.1993	S. Nakamura	LT	HMNH	-	-	-	-
Enicospilus	tripartitus	Chiu, 1954	1	0	0	Japan	Chûgoku	Honshû	Hiroshima	Haji Dam, Yachiyo City	-	-	16.V.2005	S. Nakamura	-	HMNH	-	-	-	-
Enicospilus	tripartitus	Chiu, 1954	0	1	0	Japan	Chûgoku	Honshû	Hiroshima	Kuchiwa	-	-	26.VII.1995	S. Nakamura	-	NIAES	-	-	-	-
Enicospilus	tripartitus	Chiu, 1954	0	1	0	Japan	Chûgoku	Honshû	Hiroshima	Mori, Tôjyô, Shôbara City	-	-	2.V.2016	N. Takashiba	-	HMNH	-	-	-	-
Enicospilus	tripartitus	Chiu, 1954	0	1	0	Japan	Chûgoku	Honshû	Hiroshima	Mori, Tôjyô, Shôbara City	-	-	26.IX.2015	N. Takashiba	-	HMNH	-	-	-	-
Enicospilus	tripartitus	Chiu, 1954	1	0	0	Japan	Shikoku	Shikoku	Tokushima	Ōkawara, Sanagouchi Vil.	-	33°57`28”N,134°25`10”E	16-29.VII.2017	K. Ōhara	MsT	EUM	-	SEN74	LC493206	-
Enicospilus	tripartitus	Chiu, 1954	1	0	0	Japan	Shikoku	Shikoku	Tokushima	Ōkawara, Sanagouchi Vil.	-	33°57`28”N,134°25`10”E	16-29.VII.2017	K. Ōhara	MsT	EUM	-	SEN75	LC493207	-
Enicospilus	tripartitus	Chiu, 1954	1	0	0	Japan	Shikoku	Shikoku	Tokushima	Ōkawara, Sanagouchi Vil.	-	33°57`28”N,134°25`10”E	-	K. Ōhara	MsT	EUM	-	SEN183	LC508266	-
Enicospilus	tripartitus	Chiu, 1954	1	0	0	Japan	Shikoku	Shikoku	Tokushima	Ōkawara, Sanagouchi Vil.	-	33°57`28”N,134°25`10”E	8-17.VIII.2016	K. Ōhara	MsT	EUM	-	SEN192	LC493208	-
Enicospilus	tripartitus	Chiu, 1954	0	1	0	Japan	Shikoku	Shikoku	Tokushima	Dosu Path	-	-	16.VII.2006	I. Yamashita	LT	EUM	-	-	-	-
Enicospilus	tripartitus	Chiu, 1954	0	1	0	Japan	Shikoku	Shikoku	Kôchi	Teragawa, Hongawa	-	-	3.VII.1994	I. Yamashita	-	NIAES	-	-	-	-
Enicospilus	tripartitus	Chiu, 1954	1	0	0	Japan	Ryûkyûs	Tokunoshima	Kagoshima	Mt. Inogawadake, Boma, Tokunoshima	-	-	30.V.2007	K. Watanabe	-	KPMNH	-	-	-	-
Enicospilus	tripartitus	Chiu, 1954	0	0	1	Japan	Ryûkyûs	Okinawa-hontô	Okinawa	Genka-yama	-	-	4.V.1964	T. Takara & T. Kakinohana	-	MNHA	SMCM	-	-	-
Enicospilus	tripartitus	Chiu, 1954	1	0	0	Taiwan	-	Taiwan	-	Kuanhsi	-	-	29.VIII.1968	-	MsT	TARI	-	-	-	-
Enicospilus	tripartitus	Chiu, 1954	1	0	0	Taiwan	-	Taiwan	-	Taihoku	-	-	27.VIII.1937	J. Sonan	-	TARI	-	-	-	HT of Enicospilus tripartitus Chiu, 1954
Enicospilus	tripartitus	Chiu, 1954	0	1	0	-	-	-	-	-	-	-	-	-	-	NHMUK	-	-	-	PT of Enicospilus tripartitus Chiu, 1954
Enicospilus	tripartitus	Chiu, 1954	0	0	1	Nepal	-	-	-	c 6200` Sangu, Taplejung district		-	16-29.X.1961	-	-	NHMUK	-	-	-	-
Enicospilus	tripartitus	Chiu, 1954	2	0	0	Nepal	-	-	-	Kakani	2000		VIII.1982	M.G. Allen	-	NHMUK
Enicospilus	tripartitus	Chiu, 1954	4	1	0	Nepal	-	-	-	Kakani	2000		VI.1983	M.G. Allen	-	NHMUK
Enicospilus	tripartitus	Chiu, 1954	4	3	0	Nepal	-	-	-	Kakani	2000		VII.1983	M.G. Allen	-	NHMUK
Enicospilus	tripartitus	Chiu, 1954	2	2	0	Nepal	-	-	-	Kakani	2000		1-23.VIII.1983	M.G. Allen	-	NHMUK
Enicospilus	tripartitus	Chiu, 1954	3	1	0	Nepal	-	-	-	Kakani	2000		VIII.1983	M.G. Allen	-	NHMUK
Enicospilus	tripartitus	Chiu, 1954	4	0	0	Nepal	-	-	-	Kakani	2000		IX.1983	M.G. Allen	-	NHMUK
Enicospilus	tripartitus	Chiu, 1954	2	0	0	Nepal	-	-	-	Kakani	2000		X.1983	M.G. Allen	-	NHMUK
Enicospilus	tripartitus	Chiu, 1954	1	1	0	Nepal	-	-	-	Kakani	2000		1-30.V.1984	M.G. Allen	-	NHMUK
Enicospilus	tripartitus	Chiu, 1954	2	0	0	Nepal	-	-	-	Kakani	2000		1-14.VII.1984	M.G. Allen	-	NHMUK
Enicospilus	tripartitus	Chiu, 1954	1	0	0	China	Szechuen	-	-	ShinKaiSi, Mt Omei	1340	-	-	-	-	NHMUK	-	-	-	-
Enicospilus	tripartitus	Chiu, 1954	0	1	0	India	-	-	-	Kangra Valley	1370	-	X.1899	Dudgeon	-	NHMUK	-	-	-	-
Enicospilus	tripartitus	Chiu, 1954	0	1	0	-	-	-	-	-	-	-	-	-	-	NHMUK	-	-	-	Locarity label is attached, but can not read.
Enicospilus	tripartitus	Chiu, 1954	0	1	0	-	-	-	-	-	-	-	-	-	-	NHMUK	-	-	-	-
		Total	39	26	2	67
Enicospilus	unctus	Shimizu sp. nov.	1	0	0	Japan	Shikoku	Shikoku	Ehime	Matsuyama	-	-	26.X.1954	S. Ueda	-	EUM	-	-	-	HT of Enicospilus unctus Shimizu sp. nov.
		Total	1	0	0	1
Enicospilus	vestigator	(Smith, 1858)	1	0	0	Japan	Kyûshû	-	Nagasaki	-	-	-	1927	-	-	NIAES	TIC	-	-	-
Enicospilus	vestigator	(Smith, 1858)	1	0	0	Japan	Ryûkyûs	Okinawa-hontô	Okinawa	Ōkuni bridge, Ōkuni-rindô, Hama, Kunigami Vil., Kunigami County	200	26.704179,128.197087	29-30.III.2019	S. Shimizu	LT	MNHA	-	SEN202	LC486494	-
Enicospilus	vestigator	(Smith, 1858)	1	0	0	Japan	Ryûkyûs	Okinawa-hontô	Okinawa	Mt. Yonahadake, Kunigami Vil., Kunigami County	-	-	28.VI.1992	M. Hayashi et al.	-	NIAES	-	-	-	-
Enicospilus	vestigator	(Smith, 1858)	1	0	0	Japan	Ryûkyûs	Okinawa-hontô	Okinawa	Benoki, Kunigami Vil., Kunigami County	-	-	7.IV.1979	K. Kusigemati	-	SEHU	KUSIG	-	-	-
Enicospilus	vestigator	(Smith, 1858)	0	1	0	Japan	Ryûkyûs	Iriomote-jima	Okinawa	Komi	-	-	6.VII.1982	K. Kusigemati	-	SEHU	KUSIG	-	-	-
Enicospilus	vestigator	(Smith, 1858)	1	0	0	Japan	Ryûkyûs	Iriomote-jima	Okinawa	Kanpira Falls	-	-	28-29.XII.1979	Y. Fujimaki & I. Kanazawa	-	SEHU	KUSIG	-	-	-
Enicospilus	vestigator	(Smith, 1858)	1	0	0	Taiwan	-	Taiwan	-	Koshun	-	-	27.XI.1923	R. Takahashi	-	TARI	-	-	-	HT of Enicospilus receptor Chiu, 1954
Enicospilus	vestigator	(Smith, 1858)	0	1	0	Taiwan	-	Taiwan	-	Kuraru	-	-	1.VIII.1931	T. Shiraki	-	TARI	-	-	-	HT of Enicospilus glabrifascies Chiu, 1954
Enicospilus	vestigator	(Smith, 1858)	1	0	0	India	-	-	-	Andhra Pradesh, Patanchneru	-	-	VII.1980	Bhatnagar	LT	NHMUK	-	-	-	-
Enicospilus	vestigator	(Smith, 1858)	3	0	0	India	-	-	-	Andhra Pradesh, Patanchneru	-	-	VIII.1980	Bhatnagar	LT	NHMUK	-	-	-	-
Enicospilus	vestigator	(Smith, 1858)	7	1	0	India	-	-	-	Andhra Pradesh, Patanchneru	-	-	IX.1980	Bhatnagar	LT	NHMUK	-	-	-	-
Enicospilus	vestigator	(Smith, 1858)	0	1	0	Sri Lanka	-	-	-	Peradeniya	-	-	-	P. Cameron	-	NHMUK	-	Type 3b.1237	-	HT of Eniscospilus (sic) unilineatus Cameron, 1905
Enicospilus	vestigator	(Smith, 1858)	1	0	0	Brunei	-	-	-	Telisai, Gymnocarpus scrub	-	-	IV.1981	I.D. Gauld	-	NHMUK	-	-	-	-
Enicospilus	vestigator	(Smith, 1858)	1	0	0	Brunei	-	-	-	Labi, 1` Forest	-	-	IV.1981	I.D. Gauld	-	NHMUK	-	-	-	-
		Total	19	4	0	23
Enicospilus	xanthocephalus	Cameron, 1905	1	0	0	Japan	Ryûkyûs	Amami-ôshima	Kagoshima	Ōdana,Yamato Vil., Ōshima County	-	-	6.VI.2007	K. Watanabe	-	KPMNH	-	-	-	-
Enicospilus	xanthocephalus	Cameron, 1905	0	1	0	Japan	Ryûkyûs	Amami-ôshima	Kagoshima	Sato-rindô, Naze, Ōshima County	-	-	5.VI.2007	K. Watanabe	-	KPMNH	-	-	-	-
Enicospilus	xanthocephalus	Cameron, 1905	1	0	0	Japan	Ryûkyûs	Amami-ôshima	Kagoshima	Mt. Yuwan-dake, Ōshima County	-	-	20.IX.1993	M. Yoshida	LT	NIAES	-	-	-	-
Enicospilus	xanthocephalus	Cameron, 1905	0	1	0	Japan	Ryûkyûs	Amami-ôshima	Kagoshima	Akazaki Park, Asani, Naze, Ōshima County	-	-	18.VI.2016	H. Yoshitake	LT	NIAES	-	-	-	-
Enicospilus	xanthocephalus	Cameron, 1905	0	1	0	Japan	Ryûkyûs	Amami-ôshima	Kagoshima	Asato Pass, Asato, Naze, Amami City, Ōshima County	170	28°20`32”N,129°30`01”E	5-6.VII.2014	S. Shimizu	LT	NIAES	-	-	-	-
Enicospilus	xanthocephalus	Cameron, 1905	0	1	0	Japan	Ryûkyûs	Amami-ôshima	Kagoshima	near Mt. Yuwan-dake, Naon, Yamato Vil., Ōshima County	592	28°17.924'N,129°19.106'E	2.VII.2016	S. Shimamoto	LT	KPMNH	-	-	-	-
Enicospilus	xanthocephalus	Cameron, 1905	0	1	0	Japan	Ryûkyûs	Kakeroma-jima	Kagoshima	Nishiamuro, Ōshima County	-	-	7.VI.2016	H. Yoshitake	LT	NIAES	-	-	-	-
Enicospilus	xanthocephalus	Cameron, 1905	0	1	0	Japan	Ryûkyûs	Okinawa-hontô	Okinawa	Okuni-rindô, Okuma, Kunigami Vil., Kunigami County	265	26°43`38.7”N,128°12`34.4”E	30.VI-1.VII.2016	S. Shimizu et al.	LT	SEHU	-	SEN113	LC493183
Enicospilus	xanthocephalus	Cameron, 1905	1	0	0	Japan	Ryûkyûs	Okinawa-hontô	Okinawa	Yona, Kunigami Vil., Kunigami County	25-140	26.45N,128.13E	20.IV.2016	K. Watanabe	-	KPMNH	-	SEN114	LC493184	-
Enicospilus	xanthocephalus	Cameron, 1905	0	1	0	Japan	Ryûkyûs	Okinawa-hontô	Okinawa	Jashiki, Kunigami Vil., Kunigami County	-	26°45’37.7”N,128°14’12.1”E	19.IX.2016	Y. Mizuochi	LT	KPMNH	-	-	-	-
Enicospilus	xanthocephalus	Cameron, 1905	1	0	0	Japan	Ryûkyûs	Okinawa-hontô	Okinawa	Benoki, Kunigami Vil., Kunigami County	-	-	9.IV.1996	M. Aoyagi	LT	NIAES	-	-	-	-
Enicospilus	xanthocephalus	Cameron, 1905	1	0	0	Japan	Ryûkyûs	Okinawa-hontô	Okinawa	Sueyoshi Park, Naha City	-	-	30.VI.2013	S. Fujie	-	OMNH	-	-	-	-
Enicospilus	xanthocephalus	Cameron, 1905	2	0	0	Japan	Ryûkyûs	Okinawa-hontô	Okinawa	Okuni-rindô, Okuma, Kunigami Vil., Kunigami County	265	26°43`38.7”N,128°12`34.4”E	30.VI-1.VII.2016	S. Shimizu et al.	LT	SEHU	-	-	-	-
Enicospilus	xanthocephalus	Cameron, 1905	0	1	0	Japan	Ryûkyûs	Okinawa-hontô	Okinawa	Nûha, Ôgimi Vil., Kunigami County	200	26°41'21.3"N,128°09'01.3"E	29-30.VI.2016	S. Shimizu et al.	LT	NIAES	-	-	-	-
Enicospilus	xanthocephalus	Cameron, 1905	0	1	0	Japan	Ryûkyûs	Okinawa-hontô	Okinawa	Hiji agricultural road, Hiji, Kunigami Vil., Kunigami County	85	26°43'16.8"N,128°10'43.4"E	2-3.VII.2016	S. Shimizu et al.	LT	MNHA	-	-	-	-
Enicospilus	xanthocephalus	Cameron, 1905	3	3	1	Taiwan	-	Taiwan	-	Lanyu, Taitung	-	-	13-18.IV.1981	K.S. Lin, L.Y. Chou, T. Lin & S.C. Lin	-	TARI	-	-	-	-
Enicospilus	xanthocephalus	Cameron, 1905	1	0	0	Taiwan	-	Taiwan	-	Lanyu, Taitung	-	-	4-9.V.1982	K.S. Lin, L.Y. Chou, T. Lin & S.C. Lin	-	TARI	-	-	-	-
Enicospilus	xanthocephalus	Cameron, 1905	0	1	0	Taiwan	-	Taiwan	-	Ouluanpi Coast Forest, Pingtung County	-	-	7-9.XII.1982	S.C. Lin & S.P. Huang	-	TARI	-	-	-	-
Enicospilus	xanthocephalus	Cameron, 1905	1	0	0	Taiwan	-	Taiwan	-	Kanshirei	-	-	19.XI.1928	J. Sonan	-	TARI	-	-	-	HT of Enicospilus bullatus Chiu, 1954
Enicospilus	xanthocephalus	Cameron, 1905	0	1	0	Taiwan	-	Taiwan	-	Kuraru	-	-	12-15.III.1931	T. Shiraki	-	TARI	-	-	-	HT of Enicospilus obliquus Chiu, 1954
Enicospilus	xanthocephalus	Cameron, 1905	1	0	0	Taiwan	-	Taiwan	-	Hanshanchi, Nantou County	-	-	20.VI.1965	T. Shirozu	-	MNHA	SMCM	-	-	-
Enicospilus	xanthocephalus	Cameron, 1905	1	0	0	Philippines	-	-	-	Negros Or, Mt. Canlaon 3600`	-	-	7.V.1953	H., M. & D. Townes	-	MNHA	SMCM	-	-	-
Enicospilus	xanthocephalus	Cameron, 1905	13	1	0	India	-	-	-	Andhra Pradesh, Patanchneru	-	-	VIII.1980	Bhatnagar	-	NHMUK	-	-	-	-
Enicospilus	xanthocephalus	Cameron, 1905	62	1	0	India	-	-	-	Andhra Pradesh, Patanchneru	-	-	IX.1980	Bhatnagar	-	NHMUK	-	-	-	-
Enicospilus	xanthocephalus	Cameron, 1905	7	2	0	India	-	-	-	Andhra Pradesh, Patanchneru	-	-	X.1980	Bhatnagar	-	NHMUK	-	-	-	-
Enicospilus	xanthocephalus	Cameron, 1905	1	1	0	India	-	-	-	Andhra Pradesh, Patanchneru	-	-	I.1980	Bhatnagar	-	NHMUK	-	-	-	-
Enicospilus	xanthocephalus	Cameron, 1905	1	0	0	Sri Lanka	-	-	-	Peradeniya, Ceylon	-	-	VI.1902	P. Cameron	-	NHMUK	-	Type 3b.1236	-	HT of Eniscospilus (sic) xanthocephalus Cameron, 1905
Enicospilus	xanthocephalus	Cameron, 1905	1	0	0	Sri Lanka	-	-	-	Kan. Dist., Kandy	-	-	1-15.III.1971	Piyadasa & Somapala	-	NHMUK	-	-	-	-
Enicospilus	xanthocephalus	Cameron, 1905	1	0	0	Sri Lanka	-	-	-	Kan. Dist., Kandy	-	-	2-13.VIII.1976	S. Karunaratne	-	NHMUK	-	-	-	-
Enicospilus	xanthocephalus	Cameron, 1905	3	0	0	Brunei	-	-	-	Seria, Coastal Scrub	-	-	IX.1979	I.D. Gauld	-	NHMUK	-	-	-	-
		Total	103	19	1	123
Enicospilus	yezoensis	(Uchida, 1928)	1	0	0	Japan	Hokkaidô	Hokkaidô	Hokkaidô	Maruyama	-	-	27.VII.1929	T. Uchida	-	SEHU	-	-	-	LCT of Henicospilus yezoensis Uchida, 1928
Enicospilus	yezoensis	(Uchida, 1928)	1	0	0	Japan	Hokkaidô	Hokkaidô	Hokkaidô	Rankoshi, Chitose	-	-	16.VIII.1990	N. Kuhara	-	NIAES	-	-	-	-
Enicospilus	yezoensis	(Uchida, 1928)	0	1	0	Japan	Hokkaidô	Hokkaidô	Hokkaidô	Jyôzan-kei	-	-	15.VIII.1925	-	-	MNHA	SMCM	-	-	-
Enicospilus	yezoensis	(Uchida, 1928)	2	0	0	Japan	Tôhoku	Honshû	Aomori	Ohata Town, Mutsu City	-	41.448N,141.115E	5.VIII.2012	S. Fujie	LT	KPMNH	-	SEN156	LC492949	-
Enicospilus	yezoensis	(Uchida, 1928)	0	1	0	Japan	Tôhoku	Honshû	Yamagata	near Kenkô-no-mori Yokone, Ogunikosaka Town, Oguni	-	-	1.VIII.2016	H. Yoshitake	LT	EUM	-	SEN29	LC493059	-
Enicospilus	yezoensis	(Uchida, 1928)	1	0	0	Japan	Tôhoku	Honshû	Yamagata	Kogura, Oguni Town	-	-	19.VIII.2017	H. Yoshitake	LT	EUM	-	SEN28	LC493058	-
Enicospilus	yezoensis	(Uchida, 1928)	1	0	0	Japan	Tôhoku	Honshû	Fukushima	Aizu	-	-	2.VII.1994	S. Sakurai	-	NIAES	-	-	-	-
Enicospilus	yezoensis	(Uchida, 1928)	0	1	0	Japan	Tôhoku	Honshû	Fukushima	Iitate Vil.	-	-	7-8.VII.1985	K. Konishi	-	NIAES	-	-	-	-
Enicospilus	yezoensis	(Uchida, 1928)	0	1	0	Japan	Kantô-Kôshin	Honshû	Tochigi	Umasaka-rindô, Kuriyama Vil.	-	-	21.VIII.1993	M. Yoshida	LT	NIAES	-	-	-	-
Enicospilus	yezoensis	(Uchida, 1928)	0	1	0	Japan	Kantô-Kôshin	Honshû	Nagano	Kakuna	-	-	22.VII.1977	N. Kôda	-	NIAES	-	-	-	-
Enicospilus	yezoensis	(Uchida, 1928)	0	1	1	Japan	Kantô-Kôshin	Honshû	Tôkyô	Mt. Takao	-	-	22.IX.1963	J. Minamikawa	-	NIAES	-	-	-	-
Enicospilus	yezoensis	(Uchida, 1928)	1	0	0	Japan	Kantô-Kôshin	Honshû	Tôkyô	Mt. Takao	-	-	29.IX.1963	J. Minamikawa	-	NIAES	-	-	-	-
Enicospilus	yezoensis	(Uchida, 1928)	0	1	0	Japan	Kantô-Kôshin	Honshû	Tôkyô	T.U.A-forest, Hikawa, Okutama Town	-	-	29.VI.2007	K. Watanabe	-	KPMNH	-	-	-	-
Enicospilus	yezoensis	(Uchida, 1928)	1	0	0	Japan	Kantô-Kôshin	Honshû	Kanagawa	Ise-rindô, Tsukui Town	-	-	19.VIII.1993	K. Maruyama	-	KPMNH	-	KPM-NK5002081	-	-
Enicospilus	yezoensis	(Uchida, 1928)	0	1	0	Japan	Tôkai	Honshû	Mie	Yakaze-keikoku, Aono Town	-	-	27.VIII.2011	Y. Shinogi	-	MNHA	-	-	-	-
Enicospilus	yezoensis	(Uchida, 1928)	0	1	0	Japan	Tôkai	Honshû	Mie	Okunotani, Okubo Town, Suzuka City	-	-	15.VIII.2010	Y. Shinogi	LT	NIAES	-	-	-	-
Enicospilus	yezoensis	(Uchida, 1928)	1	0	0	Japan	Kinki	Honshû	Hyôgo	Mt. Hyônosen, Sekinomiya Town	670	-	5.VIII.1983	S. Yoshimatsu	LT	NIAES	-	-	-	-
Enicospilus	yezoensis	(Uchida, 1928)	1	0	0	Japan	Kinki	Honshû	Hyôgo	Mikata-kôgen, Niiya, Ojiro, Kami Town	710	35.4034N,134.5260E	26.VI-18.VII.2011	S. Fujie	MsT	NHMUK	-	-	-	-
Enicospilus	yezoensis	(Uchida, 1928)	1	0	0	Japan	Kinki	Honshû	Hyôgo	Niiya, Kami Town	750	35°23'51"N,134°31'14"E	18.VII.2011	M. Ito	-	OMNH	-	SEN141	LC492948	-
Enicospilus	yezoensis	(Uchida, 1928)	1	0	0	Japan	Kinki	Honshû	Nara	Mt. Ōmine-san	-	-	19.IX.1948	-	-	MNHA	SMCM	-	-	-
Enicospilus	yezoensis	(Uchida, 1928)	0	1	0	Japan	Shikoku	Shikoku	Kôchi	Teragawa, Hongawa	-	-	12.VII.1992	I. Yamashita	LT	NIAES	-	-	-	-
Enicospilus	yezoensis	(Uchida, 1928)	1	0	0	Japan	Kyûshû	Kyûshû	Fukuoka	Mt. Hiko-san	700	-	10-21.VII.1989	K. Takeno & M. Sharkey	-	EMUS	-	-	-	-
Enicospilus	yezoensis	(Uchida, 1928)	0	1	0	Japan	Kyûshû	Kyûshû	Fukuoka	Mt. Hiko-san	-	-	30.VIII.1983	K. Ohara	LT	NIAES	-	-	-	-
Enicospilus	yezoensis	(Uchida, 1928)	0	1	0	Japan	Kyûshû	Kyûshû	Fukuoka	Mt. Hiko-san	-	-	6.VIII.2010	Y. Fujisawa	LT	MNHA	-	-	-	-
Enicospilus	yezoensis	(Uchida, 1928)	1	0	0	Japan	Kyûshû	Kyûshû	Saga	Hiratani, Kashima City	-	-	30.VI.1984	S. Nomura	LT	NIAES	-	-	-	-
Enicospilus	yezoensis	(Uchida, 1928)	2	0	0	Japan	Kyûshû	Kyûshû	Kagoshima	Kurinodake-onsen, Mts. Kirishima, Aira County	-	-	20-21.VII.1983	N. Koda, K. Kobishi, S. Yoshimatsu et al.	LT	NIAES	-	-	-	-
Enicospilus	yezoensis	(Uchida, 1928)	1	0	0	South Korea	-	-	-	-	-	-	-	-	-	TARI	-	-	-	HT of Enicospilus ranunculus Chiu, 1954
Enicospilus	yezoensis	(Uchida, 1928)	1	0	0	-	-	-	-	-	-	-	-	-	-	MNHA	SMCM	-	-	possibly Japanese specimen
		Total	18	12	1	31
Enicospilus	yonezawanus	(Uchida, 1928)	0	1	0	Japan	Tôhoku	Honshû	Akita	Mt. Kuromori, Sanboku City	680	39.7681N,140.7677E	13.VIII.2015	S. Fujie	LT	OMNH	-	-	-	-
Enicospilus	yonezawanus	(Uchida, 1928)	1	0	0	Japan	Tôhoku	Honshû	Yamagata	Yonezawa	-	-	23.VII.1919	Matsumura	-	SEHU	-	-	-	LCT of Henicospilus yonezawanus Uchida, 1928
Enicospilus	yonezawanus	(Uchida, 1928)	3	1	0	Japan	Tôhoku	Honshû	Fukushima	Ohdaki, Hirono Town	-	-	23.VIII.1987	S. Saito	-	NIAES	-	-	-	-
Enicospilus	yonezawanus	(Uchida, 1928)	0	1	0	Japan	Hokuriku	Honshû	Niigata	Kanomata-gawa	-	-	3.VII.1985	K. Konishi	LT	NIAES	-	-	-	-
Enicospilus	yonezawanus	(Uchida, 1928)	1	0	0	Japan	Kantô-Kôshin	Honshû	Tôkyô	Hukiage Gyoen Imperial Palace	-	-	27.VIII-12.IX.1996	K. Konishi	MsT	NSMT	-	-	-	-
Enicospilus	yonezawanus	(Uchida, 1928)	0	1	0	Japan	Kantô-Kôshin	Honshû	Tôkyô	Nagabuchi, Ōme City	-	-	10.IX.1994	S. Kubota	-	NIAES	-	-	-	-
Enicospilus	yonezawanus	(Uchida, 1928)	1	7	0	Japan	Kantô-Kôshin	Miyake-jima	Tôkyô	Tairoike	-	-	10-11.VI.2010	M. Takakuwa	-	KPMNH	-	-	-	-
Enicospilus	yonezawanus	(Uchida, 1928)	0	2	0	Japan	Kantô-Kôshin	Mikura-jima	Tôkyô	Borosawa	-	-	12.VI.2010	M. Takakuwa	-	KPMNH	-	-	-	-
Enicospilus	yonezawanus	(Uchida, 1928)	0	1	0	Japan	Tôkai	Honshû	Shizuoka	Kumagasawa, Inatori, Higashiizu Town, Kamo County	-	-	11.VIII.2008	T. Muraki	-	KPMNH	-	-	-	-
Enicospilus	yonezawanus	(Uchida, 1928)	1	0	0	Japan	Tôkai	Honshû	Shizuoka	Mt. Amagi, Izu City	-	-	3.VI.2007	H. Katahira	-	KPMNH	-	-	-	-
Enicospilus	yonezawanus	(Uchida, 1928)	1	0	0	Japan	Tôkai	Honshû	Shizuoka	Fukuyo	-	-	31.VIII.1952	J. Minamikawa	-	NIAES	JMC	-	-	-
Enicospilus	yonezawanus	(Uchida, 1928)	1	1	0	Japan	Tôkai	Honshû	Shizuoka	Mt. Iwamuro, Izu	-	-	13.VI.1967	-	-	NIAES	-	-	-	-
Enicospilus	yonezawanus	(Uchida, 1928)	1	0	0	Japan	Tôkai	Honshû	Shizuoka	Mt. Iwamuro, Izu	-	-	25.VIII.1967	K. Ogura	-	NIAES	-	-	-	-
Enicospilus	yonezawanus	(Uchida, 1928)	0	1	0	Japan	Tôkai	Honshû	Shizuoka	Mt. Iwamuro, Izu	-	-	11.IX.1966	T. Maenami	-	NIAES	-	-	-	-
Enicospilus	yonezawanus	(Uchida, 1928)	1	3	0	Japan	Tôkai	Honshû	Shizuoka	Mt. Iwamuro, Izu	-	-	14.VI.1967	T. Maenami	-	NIAES	-	-	-	-
Enicospilus	yonezawanus	(Uchida, 1928)	2	1	0	Japan	Tôkai	Honshû	Shizuoka	Mt. Iwamuro, Izu	-	-	21.VI.1967	T. Maenami	-	NIAES	-	-	-	-
Enicospilus	yonezawanus	(Uchida, 1928)	0	1	0	Japan	Tôkai	Honshû	Shizuoka	Mt. Iwamuro, Izu	-	-	23.VI.1967	T. Maenami	-	NIAES	-	-	-	-
Enicospilus	yonezawanus	(Uchida, 1928)	0	1	0	Japan	Tôkai	Honshû	Shizuoka	Mt. Iwamuro, Izu	-	-	27.VI.1967	T. Maenami	-	NIAES	-	-	-	-
Enicospilus	yonezawanus	(Uchida, 1928)	1	0	0	Japan	Tôkai	Honshû	Shizuoka	Mt. Iwamuro, Izu	-	-	29.VI.1967	T. Maenami	-	NIAES	-	-	-	-
Enicospilus	yonezawanus	(Uchida, 1928)	1	3	0	Japan	Tôkai	Honshû	Shizuoka	Mt. Iwamuro, Izu	-	-	16.VIII.1967	T. Maenami	-	NIAES	-	-	-	-
Enicospilus	yonezawanus	(Uchida, 1928)	2	0	0	Japan	Tôkai	Honshû	Shizuoka	Mt. Iwamuro, Izu	-	-	24.IX.1967	T. Maenami	-	NIAES	-	-	-	-
Enicospilus	yonezawanus	(Uchida, 1928)	6	8	0	Japan	Tôkai	Honshû	Shizuoka	Mt. Iwamuro, Izu	-	-	1.VII.1968	T. Maenami	-	NIAES	-	-	-	-
Enicospilus	yonezawanus	(Uchida, 1928)	5	4	0	Japan	Tôkai	Honshû	Shizuoka	Mt. Iwamuro, Izu	-	-	7.VII.1968	T. Maenami	-	NIAES	-	-	-	-
Enicospilus	yonezawanus	(Uchida, 1928)	5	2	0	Japan	Tôkai	Honshû	Shizuoka	Mt. Iwamuro, Izu	-	-	8.VII.1968	T. Maenami	-	NIAES	-	-	-	-
Enicospilus	yonezawanus	(Uchida, 1928)	1	0	0	Japan	Tôkai	Honshû	Shizuoka	Mt. Iwamuro, Izu	-	-	13.VII.1968	T. Maenami	-	NIAES	-	-	-	-
Enicospilus	yonezawanus	(Uchida, 1928)	0	1	0	Japan	Tôkai	Honshû	Shizuoka	Mt. Iwamuro, Izu	-	-	15.VII.1968	T. Maenami	-	NIAES	-	-	-	-
Enicospilus	yonezawanus	(Uchida, 1928)	6	0	0	Japan	Tôkai	Honshû	Shizuoka	Mt. Iwamuro, Izu	-	-	16.VII.1968	T. Maenami	-	NIAES	-	-	-	-
Enicospilus	yonezawanus	(Uchida, 1928)	1	0	0	Japan	Tôkai	Honshû	Shizuoka	Mt. Amagi, Izu	-	-	5.VIII.1990	JWRC	LT	NIAES	-	-	-	-
Enicospilus	yonezawanus	(Uchida, 1928)	1	0	0	Japan	Tôkai	Honshû	Shizuoka	Mt. Iwamuro, Izu	-	-	13.IX.1966	T. Maenami	-	NIAES	-	-	-	-
Enicospilus	yonezawanus	(Uchida, 1928)	1	0	0	Japan	Tôkai	Honshû	Shizuoka	Mt. Iwamuro, Izu	-	-	11.X.1966	T. Maenami	-	NIAES	-	-	-	-
Enicospilus	yonezawanus	(Uchida, 1928)	1	0	0	Japan	Kinki	Honshû	Shiga	Asamiya, Kouka	-	-	10.VI.1951	J. Minamikawa	-	NIAES	JMC	-	-	-
Enicospilus	yonezawanus	(Uchida, 1928)	1	0	0	Japan	Kinki	Honshû	Kyôto	Mt. Yoshida	-	-	10.VII.1939	Nagasawa	-	NIAES	TIC	-	-	-
Enicospilus	yonezawanus	(Uchida, 1928)	0	1	0	Japan	Kinki	Honshû	Hyôgo	Mt. Hyônosen, Yabu City	500	35°19'29"N,134°33'58"E	13.VII.2013	M. Ito	LT	OMNH	-	-	-	-
Enicospilus	yonezawanus	(Uchida, 1928)	0	2	0	Japan	Kinki	Honshû	Wakayama	Kokawa, Kinokawa City,	-	32.2801N,135.4077E	1-31.V.2016	T. Hirooka	LT	OMNH	-	-	-	-
Enicospilus	yonezawanus	(Uchida, 1928)	2	6	0	Japan	Kinki	Honshû	Wakayama	Kokawa, Kinokawa City,	-	32.2801N,135.4077E	1-30.VI.2016	T. Hirooka	LT	OMNH	-	-	-	-
Enicospilus	yonezawanus	(Uchida, 1928)	1	0	0	Japan	Kinki	Honshû	Wakayama	Kokawa, Kinokawa City,	-	32.2801N,135.4077E	1-31.VIII.2016	T. Hirooka	LT	OMNH	-	-	-	-
Enicospilus	yonezawanus	(Uchida, 1928)	0	1	0	Japan	Chûgoku	Honshû	Shimane	Takatsu-gawa	-	-	27.IX.2005	S. Nakamura	LT	HMNH	-	-	-	-
Enicospilus	yonezawanus	(Uchida, 1928)	1	0	0	Japan	Chûgoku	Honshû	Hiroshima	Saijyô City	-	-	12.VII.1999	K. Adachi	LT	HMNH	-	-	-	-
Enicospilus	yonezawanus	(Uchida, 1928)	1	0	0	Japan	Chûgoku	Honshû	Hiroshima	Shimoshiwachi Town, Miyoshi City	-	-	28.VII.2004	S. Nakamura	LT	HMNH	-	-	-	-
Enicospilus	yonezawanus	(Uchida, 1928)	1	0	0	Japan	Chûgoku	Honshû	Hiroshima	Ōtagawa	-	-	1.X.2003	S. Nakamura	LT	HMNH	-	-	-	-
Enicospilus	yonezawanus	(Uchida, 1928)	0	1	0	Japan	Chûgoku	Honshû	Hiroshima	Yasaka Dam	-	-	26.IX.1993	S. Nakamura	-	HMNH	-	-	-	-
Enicospilus	yonezawanus	(Uchida, 1928)	0	1	0	Japan	Chûgoku	Honshû	Hiroshima	Honmura, Shôbara City	-	-	5.VII.2004	B. Maeto	-	HMNH	-	-	-	-
Enicospilus	yonezawanus	(Uchida, 1928)	1	0	0	Japan	Chûgoku	Honshû	Hiroshima	Haji Dam, Yachiyo City	-	-	12.VII.2005	S. Nakamura	LT	HMNH	-	-	-	-
Enicospilus	yonezawanus	(Uchida, 1928)	1	0	0	Japan	Chûgoku	Honshû	Hiroshima	Ōtagawa	-	-	26.VI.2007	S. Nakamura	LT	HMNH	-	-	-	-
Enicospilus	yonezawanus	(Uchida, 1928)	1	0	0	Japan	Chûgoku	Honshû	Hiroshima	Mori, Tôjyô Town, Shôbara City	-	-	12.X.2017	N. Takashiba	-	HMNH	-	-	-	-
Enicospilus	yonezawanus	(Uchida, 1928)	1	0	0	Japan	Chûgoku	Honshû	Hiroshima	Mori, Tôjyô Town, Shôbara City	-	-	14.VII.2015	N. Takashiba	-	HMNH	-	-	-	-
Enicospilus	yonezawanus	(Uchida, 1928)	1	0	0	Japan	Chûgoku	Honshû	Hiroshima	Mori, Tôjyô Town, Shôbara City	-	-	21.VI.2016	N. Takashiba	-	HMNH	-	-	-	-
Enicospilus	yonezawanus	(Uchida, 1928)	2	0	0	Japan	Chûgoku	Honshû	Hiroshima	Mori, Tôjyô Town, Shôbara City	-	-	19.VII.2017	N. Takashiba	-	HMNH	-	-	-	-
Enicospilus	yonezawanus	(Uchida, 1928)	1	0	0	Japan	Chûgoku	Honshû	Hiroshima	Mori, Tôjyô Town, Shôbara City	-	-	15.VII.2015	N. Takashiba	-	HMNH	-	-	-	-
Enicospilus	yonezawanus	(Uchida, 1928)	1	0	0	Japan	Chûgoku	Honshû	Hiroshima	Mori, Tôjyô Town, Shôbara City	-	-	8.VII.2015	N. Takashiba	-	HMNH	-	-	-	-
Enicospilus	yonezawanus	(Uchida, 1928)	0	2	0	Japan	Kyûshû	Kyûshû	Fukuoka	Mt. Hikosan	-	-	6.IX.1983	M.T. Chujo	LT	NIAES	-	-	-	-
Enicospilus	yonezawanus	(Uchida, 1928)	0	2	0	Japan	Kyûshû	Kyûshû	Fukuoka	Mt. Hikosan	-	-	30.VIII.1983	K. Ohara	LT	NIAES	-	-	-	-
Enicospilus	yonezawanus	(Uchida, 1928)	3	1	0	Japan	Kyûshû	Kyûshû	Fukuoka	Mt. Hikosan	-	-	5.VII.1983	R. Noda	LT	NIAES	-	-	-	-
Enicospilus	yonezawanus	(Uchida, 1928)	0	1	0	Japan	Kyûshû	Kyûshû	Fukuoka	Mt. Hikosan	-	-	6.VII.1983	R. Noda	LT	NIAES	-	-	-	-
Enicospilus	yonezawanus	(Uchida, 1928)	0	1	0	Japan	Kyûshû	Kyûshû	Fukuoka	Mt. Hikosan	-	-	18-19.VIII.1983	N. Koda	LT	NIAES	-	-	-	-
Enicospilus	yonezawanus	(Uchida, 1928)	2	6	0	Japan	Kyûshû	Nokonoshima	Fukuoka	-	-	-	18.VI.1983	S. Yoshimatsu et al.	LT	NIAES	-	-	-	-
Enicospilus	yonezawanus	(Uchida, 1928)	0	1	0	Japan	Kyûshû	Nokonoshima	Fukuoka	-	-	-	12.IX.1983	K. Konishi	LT	NIAES	-	-	-	-
Enicospilus	yonezawanus	(Uchida, 1928)	2	0	0	Japan	Kyûshû	Kyûshû	Nagasaki	Takahama, Nomozaki Town	-	-	22.VI.1991	M. Noda	-	NIAES	-	-	-	-
Enicospilus	yonezawanus	(Uchida, 1928)	0	1	0	Japan	Kyûshû	Kyûshû	Kagoshima	Isa City	-	32°8'29.3"N,130°33'13.7"E	7.IX.2012	Y. Matsubara & K. Fukuda	MsT	NSMT	-	-	-	-
Enicospilus	yonezawanus	(Uchida, 1928)	0	4	0	Japan	Kyûshû	Kyûshû	Kagoshima	Isa City	-	32°7'39.9"N,130°32'32.6"E	7.IX.2012	Y. Matsubara & K. Fukuda	MsT	SEHU	-	-	-	-
Enicospilus	yonezawanus	(Uchida, 1928)	0	5	0	Japan	Kyûshû	Kyûshû	Kagoshima	Isa City	-	32°6'41.8"N,130°31'38.4"E	7.IX.2012	Y. Matsubara & K. Fukuda	MsT	CNC	-	-	-	-
Enicospilus	yonezawanus	(Uchida, 1928)	0	3	0	Japan	Kyûshû	Kyûshû	Kagoshima	Isa City	-	32°6'42"N,130°31'35.1"E	7.IX.2012	Y. Matsubara & K. Fukuda	MsT	OMNH	-	-	-	-
Enicospilus	yonezawanus	(Uchida, 1928)	0	1	0	Japan	Kyûshû	Kyûshû	Kagoshima	Isa City	-	32°8'28.9"N,130°33'15.1"E	7.IX.2012	Y. Matsubara & K. Fukuda	MsT	OMNH	-	-	-	-
Enicospilus	yonezawanus	(Uchida, 1928)	0	1	0	Japan	Kyûshû	Kyûshû	Kagoshima	Isa City	-	32°7'30.8"N,130°29'55.3"E	7.IX.2012	Y. Matsubara & K. Fukuda	MsT	OMNH	-	-	-	-
Enicospilus	yonezawanus	(Uchida, 1928)	1	0	0	Japan	Kyûshû	Kyûshû	Kagoshima	Kurinodake-onsen, Mts. Kirishima, Aira County	-	-	20-21.VII.1983	N. Koda et al.	LT	NIAES	-	-	-	-
Enicospilus	yonezawanus	(Uchida, 1928)	0	1	0	Japan	Kyûshû	Kyûshû	Kagoshima	Ōsaka, Kimpô Town	-	-	18.V.2011	T. Kawano	-	KPMNH	-	-	-	-
Enicospilus	yonezawanus	(Uchida, 1928)	0	1	0	Japan	Ryûkyûs	Amami-ôshima	Kagoshima	Sinmura, Kagoshima	-	-	7.IV.1954	T. Kumata	-	SEHU	-	-	-	HT of Enicospilus microstriatellus Uchida, 1956
Enicospilus	yonezawanus	(Uchida, 1928)	0	1	0	Japan	Ryûkyûs	Amami-ôshima	Kagoshima	Tatsugô Town	-	-	12.VII.2010	H. Nagase	-	NSMT	-	-	-	-
Enicospilus	yonezawanus	(Uchida, 1928)	2	1	0	Japan	Ryûkyûs	Amami-ôshima	Kagoshima	Chyuô-rindô, Naze, Amami City	270	28°21'58"N,129°28'12"E	13-14.VII.2014	S. Shimizu	-	NSMT	-	-	-	-
Enicospilus	yonezawanus	(Uchida, 1928)	1	1	0	Japan	Ryûkyûs	Amami-ôshima	Kagoshima	Chyuô-rindô, Naze, Amami City	250-300	28°20-22`N,129°26-29'E	13.VII.2014	S. Shimizu	-	SEHU	-	-	-	-
Enicospilus	yonezawanus	(Uchida, 1928)	1	1	0	Japan	Ryûkyûs	Amami-ôshima	Kagoshima	Chyuô-rindô, Naze, Amami City	250-300	28°20-22`N,129°26-29'E	14.VII.2014	S. Shimizu	-	AEI	-	-	-	-
Enicospilus	yonezawanus	(Uchida, 1928)	0	1	0	Japan	Ryûkyûs	Amami-ôshima	Kagoshima	Chyuô-rindô, Naze, Amami City	250-300	28°20-22`N,129°26-29'E	14.VII.2014	S. Shimizu	-	CNC	-	-	-	-
Enicospilus	yonezawanus	(Uchida, 1928)	1	0	0	Japan	Ryûkyûs	Amami-ôshima	Kagoshima	Mt. Yuwandake	-	-	12.V.1983	S. Yoshimastu	-	NIAES	-	-	-	-
Enicospilus	yonezawanus	(Uchida, 1928)	38	2	0	Japan	Ryûkyûs	Amami-ôshima	Kagoshima	Mt. Yuwandake	-	-	11.V.1983	S. Yoshimatsu & S. Nomura	LT	NIAES	-	-	-	-
Enicospilus	yonezawanus	(Uchida, 1928)	15	0	0	Japan	Ryûkyûs	Amami-ôshima	Kagoshima	Mt. Yuwandake	-	-	12.V.1983	S. Yoshimatsu & S. Nomura	LT	NIAES	-	-	-	-
Enicospilus	yonezawanus	(Uchida, 1928)	1	0	0	Japan	Ryûkyûs	Amami-ôshima	Kagoshima	Higashinakama	-	-	13.V.1983	S. Yoshimatsu & S. Nomura	LT	NIAES	-	-	-	-
Enicospilus	yonezawanus	(Uchida, 1928)	32	2	0	Japan	Ryûkyûs	Amami-ôshima	Kagoshima	Mt. Yuidake	-	-	14.V.1983	S. Yoshimatsu & S. Nomura	LT	NIAES	-	-	-	-
Enicospilus	yonezawanus	(Uchida, 1928)	0	2	0	Japan	Ryûkyûs	Amami-ôshima	Kagoshima	Mt. Yuidake	-	-	13.VII.2009	H. Nagase	-	NSMT	-	-	-	-
Enicospilus	yonezawanus	(Uchida, 1928)	0	1	0	Japan	Ryûkyûs	Amami-ôshima	Kagoshima	Mt. Yuidake	-	-	2.VII.2004	H. Makihara	MsT	KPMNH	-	-	-	-
Enicospilus	yonezawanus	(Uchida, 1928)	0	1	0	Japan	Ryûkyûs	Amami-ôshima	Kagoshima	Mt. Yuidake, Agina, Setouchi Town	-	-	13.VII.2004	H. Makihara	MsT	OMNH	-	-	-	-
Enicospilus	yonezawanus	(Uchida, 1928)	0	1	0	Japan	Ryûkyûs	Amami-ôshima	Kagoshima	near Mt. Yuwan-dake, Naon, Yamato Vil.	592	28°17.924'N,129°19.106'E	2.VII.2016	S. Shimamoto	LT	KPMNH	-	-	-	-
Enicospilus	yonezawanus	(Uchida, 1928)	0	1	0	Japan	Ryûkyûs	Amami-ôshima	Kagoshima	Santaro-tôge, Gusuku-Nishinakama	-	-	15.VII.1983	Esaki & Yasumatsu	-	MNHA	SMCM	-	-	-
Enicospilus	yonezawanus	(Uchida, 1928)	1	0	0	Japan	Ryûkyûs	Amami-ôshima	Kagoshima	Ōdana, Yamato Vil.	-	-	1.VI.2007	K. Watanabe	-	KPMNH	-	-	-	-
Enicospilus	yonezawanus	(Uchida, 1928)	1	0	0	Japan	Ryûkyûs	Amami-ôshima	Kagoshima	Ōdana, Yamato Vil.	-	-	6.VI.2007	K. Watanabe	-	KPMNH	-	-	-	-
Enicospilus	yonezawanus	(Uchida, 1928)	1	0	0	Japan	Ryûkyûs	Amami-ôshima	Kagoshima	Ōdana, Yamato Vil.	350	28-18-21N,129-20-15E	3.VI.2007	M. Gunji	-	KPMNH	-	-	-	-
Enicospilus	yonezawanus	(Uchida, 1928)	0	1	0	Japan	Ryûkyûs	Tokunoshima	Kagoshima	Mt. Yamatogusuku, Amagi Town	-	-	27.V.2007	K. Watanabe	LT	MNHA	-	-	-	-
Enicospilus	yonezawanus	(Uchida, 1928)	1	1	0	Japan	Ryûkyûs	Okinawa-hontô	Okinawa	Yona, Kunigami Vil., Kunigami County	-	-	12-17.VI.1970	H. Makihara	-	MNHA	SMCM	-	-	-
Enicospilus	yonezawanus	(Uchida, 1928)	1	0	0	Japan	Ryûkyûs	Okinawa-hontô	Okinawa	Yona, Kunigami Vil., Kunigami County	-	-	15-17.VII.1970	H. Makihara	-	MNHA	SMCM	-	-	-
Enicospilus	yonezawanus	(Uchida, 1928)	1	0	0	Japan	Ryûkyûs	Okinawa-hontô	Okinawa	Hiji agricultural road, Hiji, Kunigami Vil., Kunigami County	85	26°43'16.8"N,128°10'43.4"E	2-3.VII.2016	S. Shimizu et al.	LT	MNHA	-	-	-	-
Enicospilus	yonezawanus	(Uchida, 1928)	1	0	0	Japan	Ryûkyûs	Okinawa-hontô	Okinawa	Nûha, Ôgimi Vil., Kunigami County	200	26°41'21.3"N,128°09'01.3"E	29-30.VI.2016	S. Shimizu et al.	LT	MNHA	-	SEN173	LC492951	-
Enicospilus	yonezawanus	(Uchida, 1928)	0	1	0	Japan	Ryûkyûs	Kume-jima	Okinawa	Mt. Darumayama	-	-	20.III.1993	M. Hayashi	LT	NIAES	-	-	-	-
Enicospilus	yonezawanus	(Uchida, 1928)	0	1	0	Taiwan	-	Taiwan	-	Chihpen, Taitung	-	-	17-18.II.1982	L. Y. Chou & K. C. Chou	-	TARI	-	-	-	-
Enicospilus	yonezawanus	(Uchida, 1928)	1	0	0	Laos	-	-	-	Phou Samsoum, Xieng Khouang	2064	19°8`44"N,103°47`14"E	28.V.2013	S. Yoshimatsu & D. Watabiki	LT	EUM	-	-	-	-
Enicospilus	yonezawanus	(Uchida, 1928)	0	1	0	Laos	-	-	-	Phou Samsoum, Xieng Khouang	2039	19°8`14"N,103°47`11"E	27.V.2013	S. Yoshimatsu & D. Watabiki	LT	EUM	-	-	-	-
Enicospilus	yonezawanus	(Uchida, 1928)	1	0	0	Laos	-	-	-	Phou Samsoum, Xieng Khouang	1940	19°8.682N,103°46.811E	23.V.2013	K. Tsujii	LT	EUM	-	-	-	-
Enicospilus	yonezawanus	(Uchida, 1928)	1	0	0	Laos	-	-	-	Xiangkhouang, Nong Samche	1603	19°32'15.9"N,103°54'53"E	30.IV.2015	H. Ikeda	LT	EUM	-	-	-	-
Enicospilus	yonezawanus	(Uchida, 1928)	4	0	0	Laos	-	-	-	Phou Khoun, Luang Phabang	-	19.250697N,102.254204E	21-22.IV.2018	H. Yoshitomi	-	EUM	-	-	-	-
Enicospilus	yonezawanus	(Uchida, 1928)	4	0	0	Laos	-	-	-	Sala Phou Khoun, Luang Phabang	-	19°25'7.57"N,102°25'41.6"E	21.IV.2018	K. Yasuda	LT	EUM	-	SEN67	LC492950	-
Enicospilus	yonezawanus	(Uchida, 1928)	1	0	0	Malaysia	-	-	-	Serdang	-	-	IX.1979	Khashiyah	-	NHMUK	-	-	-	-
Enicospilus	yonezawanus	(Uchida, 1928)	1	0	0	Malaysia	-	-	-	Selangor, Serdang, Carambola farm	-	-	IX.1979	-	-	NHMUK	-	-	-	-
Enicospilus	yonezawanus	(Uchida, 1928)	1	0	0	Malaysia	-	-	-	Serdang, Selangor	-	-	XI.1979	I.D. Gauld	-	NHMUK	-	-	-	-
Enicospilus	yonezawanus	(Uchida, 1928)	1	0	0	Malaysia	-	-	-	Serdang, Selangor	-	-	X.1979	I.D. Gauld	-	NHMUK	-	-	-	-
Enicospilus	yonezawanus	(Uchida, 1928)	0	0	2	Malaysia	-	-	-	Kedah Peak	1100	-	22.III.1928	H.K. Pendlebury	LT	NHMUK	-	-	-	-
Enicospilus	yonezawanus	(Uchida, 1928)	1	0	0	Malaysia	-	-	-	Cameron highland	1430	-	1939	H.K. Pendlebury	LT	NHMUK	-	-	-	-
Enicospilus	yonezawanus	(Uchida, 1928)	1	0	0	Papua New Guinea	-	-	-	Morobe, Wau	1000	-	X.1979	I.D. Gauld	-	NHMUK	-	-	-	-
Enicospilus	yonezawanus	(Uchida, 1928)	0	0	1	India	-	-	-	-	-	-	-	N. Kanara & T.R. Bell	-	NHMUK	-	-	-	-
Enicospilus	yonezawanus	(Uchida, 1928)	8	0	1	India	-	-	-	Andhra Pradesh, Patanchneru	-	-	IX.1980	Rhatnagar	LT	NHMUK	-	-	-	-
Enicospilus	yonezawanus	(Uchida, 1928)	2	0	0	India	-	-	-	Andhra Pradesh, Patanchneru	-	-	IX.1980	Rhatnagar	LT	NHMUK	-	-	-	-
Enicospilus	yonezawanus	(Uchida, 1928)	2	0	0	India	-	-	-	Patanchecu	-	-	X.1982	-	-	NHMUK	-	-	-	-
Enicospilus	yonezawanus	(Uchida, 1928)	1	0	0	Indonesia	-	Sumatra	-	Medan, L. Fulmek	-	-	-	-	-	NHMUK	-	-	-	-
		Total	196	103	4	303
Enicospilus	zeugos	Chiu, 1954 stat. rev.	0	1	0	Japan	Ryûkyûs	Okinawa-hontô	Okinawa	Janagusuku-rindô, Janagusuku, Ōgimi Vil., Kunigami County	200	26.688693,128.172478	8.V.2019	S. Shimizu et al.	LT	MNHA	-	SEN208	LC486491	-
Enicospilus	zeugos	Chiu, 1954 stat. rev.	1	0	0	Taiwan	-	Taiwan	-	Urai	-	-	VI.1931	J. Sonan	-	TARI	-	-	-	HT of Enicospilus zeugos Chiu, 1954
Enicospilus	zeugos	Chiu, 1954 stat. rev.	1	0	0	Taiwan	-	Taiwan	-	Wushe	1150	-	26.IV.1983	H. Townes	-	EMUS	-	-	-	HT of Enicospilus henrytownesi Chao & Tang, 1991
Enicospilus	zeugos	Chiu, 1954 stat. rev.	1	0	0	Taiwan	-	Taiwan	-	Tungpu, Nantou County	1200	-	18-21.X.1982	K. C. Chou & S. C. Lin	-	TARI	-	-	-	-
Enicospilus	zeugos	Chiu, 1954 stat. rev.	0	1	0	Taiwan	-	Taiwan	-	Tungpu, Nantou County	1200	-	16-20.IV.1984	K. C. Chou & C. H. Yung	-	TARI	-	-	-	-
		Total	3	2	0	5
			Total			1863	(Japanese specimens)
			Total			3110	(All specimens)
